# Supplementary material for: Visualizing the superfamily of metallo-β-lactamases through sequence similarity network neighborhood connectivity analysis
Source: Heliyon. 2021 Jan 2;7(1):e05867. doi: 10.1016/j.heliyon.2020.e05867 (PMC7785958; doi:10.1016/j.heliyon.2020.e05867)
Supplement: Supplementary Network.cys — MBL superfamily SSN (as shown in Figure 3), displayed with Cytoscape 3.8.2 (available at https://cytoscape.org/). [file mmc2.zip]

Archive with 1 entries (1 files):
- hly_5867_Supplementary Network_mmc2.cys
