# Supplementary material for: Visualizing the superfamily of metallo-β-lactamases through sequence similarity network neighborhood connectivity analysis
Source: Heliyon. 2021 Jan 2;7(1):e05867. doi: 10.1016/j.heliyon.2020.e05867 (PMC7785958; doi:10.1016/j.heliyon.2020.e05867)
Supplement: Supplementary Spreadsheet S1.xlsx — Full entry data of the 15294 representative nodes included in the MBL superfamily SSN (as shown in Figure 3). [file mmc3.xlsx]

## Sheet: Full network
Supplementary Spreadsheet S1. Full entry data of the 15294 representative nodes included in the MBL superfamily SSN (as shown in Figure 3).
Rep node name	Neighborhood Connectivity	List of IDs in Rep Node	Number of IDs in Rep Node	Description	PDB	BRENDA ID	CAZY Name	Class	EC	Family	Gene Name	Genus	GO Term	InterPro (Domain)	InterPro (Family)	InterPro (Homologous Superfamily)	InterPro (Other)	KEGG ID	Kingdom	NCBI IDs	Order	Organism	PFAM	Phylum	Query IDs	Sequence Length	shared name	Species	STRING ID	Superkingdom	Swissprot Description	Taxonomy ID	UniProt Annotation Status
P25910	80.6569	P25910	1	Metallo-beta-lactamase type 2	1A7T|1A8T|1HLK|1KR3|1ZNB|2BMI|2ZNB|3ZNB|4ZNB	None	None	Bacteroidia	3.5.2.6 {ECO:0000269|PubMed:9712862}	Bacteroidaceae	cfiA	Bacteroides	0008800 beta-lactamase activity|0008270 zinc ion binding	IPR001279	None	IPR036866	IPR001018	None	NA	GI:17942983|GI:3660296|GI:5542576|GI:3318914|GI:2914226|GI:1942529|GI:2914207|GI:3318915|GI:28373483|GI:3660295|GI:115030|GI:3891997|GI:28373484|GI:17942984|GI:5542575|GI:3891998|GI:2914225|GI:1942528|GI:492317402|GI:2914208|EMBL-CDS:AAA22904.1|EMBL-CDS:AAA22907.1|REFSEQ:WP_005808062.1	Bacteroidales	Bacteroides fragilis.	None	Bacteroidetes	P25910	249	P25910	Bacteroides fragilis	None	Bacteria	Metallo-beta-lactamase type 2	817	SwissProt
A0A1Q3WLM4	81.7791	A0A1Q3WLM4|H7FVF1|P04190	3	Beta-lactamase |Metallo-beta-lactamase type 2	1BC2|1BMC|1BVT|1DXK|1MQO|2BC2|2BFK|2BFL|2BFZ|2BG2|2BG6|2BG7|2BG8|2BGA|2M5C|2M5D|2NXA|2NYP|2NZE|2NZF|2UYX|3BC2|3FCZ|3I0V|3I11|3I13|3I14|3I15|3KNR|3KNS|4C09|4C1C|4C1H|4NQ4|4NQ5|4NQ6|4TYT|5FQA|5FQB|5JMX|5W8W|6EUM|6EWE|6F2N	3.5.2.6 648.	None	Cytophagia|Flavobacteriia|Bacilli	3.5.2.6 {ECO:0000256|RuleBase:RU361140}|3.5.2.6 {ECO:0000250|UniProtKB:P25910}	Cytophagaceae|Flavobacteriaceae|Bacillaceae	BGO59_02815|HJ01_03149|blm	Spirosoma|Flavobacterium|Bacillus	0008800 beta-lactamase activity|0008270 zinc ion binding	IPR001279	None	IPR036866	IPR001018	None	NA	GI:1113413721|EMBL-CDS:OJW76162.1|GI:379648905|EMBL-CDS:EIA07484.1|GI:62738929|GI:62738932|GI:284449413|GI:1052244951|GI:62738940|GI:217035509|GI:284449414|GI:550545866|GI:62738931|GI:550545865|GI:149242521|GI:217035510|GI:312597276|GI:115022|GI:312597275|GI:62738939|GI:149242523|GI:62738930|GI:282403691|GI:6729916|GI:157836766|GI:282403689|GI:726968824|GI:4930171|GI:62738941|GI:62738938|GI:62738…	Cytophagales|Flavobacteriales|Bacillales	Spirosoma sp. 48-14.|Flavobacterium frigoris (strain PS1)|Bacillus cereus.	PF00753	Bacteroidetes|Firmicutes	A0A1Q3WLM4|H7FVF1|P04190	159|159|159	A0A1Q3WLM4:49:207	Spirosoma sp. 48-14|Flavobacterium frigoris PS1|Bacillus cereus	1086011.HJ01_03149	Bacteria	NA|Metallo-beta-lactamase type 2	1895854|1086011|1396	TrEMBL|SwissProt
Q9F0J6	181.079	Q9F0J6|T2GBE0	2	Rubredoxin-oxygen oxidoreductase ShortROO ShortRubredoxin oxidase|Putative Chain A| Chain B| rubredoxin-oxygen oxidoreductase	1E5D	None	None	Deltaproteobacteria	1.-.-.-	Desulfovibrionaceae	roo|DGI_1622	Desulfovibrio	0009055 electron transfer activity|0010181 FMN binding|0046872 metal ion binding	IPR001279|IPR008254	IPR016440	IPR029039|IPR036866	None	dgg:DGI_1622	NA	GI:11513648|GI:11385418|GI:545652798|GI:11513649|GI:14916694|EMBL-CDS:AAG34792.1|REFSEQ:WP_021760300.1|GI:544198951|EMBL-CDS:AGW13451.1	Desulfovibrionales	Desulfovibrio gigas (strain ATCC 19364 / DSM 1382 / NCIMB 9332 / VKMB-1759)	PF00258|PF00753	Proteobacteria	Q9F0J6|T2GBE0	137	Q9F0J6:35:171	Desulfovibrio gigas DSM 1382 = ATCC 19364	1121448.DGI_1622	Bacteria	Rubredoxin-oxygen oxidoreductase ShortROO ShortRubredoxin oxidase|NA	1121448	SwissProt|TrEMBL
A0A0D0KTL3	329.348	A0A0D0KTL3|A0A0J1GFY7|A0A1I0MJG8|A0A1S9AJT2|A0A1V3TZP4|Q841S6	6	Lactamase_B domain-containing protein |Beta-lactamase |Metallo-beta-lactamase superfamily protein |MBL fold metallo-hydrolase |Hydrolase |Methyl parathion hydrolase	1P9E	None	None	Flavobacteriia|Betaproteobacteria|Gammaproteobacteria	None	Flavobacteriaceae|Oxalobacteraceae|Rhodanobacteraceae|Pseudomonadaceae	RT99_13755|AB595_05145|SAMN04515660_0620|B0920_10295|BMF97_11530|mpd	Flavobacterium|Massilia|Luteibacter|Elizabethkingia|Pseudomonas	0016787 hydrolase activity|0046872 metal ion binding	IPR001279	None	IPR036866	None	emg:BBD33_02720	NA	GI:755738585|GI:755332789|EMBL-CDS:KIQ20148.1|REFSEQ:WP_042565327.1|GI:836675142|GI:833721196|EMBL-CDS:KLU37816.1|REFSEQ:WP_047823056.1|EMBL-CDS:SEV88382.1|GI:1150051054|EMBL-CDS:OON63716.1|GI:1091756727|GI:1153158174|GI:1154260615|GI:975839998|GI:1153150713|GI:1091756125|GI:1153740132|GI:1061362886|GI:1153669693|GI:510825153|GI:1153673046|GI:1153749937|GI:1147994223|GI:1153730565|EMBL-CDS:OOH946…	Flavobacteriales|Burkholderiales|Xanthomonadales|Pseudomonadales	Flavobacterium sp. MEB061.|Massilia sp. WF1.|Luteibacter sp. 329MFSha.|Massilia sp. KIM.|Elizabethkingia meningoseptica |Pseudomonas sp. (strain WBC-3)	PF00753	Bacteroidetes|Proteobacteria	A0A0D0KTL3|A0A0J1GFY7|A0A1I0MJG8|A0A1S9AJT2|A0A1V3TZP4|Q841S6	189|189|189|189|189	A0A0D0KTL3:78:266	Flavobacterium sp. MEB061|Massilia sp. WF1|Luteibacter sp. 329MFSha|Massilia sp. KIM|Elizabethkingia meningoseptica|Pseudomonas sp. WBC-3	1216967.L100_04652	Bacteria	NA	1587524|1406431|1798239|1955422|238|165468	TrEMBL
F7EAU2	270	F7EAU2|G1U5N5|H2NPR1|J9JNS2|M7C8J9|Q16775|V8NXE6	7	Hydroxyacylglutathione hydrolase |Lactamase_B domain-containing protein |Hydroxyacylglutathione hydrolase| mitochondrial	1QH3|1QH5|2F50	3.1.2.6 2681.	None	Mammalia|Insecta|NA	3.1.2.6	Didelphidae|Leporidae|Hominidae|Aphididae|Cheloniidae|Elapidae	HAGH|100160603|UY3_05877|L345_07600	Monodelphis|Oryctolagus|Pongo|Acyrthosiphon|Chelonia|Homo|Ophiophagus	0004416 hydroxyacylglutathione hydrolase activity|0046872 metal ion binding	IPR001279|IPR032282|IPR035680	IPR017782	IPR036866	None	hsa:3029	Metazoa	EMBL-CDS:-|GI:641677727|REFSEQ:XP_008187893.1|GI:465985761|EMBL-CDS:EMP36897.1|GI:2494849|GI:6137437|GI:94538320|GI:12654065|GI:1237213|GI:112180342|GI:6137438|GI:257051015|GI:194389858|GI:119606017|GI:14336766|GI:555943912|GI:6137440|GI:158261333|GI:94538322|GI:767987165|GI:6137439|GI:194387612|EMBL-CDS:BAF82844.1|EMBL-CDS:BAG60445.1|EMBL-CDS:BAG61219.1|EMBL-CDS:AAK61294.1|EMBL-CDS:AAH00840.1|EM…	Didelphimorphia|Lagomorpha|Primates|Hemiptera|Testudines|Squamata	Monodelphis domestica |Oryctolagus cuniculus |Pongo abelii |Acyrthosiphon pisum |Chelonia mydas |Homo sapiens |Ophiophagus hannah	PF00753|PF16123	Chordata|Arthropoda	F7EAU2|G1U5N5|H2NPR1|J9JNS2|M7C8J9|Q16775|V8NXE6	55|55|55|55|55|55	F7EAU2:38:92	Monodelphis domestica|Oryctolagus cuniculus|Pongo abelii|Acyrthosiphon pisum|Chelonia mydas|Homo sapiens|Ophiophagus hannah	13616.ENSMODP00000020125|9986.ENSOCUP00000024717|9601.ENSPPYP00000007887|7029.ACYPI001889-PA|8469.XP_007058627.1|9606.ENSP00000380514	Eukaryota	NA|Hydroxyacylglutathione hydrolase, mitochondrial	13616|9986|9601|7029|8469|9606|8665	TrEMBL|SwissProt
A0A0A0ET58	56.5472	A0A0A0ET58|A0A0P7HK45|A0A0T0PTK1|L7U502|P52700	5	Metallo beta-lactamase |Subclass B3 metallo-beta-lactamase |Lactamase_B domain-containing protein |Metallo-beta-lactamase L1 type 3	1SML|2AIO|2FM6|2FU6|2FU7|2FU8|2FU9|2GFJ|2GFK|2H6A|2HB9|2QDT|2QIN|2QJS|5DPX|5EVB|5EVD|5EVK|5HH5|5HH6	3.5.2.6 5134.	None	Gammaproteobacteria|Alphaproteobacteria|Deltaproteobacteria	3.5.2.6 {ECO:0000269|PubMed:3931629}	Xanthomonadaceae|Sphingomonadaceae|Myxococcaceae	N800_06235|AO715_13715|ASG29_10090|MYSTI_02595	Lysobacter|Xanthomonas|Sphingomonas|Myxococcus|Stenotrophomonas	0008800 beta-lactamase activity|0008270 zinc ion binding	IPR001279	None	IPR036866	IPR001018	msd:MYSTI_02595	NA	GI:738182291|GI:699266287|EMBL-CDS:KGM53724.1|REFSEQ:WP_036138736.1|GI:937261048|GI:941955593|EMBL-CDS:KPN20851.1|REFSEQ:WP_055248940.1|GI:945274352|GI:947222924|EMBL-CDS:KQT32180.1|REFSEQ:WP_055983374.1|GI:441487216|GI:505161070|EMBL-CDS:AGC43911.1|REFSEQ:WP_015348172.1|GI:1033647573|GI:149241925|GI:126030477|GI:158430239|GI:6137470|GI:1033647571|GI:126030476|GI:146387252|GI:145579379|GI:1578359…	Xanthomonadales|Sphingomonadales|Myxococcales	Lysobacter daejeonensis GH1-9.|Xanthomonas sp. Mitacek01.|Sphingomonas sp. Leaf412.|Myxococcus stipitatus (strain DSM 14675 / JCM 12634 / Mx s8)|Stenotrophomonas maltophilia	PF00753	Proteobacteria	A0A0A0ET58|A0A0P7HK45|A0A0T0PTK1|L7U502|P52700	186|186|186|186	A0A0A0ET58:62:247	Lysobacter daejeonensis GH1-9|Xanthomonas sp. Mitacek01|Sphingomonas sp. Leaf412|Myxococcus stipitatus DSM 14675|Stenotrophomonas maltophilia	1385517.N800_06235|1278073.MYSTI_02595	Bacteria	NA|Metallo-beta-lactamase L1 type 3	1385517|1732019|1736370|1278073|40324	TrEMBL|SwissProt
Q9WY50	0	Q9WY50	1	Uncharacterized protein	1VJN	None	None	Thermotogae	None	Thermotogaceae	TM_0207	Thermotoga	None	None	None	IPR036866	None	tma:TM0207,tmi:THEMA_03690,tmw:THMA_0214	NA	GI:4980704|GI:47169459|GI:15642980|GI:490184263|GI:47169458|GI:81552978|GI:568243308|GI:811639533|EMBL-CDS:AAD35299.1|REFSEQ:NP_228022.1|REFSEQ:WP_004082876.1	Thermotogales	Thermotoga maritima (strain ATCC 43589 / MSB8 / DSM 3109 / JCM 10099)	PF13483	Thermotogae	Q9WY50	208	Q9WY50	Thermotoga maritima MSB8	None	Bacteria	NA	243274	TrEMBL
Q9WZL4	183.684	Q9WZL4	1	Flavodoxin-like domain-containing protein	1VME|4DIK|4DIL|5V8S	None	None	Thermotogae	None	Thermotogaceae	TM_0755	Thermotoga	0009055 electron transfer activity|0010181 FMN binding|0046872 metal ion binding	IPR001279|IPR008254	IPR016440	IPR029039|IPR036866	None	tma:TM0755,tmi:THEMA_00875,tmw:THMA_0774	NA	GI:568242769|GI:300590935|GI:55670470|GI:409107168|GI:15643518|GI:409107171|GI:4981282|GI:81625354|GI:259430368|GI:259693152|GI:300549737|GI:409107170|GI:300563875|GI:55670471|GI:259705173|GI:490182337|GI:409107169|GI:811640060|EMBL-CDS:AAD35837.1|REFSEQ:NP_228564.1|REFSEQ:WP_004080952.1	Thermotogales	Thermotoga maritima (strain ATCC 43589 / MSB8 / DSM 3109 / JCM 10099)	PF00258|PF00753	Thermotogae	Q9WZL4	129	Q9WZL4:40:168	Thermotoga maritima MSB8	None	Bacteria	NA	243274	TrEMBL
J0V2A2	7.77778	J0V2A2|Q8DQ62	2	Metallo-beta-lactamase superfamily protein |Teichoic acid phosphorylcholine esterase/choline binding protein E (CbpE)	1WRA|2BIB	None	None	Bacilli	None	Streptococcaceae	AMCSP13_001090|spr0831	Streptococcus	0046872 metal ion binding	IPR001279|IPR035681	None	IPR036866	IPR018337	spr:spr0831	NA	GI:395584934|EMBL-CDS:EJG45326.1|GI:67464617|GI:67463673|GI:81588122|GI:15902875|GI:15458432|GI:446650943|GI:67463672|EMBL-CDS:AAK99635.1|REFSEQ:NP_358425.1|REFSEQ:WP_000728289.1	Lactobacillales	Streptococcus pneumoniae 2070335.|Streptococcus pneumoniae (strain ATCC BAA-255 / R6)	PF00753|PF01473	Firmicutes	J0V2A2|Q8DQ62	193|193	J0V2A2:40:232	Streptococcus pneumoniae 2070335|Streptococcus pneumoniae R6	171101.spr0831	Bacteria	NA	914141|171101	TrEMBL
Q9WZW8	1.66667	Q9WZW8	1	Lactamase_B domain-containing protein	1WW1|2E7Y	None	None	Thermotogae	None	Thermotogaceae	TM_0864	Thermotoga	0046872 metal ion binding	IPR001279	IPR013470	IPR036866	None	tma:TM0864,tmi:THEMA_00315,tmw:THMA_0886	NA	GI:61680268|GI:4981399|GI:490182126|GI:15643627|GI:158428284|GI:81625373|GI:158428285|GI:811640167|GI:61680269|GI:568242662|EMBL-CDS:AAD35946.1|REFSEQ:NP_228673.1|REFSEQ:WP_004080741.1	Thermotogales	Thermotoga maritima (strain ATCC 43589 / MSB8 / DSM 3109 / JCM 10099)	PF12706	Thermotogae	Q9WZW8	280	Q9WZW8	Thermotoga maritima MSB8	None	Bacteria	NA	243274	TrEMBL
P26918	30.6	P26918	1	Metallo-beta-lactamase type 2	1X8G|1X8H|1X8I|2GKL|2QDS|3F9O|3FAI|3IOF|3IOG|3SW3|3T9M	3.5.2.6 164.	None	Gammaproteobacteria	3.5.2.6 {ECO:0000269|PubMed:15588826, ECO:0000269|PubMed:17307979, ECO:0000269|PubMed:19651913, ECO:0000269|PubMed:2327760}	Aeromonadaceae	cphA	Aeromonas	0008800 beta-lactamase activity|0008270 zinc ion binding	IPR001279	None	IPR036866	IPR001018	None	NA	GI:299689031|GI:257097211|GI:1028085749|GI:299689029|GI:38824|GI:58177262|GI:400260561|GI:145579400|GI:152149460|GI:257097210|GI:58177261|GI:115028|GI:395759265|GI:58177263|EMBL-CDS:CAA40386.1|REFSEQ:WP_063844282.1	Aeromonadales	Aeromonas hydrophila.	PF00753	Proteobacteria	P26918	183	P26918:49:231	Aeromonas hydrophila	None	Bacteria	Metallo-beta-lactamase type 2	644	SwissProt
A0A061SMX4	156.331	A0A061SMX4|A0A0Q8Q5T6|A0A1C2HQV6|A0A1G7CFH8|A0A1N7LV65|A0A1N7MNE7|A0A2D8PC48|Q9SID3|W8RT32	9	Hydroxyacylglutathione hydrolase |Hydroxyacylglutathione hydrolase 2| mitochondrial	1XM8|2Q42	3.1.2.6 399.	None	Alphaproteobacteria|NA	3.1.2.6 {ECO:0000256|HAMAP-Rule:MF_01374}|3.1.2.6	Rhodobacteraceae|Sphingomonadaceae|Brassicaceae	PM02_11470|ASE00_17805|BFP70_08425|SAMN04488567_1477|SAMN05421795_104151|SAMN05421580_10676|CMH11_16205|At2g31350|roselon_01946	Sulfitobacter|Sphingomonas|Thioclava|Limimaricola|Rhodobacter|Maritimibacter|Arabidopsis|Roseibacterium	0004416 hydroxyacylglutathione hydrolase activity|0046872 metal ion binding|0005506 iron ion binding|0008270 zinc ion binding	IPR001279|IPR032282|IPR035680	IPR017782	IPR036866	None	ath:AT2G31350|red:roselon_01946	NA|Viridiplantae	GI:740058830|GI:618761182|EMBL-CDS:KAJ03071.1|REFSEQ:WP_037908406.1|GI:946128719|GI:947720925|EMBL-CDS:KRB80867.1|REFSEQ:WP_056383256.1|GI:1052519977|GI:1053234088|EMBL-CDS:OCX66124.1|REFSEQ:WP_066010891.1|EMBL-CDS:SDE38031.1|GI:1134122694|EMBL-CDS:SIS77649.1|REFSEQ:WP_076365750.1|GI:1134243342|EMBL-CDS:SIS87674.1|REFSEQ:WP_076484875.1|EMBL-CDS:MAM63028.1|GI:73621009|GI:30684920|GI:150261471|GI:5…	Rhodobacterales|Sphingomonadales|Brassicales	Sulfitobacter mediterraneus.|Sphingomonas sp. Root710.|Thioclava sp. SK-1.|Limimaricola pyoseonensis.|Rhodobacter vinaykumarii.|Rhodobacter aestuarii.|Maritimibacter sp.|Arabidopsis thaliana |Roseibacterium elongatum DSM 19469.	PF00753|PF16123	Proteobacteria|Streptophyta	A0A061SMX4|A0A0Q8Q5T6|A0A1C2HQV6|A0A1G7CFH8|A0A1N7LV65|A0A1N7MNE7|A0A2D8PC48|Q9SID3|W8RT32	147|147|147|147|147|147|147	A0A061SMX4:25:171	Sulfitobacter mediterraneus|Sphingomonas sp. Root710|Thioclava sp. SK-1|Limimaricola pyoseonensis|Rhodobacter vinaykumarii|Rhodobacter aestuarii|Maritimibacter sp.|Arabidopsis thaliana|Roseibacterium elongatum DSM 19469	83219.PM02_11470|3702.AT2G31350.1|1294273.roselon_01946	Bacteria|Eukaryota	NA|Hydroxyacylglutathione hydrolase 2, mitochondrial	83219|1736594|1889770|521013|407234|453582|2003363|3702|1294273	TrEMBL|SwissProt
P54548	57.5644	P54548	1	Ribonuclease Z	1Y44|2FK6|4GCW	3.1.26.11 658.	None	Bacilli	3.1.26.11 {ECO:0000255|HAMAP-Rule:MF_01818, ECO:0000269|PubMed:12941704}	Bacillaceae	BSU23840	Bacillus	0042781 3'-tRNA processing endoribonuclease activity|0042802 identical protein binding|0008270 zinc ion binding	IPR001279	IPR013471	IPR036866	None	bsu:BSU23840	NA	GI:728885309|GI:1150918730|GI:93279549|GI:1731073|GI:2634819|GI:16079441|GI:60594108|GI:410562984|GI:490533509|GI:60594109|GI:1150404990|EMBL-CDS:BAA12617.1|EMBL-CDS:CAB14316.1|REFSEQ:NP_390265.1|REFSEQ:WP_004398681.1	Bacillales	Bacillus subtilis (strain 168)	PF12706	Firmicutes	P54548	307	P54548	Bacillus subtilis subsp. subtilis str. 168	224308.BSU23840	Bacteria	Ribonuclease Z	224308	SwissProt
A0A1Y4EXX8	168.348	A0A1Y4EXX8|O28752|Q9FDN7	3	MBL fold hydrolase |Flavoprotein (FprA-2) |Nitric oxide reductase	1YCF|1YCG|1YCH	None	None	Clostridia|Archaeoglobi	1.-.-.-	Ruminococcaceae|Archaeoglobaceae|Thermoanaerobacteraceae	B5F54_04175|AF_1520|fprA	Anaeromassilibacillus|Archaeoglobus|Moorella	0009055 electron transfer activity|0010181 FMN binding|0016787 hydrolase activity|0046872 metal ion binding	IPR001279|IPR008254	IPR016440	IPR029039|IPR036866	None	afu:AF_1520|mta:Moth_1287	NA	GI:1198591360|EMBL-CDS:OUO75482.1|GI:300549731|GI:300590929|GI:259693146|GI:259705167|GI:2649041|GI:300563869|GI:259430362|EMBL-CDS:AAB89726.1|GI:66360752|GI:66360755|GI:66360746|GI:66360750|GI:66360753|GI:83590135|GI:499712067|GI:66360754|GI:66360747|GI:66360756|GI:21362560|GI:83573049|GI:66360757|GI:66360749|GI:66360751|GI:66360748|EMBL-CDS:AAG00802.1|EMBL-CDS:ABC19601.1|REFSEQ:WP_011392801.1|R…	Clostridiales|Archaeoglobales|Thermoanaerobacterales	Anaeromassilibacillus sp. An250.|Archaeoglobus fulgidus (strain ATCC 49558 / VC-16 / DSM 4304 / JCM9628 / NBRC 100126)|Moorella thermoacetica (strain ATCC 39073 / JCM 9320)	PF00258|PF00753	Firmicutes|Euryarchaeota	A0A1Y4EXX8|O28752|Q9FDN7	144|144|144	A0A1Y4EXX8:33:176	Anaeromassilibacillus sp. An250|Archaeoglobus fulgidus DSM 4304|Moorella thermoacetica ATCC 39073	224325.AF_1520|264732.Moth_1287	Bacteria|Archaea	NA|Nitric oxide reductase	1965604|224325|264732	TrEMBL|SwissProt
A0A1T3V201	10.6667	A0A1T3V201|E0TYN8	2	Lactamase_B domain-containing protein |Putative metal-dependent hydrolase	1ZKP|6KNS|6KNT	None	None	Bacilli	None	Bacillaceae	GBAA_1088|BSUW23_05180	Bacillus	0046872 metal ion binding|0016787 hydrolase activity	IPR001279	None	IPR036866	None	bar:GBAA_1088|bss:BSUW23_05180	NA	GI:71042373|GI:71042375|GI:71042376|GI:47501510|GI:446707308|GI:71042374|EMBL-CDS:AAT30186.1|REFSEQ:WP_000784654.1|GI:489316963|GI:305411970|EMBL-CDS:ADM37089.1	Bacillales	Bacillus anthracis.|Bacillus subtilis subsp. spizizenii (strain ATCC 23059 / NRRL B-14472/ W23)	PF12706	Firmicutes	A0A1T3V201|E0TYN8	244	A0A1T3V201	Bacillus anthracis|Bacillus subtilis subsp. spizizenii str. W23	None	Bacteria	NA	1392|655816	TrEMBL
Q9WZZ6	9	Q9WZZ6	1	Lactamase_B domain-containing protein	1ZTC	None	None	Thermotogae	None	Thermotogaceae	TM_0894	Thermotoga	None	IPR001279	IPR039344	IPR036866	None	tma:TM0894,tmi:THEMA_00165,tmw:THMA_0916	NA	GI:4981429|GI:15643656|GI:71042481|GI:495468426|GI:81625377|GI:568242632|GI:811640196|GI:71042482|GI:71042480|GI:71042483|EMBL-CDS:AAD35975.1|REFSEQ:NP_228702.1|REFSEQ:WP_008193116.1	Thermotogales	Thermotoga maritima (strain ATCC 43589 / MSB8 / DSM 3109 / JCM 10099)	PF00753	Thermotogae	Q9WZZ6	149	Q9WZZ6:22:170	Thermotoga maritima MSB8	None	Bacteria	NA	243274	TrEMBL
A0A2N3LM68	79.6129	A0A2N3LM68|P0CJ63|Q81AV3|T0BNV3	4	N-acyl homoserine lactonase family protein |N-acyl homoserine lactonase AiiA ShortAHL-lactonase AiiA|N-acyl homoserine lactone hydrolase |Lactamase_B domain-containing protein	2A7M|2BR6|2BTN|3DHA|3DHB|3DHC|5EH9	3.1.1.25 8219.,3.1.1.81 711.	None	Bacilli	3.1.1.81|3.-.-.- {ECO:0000313|EMBL:AAP10388.1}	Bacillaceae|Alicyclobacillaceae	CWO92_08235|aiiA|BC_3453|N007_14995	Bacillus|Alicyclobacillus	0102007 acyl-L-homoserine-lactone lactonohydrolase activity|0046872 metal ion binding|0016787 hydrolase activity	IPR001279	None	IPR036866	None	bce:BC3453	NA	EMBL-CDS:PKR85687.1|GI:446138726|GI:85544313|GI:194709246|GI:19773595|GI:85544298|GI:75766091|GI:194709247|GI:194709248|GI:317374843|EMBL-CDS:AAL98717.1|EMBL-CDS:AAL98718.1|EMBL-CDS:AAM92140.1|REFSEQ:WP_000216581.1|GI:29897111|GI:30021556|GI:446138719|GI:81434066|EMBL-CDS:AAP10388.1|REFSEQ:NP_833187.1|REFSEQ:WP_000216574.1|GI:529041294|EMBL-CDS:EPZ42429.1	Bacillales	Bacillus camelliae.|Bacillus thuringiensis subsp. kurstaki.|Bacillus cereus (strain ATCC 14579 / DSM 31 / JCM 2152 / NBRC 15305 /NCIMB 9373 / NRRL B-3711)|Alicyclobacillus acidoterrestris (strain ATCC 49025 / DSM 3922 / CIP106132 / NCIMB 13137 / GD3B)	PF00753	Firmicutes	A0A2N3LM68|P0CJ63|Q81AV3|T0BNV3	203|203|203	A0A2N3LM68:34:236	Bacillus camelliae|Bacillus thuringiensis serovar kurstaki|Bacillus cereus ATCC 14579|Alicyclobacillus acidoterrestris ATCC 49025	1356854.N007_14995	Bacteria	NA|N-acyl homoserine lactonase AiiA ShortAHL-lactonase AiiA	1707093|29339|226900|1356854	TrEMBL|SwissProt
Q82ZZ3	2	Q82ZZ3	1	Lactamase_B domain-containing protein	2AZ4	None	None	Bacilli	None	Enterococcaceae	EF_2904	Enterococcus	0046872 metal ion binding	IPR001279	None	IPR036866|IPR042173	None	efa:EF2904	NA	GI:29377368|GI:82407946|GI:508175596|GI:488309502|GI:508215095|GI:29344835|GI:82407947|EMBL-CDS:AAO82592.1|REFSEQ:NP_816522.1|REFSEQ:WP_002378887.1	Lactobacillales	Enterococcus faecalis (strain ATCC 700802 / V583)	PF12706	Firmicutes	Q82ZZ3	429	Q82ZZ3	Enterococcus faecalis V583	226185.EF_2904	Bacteria	NA	226185	TrEMBL
P0A8V0	57.2772	P0A8V0	1	Ribonuclease BN	2CBN	3.1.26.11 2026.	None	Gammaproteobacteria	3.1.-.- {ECO:0000255|HAMAP-Rule:MF_01818}	Enterobacteriaceae	rbn	Escherichia	0042781 3'-tRNA processing endoribonuclease activity|0016891 endoribonuclease activity producing 5'-phosphomonoesters|0004532 exoribonuclease activity|0016896 exoribonuclease activity producing 5'-phosphomonoesters|0046872 metal ion binding|0004518 nuclease activity|0008270 zinc ion binding	IPR001279	IPR013469|IPR013471	IPR036866	None	ecj:JW2263,eco:b2268	NA	GI:67472296|GI:90109091|GI:87082078|GI:485656549|GI:90111412|GI:85675333|GI:1381661|EMBL-CDS:AAB02732.1|EMBL-CDS:AAC75328.2|EMBL-CDS:BAA16095.2|REFSEQ:NP_416771.4|REFSEQ:WP_001300687.1	Enterobacterales	Escherichia coli (strain K12)	PF12706	Proteobacteria	P0A8V0	305	P0A8V0	Escherichia coli K-12	511145.b2268	Bacteria	Ribonuclease BN	83333	SwissProt
A0A1V4T367	269.777	A0A1V4T367|Q5SLP1	2	MBL fold hydrolase |Ribonuclease TTHA0252	2DKF|3A4Y|3IDZ|3IE0|3IE1|3IE2|3IEK|3IEL|3IEM	None	None	Gammaproteobacteria|Deinococci	3.1.-.-	Oceanospirillaceae|Thermaceae	BTE48_14660|TTHA0252	Oceanospirillum|Thermus	0016787 hydrolase activity|0004519 endonuclease activity|0046872 metal ion binding|0003723 RNA binding	IPR001279|IPR011108|IPR022712	None	IPR036866	None	ttj:TTHA0252	NA	GI:1163322391|EMBL-CDS:OPX54380.1|GI:301598481|GI:255311943|GI:301598479|GI:255311939|GI:119389195|GI:255311956|GI:119389196|GI:301598480|GI:255311948|GI:255311755|GI:55980221|GI:301598476|GI:255311938|GI:255311944|GI:255311940|GI:301598483|GI:55771634|GI:81600562|GI:255311957|GI:255311949|GI:119389197|GI:255311753|GI:301598478|GI:255311942|GI:255311754|GI:255311947|GI:301598485|GI:119389198|GI:3…	Oceanospirillales|Thermales	Oceanospirillum multiglobuliferum.|Thermus thermophilus (strain HB8 / ATCC 27634 / DSM 579)	PF00753|PF07521|PF10996	Proteobacteria|Deinococcus-Thermus	A0A1V4T367|Q5SLP1	196|196	A0A1V4T367:25:220	Oceanospirillum multiglobuliferum|Thermus thermophilus HB8	300853	Bacteria	NA|Ribonuclease TTHA0252	64969|300852	TrEMBL|SwissProt
A0A0K9P2V7	174.67	A0A0K9P2V7|A0A0M0K4D3|A0A1R3JCR9|A0A1R3JLH0|A0A2K1K307|I1M2S7|Q9C8L4	7	Hydroxyacylglutathione hydrolase |Protein mitochondrial-like protein |C2 calcium-dependent membrane targeting |Beta-lactamase-like protein |Lactamase_B domain-containing protein |Persulfide dioxygenase ETHE1 homolog| mitochondrial	2GCU	1.13.11.18 399.	None	Liliopsida|Haptophyta|NA|Bryopsida	1.13.11.18 {ECO:0000269|PubMed:22786886}	Zosteraceae|Chrysochromulinaceae|Malvaceae|Funariaceae|Fabaceae|Brassicaceae	ZOSMA_40G00090|Ctob_016594|COLO4_17437|CCACVL1_05314|PHYPA_012634|GLYMA_13G261400|GLY3	Zostera|Chrysochromulina|Corchorus|Physcomitrella|Glycine|Arabidopsis	0016788 hydrolase activity acting on ester bonds|0050313 sulfur dioxygenase activity|0008289 lipid binding|0046872 metal ion binding	IPR001279|IPR001763|IPR000008|IPR031468	None	IPR036866|IPR036873|IPR035892	None	ath:AT1G53580	Viridiplantae|NA	GI:901806007|EMBL-CDS:KMZ63381.1|GI:922866929|EMBL-CDS:KOO33685.1|GI:1137228724|EMBL-CDS:OMO92632.1|GI:1137232875|EMBL-CDS:OMO95674.1|EMBL-CDS:PNR48159.1|GI:947072937|GI:356549576|EMBL-CDS:KRH21828.1|REFSEQ:XP_003543168.1|GI:15450395|GI:16648757|GI:99032461|GI:332194844|GI:12324040|GI:99032460|GI:99032462|GI:1644427|GI:334302900|GI:22655048|GI:145336707|GI:8671869|GI:73621010|GI:99032459|EMBL-CDS…	Alismatales|Prymnesiales|Malvales|Funariales|Fabales|Brassicales	Zostera marina |Chrysochromulina sp. CCMP291.|Corchorus olitorius.|Corchorus capsularis |Physcomitrella patens subsp. patens |Glycine max |Arabidopsis thaliana	PF00753|PF00168	Streptophyta|NA	A0A0K9P2V7|A0A0M0K4D3|A0A1R3JCR9|A0A1R3JLH0|A0A2K1K307|I1M2S7|Q9C8L4	170|170|170|170|170|170|170	A0A0K9P2V7:68:237	Zostera marina|Chrysochromulina tobinii|Corchorus olitorius|Corchorus capsularis|Physcomitrella patens|Glycine max|Arabidopsis thaliana	3847.GLYMA13G33590.1|3702.AT1G53580.1	Eukaryota	NA|Persulfide dioxygenase ETHE1 homolog, mitochondrial	29655|1460289|93759|210143|3218|3847|3702	TrEMBL|SwissProt
A0A097EDY5	54.0192	A0A097EDY5|A0A0C9NEL0|A0A0M2LV63|A0A0N9URC5|A0A0Q9EHL5|A0A0S2G799|A0A0S6X794|A0A0X8R5W4|A0A1B7UR80|A0A1D8AUF8|A0A1E4MH15|A0A1H7KA43|A0A1I6MCL9|A0A255HV48|A0A2A8HRR0|J2GAJ8|J2W736|Q89GW5|T0I051	19	Beta-lactamase |DNA| contig: SP614 |Subclass B3 metallo-beta-lactamase |Metallo-beta-lactamase superfamily protein |Beta-lactamase-like protein |SubclassB3 beta-lactamase |Lactamase_B domain-containing protein |Metallo-beta-lactamase L1 |Metallo-beta-lactamase class B |Zn-dependent hydrolase| glyoxylase |Blr6230 protein	2GMN|3LVZ|5NGG|5NJW|5WCM	None	None	Alphaproteobacteria|Gammaproteobacteria|Opitutae|Betaproteobacteria	3.5.2.6 {ECO:0000313|EMBL:AMG75716.1}|3.5.2.6 {ECO:0000313|EMBL:AOS44532.1}	Sphingomonadaceae|Xanthomonadaceae|Chromatiaceae|Opitutaceae|Rhodanobacteraceae|Oxalobacteraceae|Bradyrhizobiaceae	MC45_04335|SP6_14_03270|XM50_08640|AN936_00945|ASE45_12920|LG3211_2717|MBENS4_4206|SGRAN_3373|A5320_05210|Verru16b_01594|ABT11_06505|SAMN05428989_0899|SAMN05216570_2835|CD932_13285|B2G71_15140|PMI02_02936|PMI04_04374|blr6230|L284_07525	Sphingomonas|Sphingopyxis|Lysobacter|Novosphingobium|Rheinheimera|Lacunisphaera|Pseudoxanthomonas|Dyella|Janthinobacterium|Sphingobium|Bradyrhizobium	0008800 beta-lactamase activity|0008270 zinc ion binding|0016787 hydrolase activity|0046872 metal ion binding	IPR001279	None	IPR036866	IPR001018	stax:MC45_04335|smag:AN936_00945|lgu:LG3211_2717|sgi:SGRAN_3373|obg:Verru16b_01594|bja:blr6230	NA	GI:695169670|GI:740874730|EMBL-CDS:AIT05760.1|REFSEQ:WP_038659978.1|GI:494645423|EMBL-CDS:GAN13168.1|REFSEQ:WP_007403367.1|GI:814989687|EMBL-CDS:KKI19619.1|GI:937371888|GI:937288443|EMBL-CDS:ALH78989.1|REFSEQ:WP_054590015.1|GI:947043498|GI:946316874|EMBL-CDS:KRD68031.1|REFSEQ:WP_055901551.1|GI:951718612|EMBL-CDS:ALN91684.1|GI:735023803|EMBL-CDS:GAM07210.1|GI:991912506|EMBL-CDS:AMG75716.1|GI:10566…	Sphingomonadales|Xanthomonadales|Chromatiales|Opitutales|Burkholderiales|Rhizobiales	Sphingomonas taxi.|Sphingomonas paucimobilis NBRC 13935.|Sphingomonas sp. Ag1.|Sphingopyxis macrogoltabida |Lysobacter sp. Root96.|Lysobacter gummosus.|Novosphingobium sp. MBES04.|Sphingopyxis granuli.|Rheinheimera sp. SA_1.|Lacunisphaera limnophila.|Novosphingobium sp. SCN 66-18.|Pseudoxanthomonas sp. GM95.|Dyella sp. OK004.|Janthinobacterium sp. PC23-8.|Novosphingobium sp. PC22D.|Novosphingobiu…	PF00753	Proteobacteria|Verrucomicrobia	A0A097EDY5|A0A0C9NEL0|A0A0M2LV63|A0A0N9URC5|A0A0Q9EHL5|A0A0S2G799|A0A0S6X794|A0A0X8R5W4|A0A1B7UR80|A0A1D8AUF8|A0A1E4MH15|A0A1H7KA43|A0A1I6MCL9|A0A255HV48|A0A2A8HRR0|J2GAJ8|J2W736|Q89GW5|T0I051	133|133|133|133|133|133|133|133|133|133|133|133|133|133|133|133|133	A0A097EDY5:55:187	Sphingomonas taxi|Sphingomonas paucimobilis NBRC 13935|Sphingomonas sp. Ag1|Sphingopyxis macrogoltabida|Lysobacter sp. Root96|Lysobacter gummosus|Novosphingobium sp. MBES04|Sphingopyxis granuli|Rheinheimera sp. SA_1|Lacunisphaera limnophila|Novosphingobium sp. SCN 66-18|Pseudoxanthomonas sp. GM95|Dyella sp. OK004|Janthinobacterium sp. PC23-8|Novosphingobium sp. PC22D|Novosphingobium sp. AP12|Sphi…	1549858.MC45_04335|1144305.PMI02_02936|1144307.PMI04_04374|224911.27354508|1096930.L284_07525	Bacteria	NA	1549858|1219050|1642949|33050|1736612|262324|1206458|267128|1827365|1838286|1660121|1881043|1855292|2012679|1962403|1144305|1144307|224911|1096930	TrEMBL
A0A068RFG4	115.474	A0A068RFG4|A0A091DGI9|A0A0D2NTP6|A0A0E9NPX7|A0A0L0HU51|A0A0S4ILM6|A0A182GPT9|A0A1B0GJR3|A0A1S2ZNZ0|A0A1U7LMP8|A0A1X0P9Y6|A0A1Y1Z8E8|A0A250X1J3|A0A2I1GGB0|A0A2K6G6S6|A4S2M5|B6K781|C1MLS6|D2VUV7|E2R7R2|F7E4T0|H2P703|M7PC40|Q9UKF6	24	Cleavage and polyadenylation specificity factorsubunit 3-like |Cleavage and polyadenylation specificity factor subunit 3 |Uncharacterized protein |Cleavage and polyadenylation specificity factor subunit| putative |MFS domain-containing protein |cleavage and polyadenylation specificity factor subunit 3 |Endoribonuclease ysh1 |Putative cleavage and polyadenylation specificity factor |Metallo-hydrol…	2I7T|2I7V	None	None	Mucoromycetes|Mammalia|Chlorophyceae|NA|Chytridiomycetes|Insecta|Neolectomycetes|Neocallimastigomycetes|Glomeromycetes|Mamiellophyceae|Schizosaccharomycetes|Amphibia|Pneumocystidomycetes	3.1.27.- {ECO:0000313|EMBL:KIZ07536.1}|3.1.27.- {ECO:0000269|PubMed:15037765, ECO:0000269|PubMed:17128255}	Lichtheimiaceae|Bathyergidae|Selenastraceae|NA|Spizellomycetaceae|Bodonidae|Culicidae|Psychodidae|Erinaceidae|Neolectaceae|Trypanosomatidae|Neocallimastigaceae|Chlamydomonadaceae|Glomeraceae|Indriidae|Bathycoccaceae|Schizosaccharomycetaceae|Mamiellaceae|Vahlkampfiidae|Canidae|Pipidae|Hominidae|Pneumocystidaceae	LCOR_00156|H920_07405|MNEG_0425|G7K_5844|SPPG_00164|BSAL_53560|CPSF3|NEOLI_004691|TM35_000016240|LY90DRAFT_440587|CEUSTIGMA_g4385|RhiirA4_517371|OSTLU_33504|SJAG_04587|MICPUCDRAFT_46690|NAEGRDRAFT_72801|cpsf3|PNEG_00477	Lichtheimia|Fukomys|Monoraphidium|Saitoella|Spizellomyces|Bodo|Aedes|Lutzomyia|Erinaceus|Neolecta|Trypanosoma|Neocallimastix|Chlamydomonas|Rhizophagus|Propithecus|Ostreococcus|Schizosaccharomyces|Micromonas|Naegleria|Canis|Xenopus|Pongo|Pneumocystis|Homo	0016787 hydrolase activity|0004521 endoribonuclease activity|0008409 5'-3' exonuclease activity|0003723 RNA binding|0046872 metal ion binding	IPR001279|IPR011108|IPR021718|IPR022712|IPR013830|IPR020846	IPR011701	IPR036866|IPR036514|IPR036259	None	mng:MNEG_0425|olu:OSTLU_33504|mpp:MICPUCDRAFT_46690|cfa:100856414|hsa:51692	Fungi|Metazoa|Viridiplantae|NA	EMBL-CDS:CDH48372.1|GI:676277031|EMBL-CDS:KFO31214.1|GI:761977838|GI:926798263|EMBL-CDS:KIZ07536.1|REFSEQ:XP_013906555.1|GI:1063228657|GI:1102210671|EMBL-CDS:GAO51751.1|REFSEQ:XP_019022993.1|GI:907099199|GI:1026948097|EMBL-CDS:KND04435.1|REFSEQ:XP_016612474.1|EMBL-CDS:CUE71672.1|EMBL-CDS:-|GI:617598113|REFSEQ:XP_007522316.1|GI:1127421308|EMBL-CDS:OLL23919.1|GI:1177798849|EMBL-CDS:ORC93747.1|GI:11…	Mucorales|Rodentia|Sphaeropleales|NA|Spizellomycetales|Kinetoplastida|Diptera|Eulipotyphla|Neolectales|Neocallimastigales|Chlamydomonadales|Glomerales|Primates|Mamiellales|Schizosaccharomycetales|Carnivora|Anura|Pneumocystidales	Lichtheimia corymbifera JMRC:FSU:9682.|Fukomys damarensis |Monoraphidium neglectum.|Saitoella complicata (strain BCRC 22490 / CBS 7301 / JCM 7358 / NBRC10748 / NRRL Y-17804)|Spizellomyces punctatus (strain DAOM BR117)|Bodo saltans |Aedes albopictus |Lutzomyia longipalpis |Erinaceus europaeus |Neolecta irregularis (strain DAH-3)|Trypanosoma theileri.|Neocallimastix californiae.|Chlamydomonas eusti…	PF00753|PF07521|PF10996|PF11718|PF13472|PF07690	Mucoromycota|Chordata|Chlorophyta|Ascomycota|Chytridiomycota|Euglenozoa|Arthropoda|Heterolobosea	A0A068RFG4|A0A091DGI9|A0A0D2NTP6|A0A0E9NPX7|A0A0L0HU51|A0A0S4ILM6|A0A182GPT9|A0A1B0GJR3|A0A1S2ZNZ0|A0A1U7LMP8|A0A1X0P9Y6|A0A1Y1Z8E8|A0A250X1J3|A0A2I1GGB0|A0A2K6G6S6|A4S2M5|B6K781|C1MLS6|D2VUV7|E2R7R2|F7E4T0|H2P703|M7PC40|Q9UKF6	169|169|169|169|169|169|169|169|169|169|169|169|169|169|169|169|169|169|169|169|169|169	A0A068RFG4:70:238	Lichtheimia corymbifera JMRC:FSU:9682|Fukomys damarensis|Monoraphidium neglectum|Saitoella complicata NRRL Y-17804|Spizellomyces punctatus DAOM BR117|Bodo saltans|Aedes albopictus|Lutzomyia longipalpis|Erinaceus europaeus|Neolecta irregularis DAH-3|Trypanosoma theileri|Neocallimastix californiae|Chlamydomonas eustigma|Rhizophagus irregularis|Propithecus coquereli|Ostreococcus lucimarinus CCE9901|…	885580.XP_010627377.1|109760.SPPG_00164T0|9365.XP_007522316.1|242159.ABO98068|4897.EEB09385|38833.XP_003056813.1|5762.XP_002672131.1|9612.ENSCAFP00000005019|8364.ENSXETP00000018123|9601.ENSPPYP00000014140|263815.XP_007872361.1|9606.ENSP00000238112	Eukaryota	NA|Cleavage and polyadenylation specificity factor subunit 3	1263082|885580|145388|698492|645134|75058|7160|7200|9365|1198029|67003|1754190|1157962|588596|379532|436017|402676|564608|5762|9615|8364|9601|1069680|9606	TrEMBL|SwissProt
Q12102	0	Q12102	1	Cleavage factor two protein 2	2I7X	None	None	Saccharomycetes	None	Saccharomycetaceae	CFT2	Saccharomyces	0003723 RNA binding	IPR001279|IPR022712|IPR025069|IPR035639	IPR027075	IPR036866	None	sce:YLR115W	Fungi	GI:2580462|GI:1297030|GI:126030715|GI:1360512|GI:74645023|GI:1256878|GI:6323144|GI:2204276|EMBL-CDS:CAA61694.1|EMBL-CDS:CAA97682.1|EMBL-CDS:CAA97684.1|EMBL-CDS:AAB67560.1|EMBL-CDS:AAB82376.1|EMBL-CDS:DAA09429.1|REFSEQ:NP_013216.1	Saccharomycetales	Saccharomyces cerevisiae (strain ATCC 204508 / S288c)	PF13299|PF16661	Ascomycota	Q12102	859	Q12102	Saccharomyces cerevisiae S288C	4932.YLR115W	Eukaryota	Cleavage factor two protein 2	559292	SwissProt
A0A1G3MM94	179.797	A0A1G3MM94|A0A1H3Y4N6|A0A1J4Z3S5|A0A1T2KVH3|A0A2N7DMB8|B8DQK4|C6A596|D9R0R8|F4BTS7|I0A2T3|Q46877|R6DYX4	12	MBL fold hydrolase |Flavorubredoxin |MBL fold metallo-hydrolase |Nitric oxide reductase |Beta-lactamase domain protein |Flavoprotein |Flavodoxin/nitric oxide synthase |Anaerobic nitric oxide reductase flavorubredoxin ShortFlRd ShortFlavoRb|Uncharacterized protein	2MS3|4D02|5LLD|5LMC|6ETB	None	None	NA|Clostridia|Gammaproteobacteria|Deltaproteobacteria|Thermococci|Methanomicrobia|Thermoprotei	None	NA|Lachnospiraceae|Shewanellaceae|Desulfovibrionaceae|Thermococcaceae|Methanotrichaceae|Fervidicoccaceae|Enterobacteriaceae	A2004_06245|SAMN02745687_01629|AUJ89_01545|BOW51_05270|BCU57_14295|DvMF_2180|TSIB_1740|Closa_0074|MCON_0035|FFONT_1302|b2710|BN553_01254	NA|Shewanella|Desulfovibrio|Thermococcus|Lachnoclostridium|Methanothrix|Fervidicoccus|Escherichia	0009055 electron transfer activity|0010181 FMN binding|0016787 hydrolase activity|0046872 metal ion binding|0005506 iron ion binding|0016491 oxidoreductase activity|0042802 identical protein binding|0016966 nitric oxide reductase activity|0016661 oxidoreductase activity acting on other nitrogenous compounds as donors	IPR001279|IPR008254|IPR024934|IPR024935|IPR002563	IPR016440|IPR023957	IPR029039|IPR036866|IPR012349	IPR018527|IPR001226	dvm:DvMF_2180|tsi:TSIB_1740|csh:Closa_0074|mcj:MCON_0035|ffo:FFONT_1302|ecj:JW2680,eco:b2710	NA	GI:1088500622|EMBL-CDS:OHD31114.1|EMBL-CDS:SEA06579.1|GI:1101123689|EMBL-CDS:OIO81138.1|GI:1152918994|EMBL-CDS:OOZ36863.1|EMBL-CDS:PMH85460.1|GI:218758224|GI:501650617|EMBL-CDS:ACL09123.1|REFSEQ:WP_012613289.1|GI:242266109|EMBL-CDS:ACS90791.1|GI:302195146|GI:503035841|EMBL-CDS:ADL02717.1|REFSEQ:WP_013270817.1|GI:503483361|GI:328927158|EMBL-CDS:AEB66960.1|REFSEQ:WP_013718022.1|GI:383796207|EMBL-CD…	NA|Clostridiales|Alteromonadales|Desulfovibrionales|Thermococcales|Methanosarcinales|Fervidicoccales|Enterobacterales	Spirochaetes bacterium GWC1_61_12.|Lachnospiraceae bacterium NK3A20.|Candidatus Omnitrophica bacterium CG1_02_43_210.|Solemya velesiana gill symbiont.|Shewanella sp. 10N.286.48.B5.|Desulfovibrio vulgaris (strain Miyazaki F / DSM 19637)|Thermococcus sibiricus (strain DSM 12597 / MM 739)|Clostridium saccharolyticum (strain ATCC 35040 / DSM 2544 / NRCC 2533/ WM1)|Methanothrix soehngenii (strain ATCC…	PF00258|PF00753|PF00301|PF01613	Spirochaetes|Firmicutes|Candidatus Omnitrophica|Proteobacteria|Euryarchaeota|Crenarchaeota	A0A1G3MM94|A0A1H3Y4N6|A0A1J4Z3S5|A0A1T2KVH3|A0A2N7DMB8|B8DQK4|C6A596|D9R0R8|F4BTS7|I0A2T3|Q46877|R6DYX4	137|137|137|137|137|137|137|137|137|137|137	A0A1G3MM94:34:170	Spirochaetes bacterium GWC1_61_12|Lachnospiraceae bacterium NK3A20|Candidatus Omnitrophica bacterium CG1_02_43_210|Solemya velesiana gill symbiont|Shewanella sp. 10N.286.48.B5|Desulfovibrio vulgaris str. 'Miyazaki F'|Thermococcus sibiricus MM 739|[Clostridium] saccharolyticum WM1|Methanothrix soehngenii GP6|Fervidicoccus fontis Kam940|Escherichia coli K-12|Firmicutes bacterium CAG:238	883.DvMF_2180|604354.TSIB_1740|610130.Closa_0074|1163730.FFONT_1302|511145.b2710	Bacteria|Archaea	NA|Anaerobic nitric oxide reductase flavorubredoxin ShortFlRd ShortFlavoRb	1802180|877406|1805286|1918948|1880834|883|604354|610130|990316|1163730|83333|1263011	TrEMBL|SwissProt
A0A124G5S8	174.237	A0A124G5S8|A0A1G1PNV6|C6BV19|Q50497	4	Beta-lactamase domain protein |MBL fold metallo-hydrolase |Type A flavoprotein FprA	2OHH|2OHI|2OHJ	1.5.3.22 7427.	None	Methanomicrobia|NA|Deltaproteobacteria|Methanobacteria	1.-.-.-	NA|Desulfovibrionaceae|Methanobacteriaceae	XE11_0786|A3F87_03795|Desal_0085|fprA	NA|Desulfovibrio|Methanothermobacter	0009055 electron transfer activity|0010181 FMN binding|0046872 metal ion binding|0016787 hydrolase activity	IPR001279|IPR008254	IPR016440	IPR029039|IPR036866	IPR001226	dsa:Desal_0085|mmg:MTBMA_c17400	NA	GI:973164394|EMBL-CDS:KUL04201.1|GI:1085591011|EMBL-CDS:OGX43661.1|GI:502330401|GI:242120460|EMBL-CDS:ACS78156.1|REFSEQ:WP_012765682.1|GI:149242605|GI:302588933|GI:149242616|GI:149242613|GI:149242610|GI:149242608|GI:503061542|GI:687617|GI:149242607|GI:149242611|GI:149242618|GI:21362551|GI:149242609|GI:149242604|GI:149242615|GI:149242614|GI:149242617|GI:149242612|GI:149242603|GI:149242606|EMBL-CDS…	Methanomicrobiales|NA|Desulfovibrionales|Methanobacteriales	Methanomicrobiales archaeon 53_19.|Omnitrophica WOR_2 bacterium RIFCSPLOWO2_12_FULL_51_24.|Desulfovibrio salexigens (strain ATCC 14822 / DSM 2638 / NCIB 8403 /VKM B-1763)|Methanothermobacter marburgensis (strain ATCC BAA-927 / DSM 2133 / JCM14651 / NBRC 100331 / OCM 82 / Marburg)	PF00753|PF00258	Euryarchaeota|Candidatus Omnitrophica|Proteobacteria	A0A124G5S8|A0A1G1PNV6|C6BV19|Q50497	139|139|139	A0A124G5S8:35:173	Methanomicrobiales archaeon 53_19|Omnitrophica WOR_2 bacterium RIFCSPLOWO2_12_FULL_5|Desulfovibrio salexigens DSM 2638|Methanothermobacter marburgensis str. Marburg	526222.Desal_0085	Archaea|Bacteria	NA|Type A flavoprotein FprA	1641394|1801869|526222|79929	TrEMBL|SwissProt
Q2PYN0	131.848	Q2PYN0	1	Glyoxalase II	2P18|2P1E	3.1.2.6 2949.	None	NA	3.1.2.6 {ECO:0000313|EMBL:CBZ08411.1}	Trypanosomatidae	LINF_120007300	Leishmania	0004416 hydroxyacylglutathione hydrolase activity|0046872 metal ion binding	IPR001279|IPR032282|IPR035680	None	IPR036866	None	lif:LINJ.12.0200	NA	GI:165760938|GI:83701619|GI:339897118|GI:165760939|GI:321399068|EMBL-CDS:ABC41261.1|EMBL-CDS:CBZ08411.1|EMBL-CDS:SUZ39945.1|REFSEQ:XP_003392263.1	Kinetoplastida	Leishmania infantum.	PF16123	Euglenozoa	Q2PYN0	295	Q2PYN0	Leishmania infantum	5671.XP_003392263.1	Eukaryota	NA	5671	TrEMBL
Q8R8V2	0	Q8R8V2	1	Metal-dependent hydrolases of the beta-lactamase superfamily II	2P4Z	None	None	Clostridia	None	Thermoanaerobacteraceae	TTE1889	Caldanaerobacter	0016787 hydrolase activity	IPR001279|IPR041712	None	IPR036866	None	tte:TTE1889	NA	GI:497296530|GI:170292219|GI:81590609|GI:170292220|GI:20516900|EMBL-CDS:AAM25072.1|REFSEQ:WP_009610747.1	Thermoanaerobacterales	Caldanaerobacter subterraneus subsp. tengcongensis (strain DSM 15242 /JCM 11007 / NBRC 100824 / MB4)	PF00753	Firmicutes	Q8R8V2	95	Q8R8V2:22:116	Caldanaerobacter subterraneus subsp. tengcongensis	273068.TTE1889	Bacteria	NA	273068	TrEMBL
Q3M8K9	0	Q3M8K9	1	Uncharacterized protein	2P97	None	None	NA	None	Nostocaceae	Ava_3068	Trichormus	0046872 metal ion binding	None	None	IPR036866	None	ava:Ava_3068	NA	GI:75703001|GI:146387354|GI:146387353|EMBL-CDS:ABA22677.1	Nostocales	Trichormus variabilis (strain ATCC 29413 / PCC 7937)	PF14597	Cyanobacteria	Q3M8K9	200	Q3M8K9	Trichormus variabilis ATCC 29413	240292.Ava_3068	Bacteria	NA	240292	TrEMBL
P20581	3.33333	P20581	1	2-aminobenzoylacetyl-CoA thioesterase	2Q0I|2Q0J|2VW8|3DH8|5HIO|5HIP|5HIQ|5HIS	None	None	Gammaproteobacteria	3.1.2.32 {ECO:0000269|PubMed:25960261, ECO:0000269|PubMed:27082157}	Pseudomonadaceae	pqsE	Pseudomonas	0016787 hydrolase activity|0046872 metal ion binding	IPR001279	None	IPR036866	None	pae:PA1000	NA	GI:241913148|GI:1023176368|GI:189339512|GI:1023176370|GI:189339511|GI:1196760|GI:489176725|GI:300508335|GI:1023176367|GI:9946909|GI:189339510|GI:141252|GI:1023176369|GI:15596197|EMBL-CDS:AAA88447.1|EMBL-CDS:AAG04389.1|REFSEQ:NP_249691.1|REFSEQ:WP_003086247.1	Pseudomonadales	Pseudomonas aeruginosa (strain ATCC 15692 / DSM 22644 / CIP 104116 /JCM 14847 / LMG 12228 / 1C / PRS 101 / PAO1)	PF00753	Proteobacteria	P20581	204	P20581:18:221	Pseudomonas aeruginosa PAO1	None	Bacteria	2-aminobenzoylacetyl-CoA thioesterase	208964	SwissProt
Q86QZ1	183.725	Q86QZ1	1	A-type flavoprotein	2Q9U	None	None	NA	None	Hexamitidae	fprA	Giardia	0009055 electron transfer activity|0010181 FMN binding|0046872 metal ion binding	IPR001279|IPR008254	IPR016440	IPR029039|IPR036866	None	None	NA	GI:162330012|GI:27981645|GI:162330011|EMBL-CDS:AAM94641.1	Diplomonadida	Giardia intestinalis	None	NA	Q86QZ1	414	Q86QZ1	Giardia intestinalis	None	Eukaryota	NA	5741	TrEMBL
A0A068QZG1	167.529	A0A068QZG1|A0A068YWK6|A0A080M098|A0A085GMW3|A0A085HMB0|A0A085JJ10|A0A087MF97|A0A091B829|A0A0B7IUS8|A0A0B8PWH8|A0A0E3Y6B7|A0A0F7KAU3|A0A0J1C557|A0A0N8KAY9|A0A0P7XIG8|A0A0S8BS35|A0A0W1RR58|A0A110B1I6|A0A127R0G3|A0A135I6Y9|A0A139BQV2|A0A160DUJ0|A0A198FJU4|A0A1B8H5W1|A0A1C3EEI4|A0A1E5E0J5|A0A1E7ZBW9|A0A1F4A9W3|A0A1F4JL85|A0A1F9KGH2|A0A1G8CTK8|A0A1H6ZFP9|A0A1I2FWR1|A0A1I4V3Y9|A0A1N6PAC3|A0A1Q4R138|A0A…	78	Hydroxyacylglutathione hydrolase |Hydroxyacylglutathione hydrolase	2QED	3.1.2.6 5542.	None	Gammaproteobacteria|Betaproteobacteria|Deltaproteobacteria|NA|Alphaproteobacteria	3.1.2.6 {ECO:0000256|HAMAP-Rule:MF_01374}|3.1.2.6 {ECO:0000255|HAMAP-Rule:MF_01374}|3.1.2.6	Morganellaceae|Yersiniaceae|NA|Budviciaceae|Erwiniaceae|Xanthomonadaceae|Methylophilaceae|Vibrionaceae|Enterobacteriaceae|Nitrosomonadaceae|Neisseriaceae|Alteromonadaceae|Idiomarinaceae|Halothiobacillaceae|Ectothiorhodospiraceae|Oxalobacteraceae|Gallionellaceae|Rhodanobacteraceae|Rhodocyclaceae|Aeromonadaceae|Pseudanabaenaceae|Oleiphilaceae|Pelagibacteraceae|Zoogloeaceae|Pectobacteriaceae|Oceanos…	XPG1_0777|SYMBAF_100104|AW09_004242|GEAM_0497|GLGR_0637|GTPT_1335|N788_08790|N787_07920|BN1209_1015|JCM19236_5400|BTURN675_217|AAW31_00865|PL75_02235|HLUCCO03_12695|HLUCCO02_01385|AMJ67_17075|AUR63_04370|HH1059_06530|CPter291_3545|ATN88_00180|AWT59_2482|I596_2129|M983_2413|AYY16_11800|A8L45_15560|A1QC_02080|BFC18_10935|A3H33_02215|A3I66_09375|A3F90_15250|SAMN05660652_01743|SAMN04487997_0015|SAMN0…	Xenorhabdus|Serratia|Candidatus Accumulibacter|Ewingella|Leminorella|Tatumella|Arenimonas|Candidatus Methylopumilus|Vibrio|Candidatus Blochmannia|Nitrosomonas|Neisseria|Marinobacter|NA|Halothiobacillus|Halorhodospira|Collimonas|Enterovibrio|Gallionella|Dokdonella|Cosenzaea|Morganella|Alteromonas|Propionivibrio|Frateuria|Dyella|Aeromonas|Limnothrix|Sulfuriferula|Oleiphilus|Oceanococcus|Micavibrio|…	0004416 hydroxyacylglutathione hydrolase activity|0046872 metal ion binding|0008800 beta-lactamase activity|0008270 zinc ion binding	IPR001279|IPR032282|IPR035680	IPR017782	IPR036866	IPR001018	xpo:XPG1_0777|mbac:BN1209_1015|bed:BTURN675_217|nco:AAW31_00865|dko:I596_2129|sulf:CAP31_08060|ome:OLMES_3040|sera:Ser39006_008510,serq:CWC46_08505|azo:azo1208|icp:ICMP_520|dda:Dd703_2841|mei:Msip34_1451|hna:Hneap_1572|nel:NELON_05445|slt:Slit_1509|mpc:Mar181_2108|van:VAA_03553|fau:Fraau_2500|sehc:A35E_00313|abo:ABO_1222|plu:plu0940|bfl:Bfl223|stm:STM0261|sdr:SCD_n01165	NA	GI:661564085|GI:800929350|EMBL-CDS:CDG20432.1|REFSEQ:WP_045957852.1|EMBL-CDS:CDS55760.1|GI:668675702|EMBL-CDS:KFB70649.1|GI:668968052|EMBL-CDS:KFC85058.1|GI:668983888|EMBL-CDS:KFC97105.1|GI:669009264|EMBL-CDS:KFD20456.1|GI:674771095|EMBL-CDS:KFL35550.1|GI:675596391|EMBL-CDS:KFN47672.1|GI:752911222|EMBL-CDS:CEN56056.1|EMBL-CDS:GAM69087.1|GI:808902339|GI:808212819|EMBL-CDS:AKC59799.1|REFSEQ:WP_0462…	Enterobacterales|NA|Xanthomonadales|Nitrosomonadales|Vibrionales|Neisseriales|Alteromonadales|Chromatiales|Burkholderiales|Rhodocyclales|Aeromonadales|Synechococcales|Oceanospirillales|Pelagibacterales|Rickettsiales|Cellvibrionales	Xenorhabdus poinarii G6.|Serratia symbiotica.|Candidatus Accumulibacter sp. BA-91.|Ewingella americana ATCC 33852.|Leminorella grimontii ATCC 33999 = DSM 5078.|Tatumella ptyseos ATCC 33301.|Arenimonas donghaensis DSM 18148 = HO3-R19.|Arenimonas metalli CF5-1.|Candidatus Methylopumilus turicensis.|Vibrio sp. JCM 19236.|Blochmannia endosymbiont of Polyrhachis |Nitrosomonas communis.|Neisseria arcti…	PF00753|PF16123	Proteobacteria|Cyanobacteria|NA	A0A068QZG1|A0A068YWK6|A0A080M098|A0A085GMW3|A0A085HMB0|A0A085JJ10|A0A087MF97|A0A091B829|A0A0B7IUS8|A0A0B8PWH8|A0A0E3Y6B7|A0A0F7KAU3|A0A0J1C557|A0A0N8KAY9|A0A0P7XIG8|A0A0S8BS35|A0A0W1RR58|A0A110B1I6|A0A127R0G3|A0A135I6Y9|A0A139BQV2|A0A160DUJ0|A0A198FJU4|A0A1B8H5W1|A0A1C3EEI4|A0A1E5E0J5|A0A1E7ZBW9|A0A1F4A9W3|A0A1F4JL85|A0A1F9KGH2|A0A1G8CTK8|A0A1H6ZFP9|A0A1I2FWR1|A0A1I4V3Y9|A0A1N6PAC3|A0A1Q4R138|A0A…	153|153|153|153|153|153|153|153|153|153|153|153|153|153|153|153|153|153|153|153|153|153|153|153	A0A068QZG1:13:165	Xenorhabdus poinarii G6|Serratia symbiotica|Candidatus Accumulibacter sp. BA-91|Ewingella americana ATCC 33852|Leminorella grimontii ATCC 33999 = DSM 5078|Tatumella ptyseos ATCC 33301|Arenimonas donghaensis DSM 18148 = HO3-R19|Arenimonas metalli CF5-1|Candidatus Methylopumilus turicensis|Vibrio sp. JCM 19236|Blochmannia endosymbiont of Polyrhachis (Hedomyrma|Nitrosomonas communis|Neisseria arctic…	910964.GEAM_0497|1005999.GLGR_0637|1005995.GTPT_1335|1384056.N787_07920|1479237.JMLY01000001_gene2439|1188252.AJYK01000090_gene762|62928.azo1208|579405.Dd703_2841|582744.Msip34_1451|555778.Hneap_1572|580332.Slit_1509|491952.Mar181_2108|55601.VANGNB10_cI2023|745014.OMB55_00010240|767434.Fraau_2500|745411.B3C1_04585|393595.ABO_1222|243265.plu0940|203907.Bfl223|1163617.SCD_n01165|1117314.PCIT_05124	Bacteria	NA|Hydroxyacylglutathione hydrolase |Hydroxyacylglutathione hydrolase	1354304|138074|1454002|910964|1005999|1005995|1121014|1384056|1581680|1481926|1505596|44574|1470200|1479237|1298881|1703391|1766620|1052|279113|294935|1796491|1300342|1354337|368603|1080227|1188252|1656094|1797488|1797562|1797894|83767|529704|500610|578942|1907416|454133|1603038|1985873|141451|1317117|1986633|1986627|1986869|551994|1688639|1970385|1484056|1858656|1874361|1912096|2035434|104623|19…	TrEMBL|SwissProt
A9CKY2	34.5	A9CKY2	1	N-acyl homoserine lactonase AiiB	2R2D	None	None	Alphaproteobacteria	3.1.1.81	Rhizobiaceae	AGR_pTi_140	Agrobacterium	0102007 acyl-L-homoserine-lactone lactonohydrolase activity|0046872 metal ion binding	IPR001279	None	IPR036866	None	atu:Atu6071	NA	GI:322518648|GI:158430578|GI:499281802|GI:158430577|GI:158430573|GI:158430576|GI:16119885|GI:158430574|GI:15163549|GI:158430575|EMBL-CDS:AAK91031.1|REFSEQ:NP_396590.1|REFSEQ:WP_010974862.1	Rhizobiales	Agrobacterium fabrum (strain C58 / ATCC 33970)	PF00753	Proteobacteria	A9CKY2	88	A9CKY2:41:128	Agrobacterium fabrum str. C58	None	Bacteria	N-acyl homoserine lactonase AiiB	176299	SwissProt
P39300	1	P39300	1	Probable L-ascorbate-6-phosphate lactonase UlaG	2WYL|2WYM	3.1.4.1 2026.	None	Gammaproteobacteria	3.1.1.-	Enterobacteriaceae	ulaG	Escherichia	0035460 L-ascorbate 6-phosphate lactonase activity|0030145 manganese ion binding	None	IPR023951	IPR036866	None	ecj:JW5868,eco:b4192	NA	GI:294662276|GI:87082387|GI:294662278|GI:90111702|GI:294662281|GI:294662279|GI:294662285|GI:481023230|GI:294662283|GI:294662287|GI:294662277|GI:294662284|GI:294662280|GI:3220010|GI:537033|GI:294662286|GI:85676943|GI:294662282|EMBL-CDS:AAA97088.1|EMBL-CDS:AAC77149.2|EMBL-CDS:BAE78193.1|REFSEQ:NP_418613.2|REFSEQ:WP_001295191.1	Enterobacterales	Escherichia coli (strain K12)	PF13483	Proteobacteria	P39300	354	P39300	Escherichia coli K-12	511145.b4192	Bacteria	Probable L-ascorbate-6-phosphate lactonase UlaG	83333	SwissProt
A0A1E7GBM6	271.244	A0A1E7GBM6|A0A1J4UTB0|A0A2H9HZM0|F4C0P0|F6BAN6|Q8PZ03	6	Uncharacterized protein |Beta-CASP ribonuclease aCPSF1 |RNA-metabolising metallo-beta-lactamase |KH-domain/beta-lactamase-domain protein |Cleavage and polyadenylation specificity factor 100 kD subunit	2XR1	None	None	Methanomicrobia|NA|Methanococci	None	Methanosarcinaceae|NA|Methanotrichaceae|Methanocaldococcaceae	BGV40_09910|AUJ14_00560|CP083_03445|MCON_2855|Metig_0294|MM_0695	Methanosarcina|NA|Methanothrix|Methanotorris	0003723 RNA binding|0046872 metal ion binding	IPR001279|IPR004044|IPR004087|IPR011108|IPR022712|IPR033769	IPR019975	IPR009019|IPR015946|IPR036866	None	mcj:MCON_2855|mig:Metig_0294|mma:MM_0695	NA	GI:1072827935|EMBL-CDS:OEU42359.1|GI:1101065438|EMBL-CDS:OIO26944.1|EMBL-CDS:PDM26525.1|GI:503485590|GI:328929426|EMBL-CDS:AEB69228.1|REFSEQ:WP_013720251.1|GI:503564383|GI:333750771|EMBL-CDS:AEF95850.1|REFSEQ:WP_013798459.1|GI:499343107|GI:308198433|GI:20905093|GI:308198432|EMBL-CDS:AAM30391.1|REFSEQ:WP_011032646.1	Methanosarcinales|NA|Methanococcales	Methanosarcina sp. Ant1.|Candidatus Micrarchaeota archaeon CG1_02_55_22.|Candidatus Bathyarchaeota archaeon B24-2.|Methanothrix soehngenii (strain ATCC 5969 / DSM 3671 / JCM 10134 /NBRC 103675 / OCM 69 / GP-6)|Methanotorris igneus (strain DSM 5666 / JCM 11834 / Kol 5)|Methanosarcina mazei (strain ATCC BAA-159 / DSM 3647 / Goe1 / Go1 /JCM 11833 / OCM 88)	PF00753|PF07521|PF07650|PF10996|PF17214	Euryarchaeota|Candidatus Micrarchaeota|Candidatus Bathyarchaeota	A0A1E7GBM6|A0A1J4UTB0|A0A2H9HZM0|F4C0P0|F6BAN6|Q8PZ03	173|173|173	A0A1E7GBM6:192:364	Methanosarcina sp. Ant1|Candidatus Micrarchaeota archaeon CG1_02_55_22|Candidatus Bathyarchaeota archaeon B24-2|Methanothrix soehngenii GP6|Methanotorris igneus Kol 5|Methanosarcina mazei Go1	192952.MM_0695	Archaea	NA	1882735|1805250|2041147|990316|880724|192952	TrEMBL
O27271	258.182	O27271	1	Cleavage and polyadenylation specificity factor	2YCB	None	None	Methanobacteria	None	Methanobacteriaceae	MTH_1203	Methanothermobacter	0042802 identical protein binding|0046872 metal ion binding|0003723 RNA binding	IPR001279|IPR004087|IPR011108|IPR022712|IPR033769	IPR019975	IPR009019|IPR015946|IPR036866	None	mth:MTH_1203	NA	GI:499179287|GI:333944120|GI:2622312|GI:333944121|EMBL-CDS:AAB85692.1|REFSEQ:WP_010876827.1	Methanobacteriales	Methanothermobacter thermautotrophicus (strain ATCC 29096 / DSM 1053 /JCM 10044 / NBRC 100330 / Delta H)	PF07521|PF10996|PF16661|PF17214	Euryarchaeota	O27271	636	O27271	Methanothermobacter thermautotrophicus str. Delta	None	Archaea	NA	187420	TrEMBL
A0A084G6P8	78.0706	A0A084G6P8|A0A0H1R7S5|A0A0J6SHU5|A0A0K1ELT4|A0A0P1IKH8|A0A168E8B7|A0A179FDR8|A0A1G9AE77|A0A1H1HVE9|A0A1M4TRE2|A0A1U9UPK7|A0A291QXQ3|A0A2E2L7F5|A0A2G5IEJ0|A0A2K9CLA5|A2R490|A2R6A9|A4WXF1|B6GXC3|D1AL19|E4T4V5|F8KAY7|K9NK17|L8MI25|Q46UK0|R8AY06	26	PX domain-containing protein |Lactamase_B domain-containing protein |Alkyl sulfatase |Metallo-beta-lactamase superfamily protein |Beta-lactamase-like protein |Beta-lactamase domain-containing protein |Alkyl sulfatase BDS1| metallo-beta-lactamase superfamily |Glucose-methanol-choline oxidoreductase |Alkyl/aryl-sulfatase |Putative alkyl/aryl-sulfatase |Aspergillus niger contig An14c0200| genomic co…	2YHE|4AV7|4AXH	None	None	Sordariomycetes|Alphaproteobacteria|Deltaproteobacteria|Actinobacteria|Flavobacteriia|Betaproteobacteria|Chitinophagia|Dothideomycetes|Gammaproteobacteria|Eurotiomycetes|Fusobacteriia|Bacteroidia	3.1.6.- {ECO:0000313|EMBL:ELS26449.1}	Microascaceae|Methylobacteriaceae|Polyangiaceae|Rhodobacteraceae|Cordycipitaceae|Clavicipitaceae|Tsukamurellaceae|Flavobacteriaceae|Burkholderiaceae|Chitinophagaceae|Microbacteriaceae|Mycosphaerellaceae|Pseudomonadaceae|Aspergillaceae|Leptotrichiaceae|Paludibacteraceae|Alteromonadaceae	SAPIO_CDS5082|AA309_23365|VQ03_25320|CMC5_058240|RUE5091_04453|ISF_00396|VFPPC_09826|SAMN04488026_103524|SAMN04489765_4639|SAMN05444408_101520|BJN34_12675|COR50_16980|CMH38_07640|CB0940_11981|CXQ80_13715|An14g06970|An15g07240|Rsph17025_3181|Pc12g07700|Sterm_2308|Palpr_1606|pisa1|PputUW4_03226|ppKF707_0025|Reut_B3826|MARLIPOL_14895	Scedosporium|Microvirga|Methylobacterium|Chondromyces|Ruegeria|Cordyceps|Pochonia|Pseudoruegeria|Tsukamurella|Chryseobacterium|Cupriavidus|Chitinophaga|Microbacterium|Cercospora|Pseudomonas|Aspergillus|Rhodobacter|Penicillium|Sebaldella|Paludibacter|Marinobacter	0032266 phosphatidylinositol-3-phosphate binding|0046983 protein dimerization activity|0050660 flavin adenine dinucleotide binding|0016614 oxidoreductase activity acting on CH-OH group of donors|0046872 metal ion binding|0016787 hydrolase activity	IPR001279|IPR001683|IPR029228|IPR029229|IPR042138|IPR000172|IPR007867	None	IPR036527|IPR036866|IPR036871|IPR038536|IPR036188|IPR027424	IPR006311	ccro:CMC5_058240|cuh:BJN34_12675|cbae:COR50_16980|ang:ANI_1_1656124|rsq:Rsph17025_3181|pcs:Pc12g07700|str:Sterm_2308|ppn:Palpr_1606|ppuu:PputUW4_03226|reu:Reut_B3826	Fungi|NA	GI:666866515|GI:1027065210|EMBL-CDS:KEZ43010.1|REFSEQ:XP_016642809.1|GI:826090657|GI:827106007|EMBL-CDS:KLK90861.1|REFSEQ:WP_047191435.1|GI:860526047|GI:857498454|EMBL-CDS:KMO33229.1|REFSEQ:WP_048453670.1|GI:908359042|GI:1027912008|EMBL-CDS:AKT41617.1|EMBL-CDS:CUK19942.1|GI:1089711911|GI:1025686202|EMBL-CDS:OAA73495.1|REFSEQ:XP_018708453.1|GI:1032856684|GI:1069535269|EMBL-CDS:OAQ63498.1|REFSEQ:XP…	Microascales|Rhizobiales|Myxococcales|Rhodobacterales|Hypocreales|Corynebacteriales|Flavobacteriales|Burkholderiales|Chitinophagales|Micrococcales|Capnodiales|Pseudomonadales|Eurotiales|Fusobacteriales|Bacteroidales|Alteromonadales	Scedosporium apiospermum.|Microvirga vignae.|Methylobacterium tarhaniae.|Chondromyces crocatus.|Ruegeria denitrificans.|Cordyceps fumosorosea ARSEF 2679.|Pochonia chlamydosporia 170.|Pseudoruegeria lutimaris.|Tsukamurella pulmonis.|Chryseobacterium takakiae.|Cupriavidus necator |Chitinophaga caeni.|Microbacterium sp.|Cercospora beticola |Pseudomonas sp. 02C 26.|Aspergillus niger (strain CBS 513.8…	PF00753|PF00787|PF14863|PF14864|PF00732|PF05199	Ascomycota|Proteobacteria|Actinobacteria|Bacteroidetes|Fusobacteria	A0A084G6P8|A0A0H1R7S5|A0A0J6SHU5|A0A0K1ELT4|A0A0P1IKH8|A0A168E8B7|A0A179FDR8|A0A1G9AE77|A0A1H1HVE9|A0A1M4TRE2|A0A1U9UPK7|A0A291QXQ3|A0A2E2L7F5|A0A2G5IEJ0|A0A2K9CLA5|A2R490|A2R6A9|A4WXF1|B6GXC3|D1AL19|E4T4V5|F8KAY7|K9NK17|L8MI25|Q46UK0|R8AY06	228|228|228|228|228|228|228|228|228|228|228|228|228|228|228|228|228|228|228|228|228|228|228|228	A0A084G6P8:81:308	Scedosporium apiospermum|Microvirga vignae|Methylobacterium tarhaniae|Chondromyces crocatus|Ruegeria denitrificans|Cordyceps fumosorosea ARSEF 2679|Pochonia chlamydosporia 170|Pseudoruegeria lutimaris|Tsukamurella pulmonis|Chryseobacterium takakiae|Cupriavidus necator|Chitinophaga caeni|Microbacterium sp.|Cercospora beticola|Pseudomonas sp. 02C 26|Aspergillus niger CBS 513.88|Rhodobacter sphaeroi…	526218.Sterm_2308|694427.Palpr_1606|1207075.PputUW4_03226|1149133.ppKF707_0025|264198.Reut_B3826|1318628.MARLIPOL_14895	Eukaryota|Bacteria	NA	563466|1225564|1187852|52|1715692|1081104|1380566|571298|47312|1302685|106590|2029983|51671|122368|2054914|425011|349102|500485|526218|694427|1007495|1207075|1149133|264198|1318628	TrEMBL
A0A1J0LUW0	163.669	A0A1J0LUW0|E8UA60|Q5SIE5	3	Metallo-beta-lactamase |Beta-lactamase domain protein |Metallo-beta-lactamase family protein	2ZO4	None	None	Deinococci	None	Thermaceae|Deinococcaceae	A0O31_01924|Deima_2311|TTHA1429	Thermus|Deinococcus	0046872 metal ion binding	IPR001279	None	IPR036388|IPR036866	None	tbc:A0O31_01924|dmr:Deima_2311|ttj:TTHA1429	NA	GI:1103715081|GI:1102956974|EMBL-CDS:APD10000.1|REFSEQ:WP_071677614.1|GI:503322793|GI:319756192|EMBL-CDS:ADV67949.1|REFSEQ:WP_013557454.1|GI:81600384|GI:499486840|GI:55772811|GI:225698002|GI:55981398|EMBL-CDS:BAD71252.1|REFSEQ:WP_011173480.1|REFSEQ:YP_144695.1	Thermales|Deinococcales	Thermus brockianus.|Deinococcus maricopensis (strain DSM 21211 / LMG 22137 / NRRL B-23946/ LB-34)|Thermus thermophilus (strain HB8 / ATCC 27634 / DSM 579)	PF00753	Deinococcus-Thermus	A0A1J0LUW0|E8UA60|Q5SIE5	213|213	A0A1J0LUW0:21:233	Thermus brockianus|Deinococcus maricopensis DSM 21211|Thermus thermophilus HB8	709986.Deima_2311|300852.55772811	Bacteria	NA	56956|709986|300852	TrEMBL
A0A0K9I4C8	370.887	A0A0K9I4C8|A0A1G1C8X7|A0A1G5JL27|A0A1Q7I172|A0A1V4MJH0|Q5SHV7	6	Lactamase_B domain-containing protein |Glyoxylase| beta-lactamase superfamily II |Metallo-beta-lactamase superfamily protein	2ZWR|2ZZI	None	None	Deltaproteobacteria|NA|Deinococci	None	Desulfarculaceae|NA|Desulfobacteraceae|Thermaceae	AAU61_18725|A3K19_28690|SAMN05216233_13222|AUH85_03360|AVO34_01330|TTHA1623	Desulfocarbo|NA|Desulfoluna|Thermus	0046872 metal ion binding	IPR001279	None	IPR036866	None	ttj:TTHA1623	NA	GI:899854269|GI:902807680|EMBL-CDS:KMY66004.1|REFSEQ:WP_049676741.1|GI:1085423628|EMBL-CDS:OGV91481.1|EMBL-CDS:SCY88418.1|GI:1125315232|EMBL-CDS:OLC57425.1|GI:1160018038|EMBL-CDS:OPL14851.1|GI:499548029|GI:283135305|GI:260656160|GI:283135306|GI:81600358|GI:260656161|GI:55773005|GI:55981592|EMBL-CDS:BAD71446.1|REFSEQ:WP_011228812.1|REFSEQ:YP_144889.1	Desulfarculales|NA|Desulfobacterales|Thermales	Desulfocarbo indianensis.|Lentisphaerae bacterium RIFOXYB12_FULL_65_16.|Desulfoluna spongiiphila.|Chloroflexi bacterium 13_1_40CM_4_68_4.|Firmicutes bacterium ML8_F2.|Thermus thermophilus (strain HB8 / ATCC 27634 / DSM 579)	PF00753	Proteobacteria|Lentisphaerae|Chloroflexi|Firmicutes|Deinococcus-Thermus	A0A0K9I4C8|A0A1G1C8X7|A0A1G5JL27|A0A1Q7I172|A0A1V4MJH0|Q5SHV7	176|176|176|176|176|176	A0A0K9I4C8:16:191	Desulfocarbo indianensis|Lentisphaerae bacterium RIFOXYB12_FULL_65_16|Desulfoluna spongiiphila|Chloroflexi bacterium 13_1_40CM_4_68_4|Firmicutes bacterium ML8_F2|Thermus thermophilus HB8	300853	Bacteria	NA	1348163|1798581|419481|1805077|1775675|300852	TrEMBL
Q970L2	117.6	Q970L2	1	Metallo-beta-lactamase fold-containing protein ST1585	3ADR	3.5.2.6 6166.	None	Thermoprotei	None	Sulfolobaceae	ST1585	Sulfurisphaera	0008270 zinc ion binding	IPR001279|IPR037482	None	IPR036866	None	sto:STK_15850	NA	GI:499288349|GI:294979417|GI:74573755|GI:294979416|GI:15622670|EMBL-CDS:BAB66661.1|REFSEQ:WP_010979639.1	Sulfolobales	Sulfurisphaera tokodaii (strain DSM 16993 / JCM 10545 / NBRC 100140 /7)	PF00753	Crenarchaeota	Q970L2	189	Q970L2:19:207	Sulfurisphaera tokodaii str. 7	273063.STK_15850	Archaea	Metallo-beta-lactamase fold-containing protein ST1585	273063	SwissProt
O50112	244.733	O50112	1	Uncharacterized protein	3AF5|3AF6	None	None	Thermococci	None	Thermococcaceae	PH1404	Pyrococcus	0046872 metal ion binding|0003723 RNA binding	IPR001279|IPR004087|IPR011108|IPR022712|IPR033769	IPR019975	IPR009019|IPR015946|IPR036866	None	pho:PH1404	NA	GI:294979445|GI:3257827|GI:294979446|EMBL-CDS:BAA30510.1	Thermococcales	Pyrococcus horikoshii (strain ATCC 700860 / DSM 12428 / JCM 9974 /NBRC 100139 / OT-3)	PF07521|PF10996|PF16661|PF17214	Euryarchaeota	O50112	651	O50112	Pyrococcus horikoshii OT3	70601.3	Archaea	NA	70601	TrEMBL
A0A0D5LLD2	78.3091	A0A0D5LLD2|A0A158GQ45|E8TGY4|Q988B9	4	Beta-lactamase |4-pyridoxolactonase |Lactamase_B domain-containing protein	3AJ3|4KEP|4KEQ	None	None	Alphaproteobacteria|Betaproteobacteria	3.1.1.27 {ECO:0000313|EMBL:SAL34215.1}|3.1.1.27	Aurantimonadaceae|Burkholderiaceae|Phyllobacteriaceae	TM49_03705|AWB69_03118|Mesci_2030|mlr6805	Martelella|Caballeronia|Mesorhizobium	0047585 4-pyridoxolactonase activity|0046872 metal ion binding	IPR001279	None	IPR036866	None	mey:TM49_03705|mci:Mesci_2030|mlo:mlr6805	NA	GI:783165139|GI:779727902|EMBL-CDS:AJY44994.1|REFSEQ:WP_045679585.1|GI:1028240166|EMBL-CDS:SAL34215.1|GI:503295210|GI:317167645|GI:319781757|EMBL-CDS:ADV11183.1|REFSEQ:WP_013529871.1|REFSEQ:YP_004141233.1|GI:14026434|GI:609412301|GI:609412299|GI:499216801|GI:81777223|GI:333944144|EMBL-CDS:BAE53392.1|EMBL-CDS:BAB53031.1|REFSEQ:WP_010914341.1	Rhizobiales|Burkholderiales	Martelella endophytica.|Caballeronia udeis.|Mesorhizobium ciceri biovar biserrulae (strain HAMBI 2942 / LMG 23838/ WSM1271)|Mesorhizobium japonicum (strain LMG 29417 / CECT 9101 / MAFF 303099)	PF00753	Proteobacteria	A0A0D5LLD2|A0A158GQ45|E8TGY4|Q988B9	220	A0A0D5LLD2:33:252	Martelella endophytica|Caballeronia udeis|Mesorhizobium ciceri biovar biserrulae WSM1271|Mesorhizobium japonicum MAFF 303099	765698.Mesci_2030|266835.14026434	Bacteria	NA|4-pyridoxolactonase	1486262|1232866|765698|266835	TrEMBL|SwissProt
Q72JJ7	198.865	Q72JJ7	1	Ribonuclease J	3BK1|3BK2|3T3N|3T3O	None	None	Deinococci	3.1.-.- {ECO:0000255|HAMAP-Rule:MF_01491}	Thermaceae	TT_C0775	Thermus	0004534 5'-3' exoribonuclease activity|0004521 endoribonuclease activity|0042802 identical protein binding|0003723 RNA binding|0008270 zinc ion binding	IPR001279|IPR011108|IPR041636	IPR004613|IPR030854	IPR036866|IPR042173	None	tth:TT_C0775	NA	GI:353251814|GI:166007340|GI:46196705|GI:166007339|GI:499486568|GI:81567691|GI:353251815|EMBL-CDS:AAS81121.1|REFSEQ:WP_011173208.1	Thermales	Thermus thermophilus (strain HB27 / ATCC BAA-163 / DSM 7039)	PF07521|PF12706|PF17770	Deinococcus-Thermus	Q72JJ7	573	Q72JJ7	Thermus thermophilus HB27	262724.TT_C0775	Bacteria	Ribonuclease J	262724	SwissProt
Q9H816	3.5	Q9H816	1	5' exonuclease Apollo	3BUA|5AHO	None	None	Mammalia	3.1.-.-	Hominidae	DCLRE1B	Homo	0035312 5'-3' exodeoxyribonuclease activity|0008409 5'-3' exonuclease activity|0003684 damaged DNA binding|0042803 protein homodimerization activity|0044877 protein-containing complex binding	IPR011084	None	IPR036866	None	hsa:64858	Metazoa	GI:73620756|GI:56553109|GI:168177276|GI:119576986|GI:10434517|GI:168177275|GI:757819568|GI:12383082|GI:985801685|GI:20987357|GI:168177273|GI:40035925|GI:10436338|GI:168177274|EMBL-CDS:BAB14284.1|EMBL-CDS:BAB14807.1|EMBL-CDS:AAV97812.1|EMBL-CDS:-|EMBL-CDS:AAH29687.1|REFSEQ:NP_001306876.1|REFSEQ:NP_073747.1	Primates	Homo sapiens	PF07522	Chordata	Q9H816	532	Q9H816	Homo sapiens	9606.ENSP00000358576	Eukaryota	5' exonuclease Apollo	9606	SwissProt
Q9KMS2	1	Q9KMS2	1	Uncharacterized protein	3BV6	None	None	Gammaproteobacteria	None	Vibrionaceae	VC_A0248	Vibrio	0046872 metal ion binding	None	None	IPR036866	None	vch:VCA0248	NA	GI:166235493|GI:9657644|GI:166235495|GI:166235497|GI:166235498|GI:15601016|GI:81544132|GI:445971158|GI:166235494|GI:166235496|EMBL-CDS:AAF96159.1|REFSEQ:NP_232646.1|REFSEQ:WP_000049013.1	Vibrionales	Vibrio cholerae serotype O1 (strain ATCC 39315 / El Tor Inaba N16961)	PF13483	Proteobacteria	Q9KMS2	355	Q9KMS2	Vibrio cholerae O1 biovar El Tor str. N16961	243277.VC_A0248	Bacteria	NA	243277	TrEMBL
A0A075R9L3	162.657	A0A075R9L3|A0A0H3JZW1|A0A147K6I8|A0A1E8YQV0|B7GK69|K9AS57|Q2FXI3	7	Putative quorum-quenching lactonase YtnP |Similar to metal-dependent hydrolase |Lactamase_B domain-containing protein |Zn-dependent hydrolase| glyoxylase family	3ESH	None	None	Bacilli	3.1.1.- {ECO:0000313|EMBL:AIG28081.1}	Paenibacillaceae|Staphylococcaceae|Bacillaceae|Aerococcaceae	BRLA_c037810|SAV1747|Q75_11860|HMPREF2811_05560|Aflv_0442|C273_01410|SAOUHSC_01864	Brevibacillus|Staphylococcus|Bacillus|Globicatella|Anoxybacillus	0016787 hydrolase activity	IPR001279	None	IPR036866	None	blr:BRLA_c037810|sav:SAV1747|afl:Aflv_0442|sao:SAOUHSC_01864	NA	GI:666898404|GI:489433197|EMBL-CDS:AIG28081.1|REFSEQ:WP_003338750.1|GI:210061080|GI:210061078|GI:210061079|GI:446612236|GI:14247519|EMBL-CDS:BAB57909.1|REFSEQ:WP_000689582.1|GI:979841821|GI:974386470|EMBL-CDS:KUP05532.1|REFSEQ:WP_059351484.1|GI:1080265533|GI:1100842585|EMBL-CDS:OFK58493.1|REFSEQ:WP_071408459.1|GI:212559771|EMBL-CDS:ACJ32826.1|GI:425483105|GI:496841287|EMBL-CDS:EKU50258.1|REFSEQ:W…	Bacillales|Lactobacillales	Brevibacillus laterosporus LMG 15441.|Staphylococcus aureus (strain Mu50 / ATCC 700699)|Bacillus coahuilensis p1.1.43.|Globicatella sp. HMSC072A10.|Anoxybacillus flavithermus (strain DSM 21510 / WK1)|Staphylococcus massiliensis S46.|Staphylococcus aureus (strain NCTC 8325)	PF00753	Firmicutes	A0A075R9L3|A0A0H3JZW1|A0A147K6I8|A0A1E8YQV0|B7GK69|K9AS57|Q2FXI3	168|168|168|168|168	A0A075R9L3:54:221	Brevibacillus laterosporus LMG 15441|Staphylococcus aureus subsp. aureus Mu50|Bacillus coahuilensis p1.1.43|Globicatella sp. HMSC072A10|Anoxybacillus flavithermus WK1|Staphylococcus massiliensis S46|Staphylococcus aureus subsp. aureus NCTC 8325	1042163.BRLA_c037810|491915.Aflv_0442|1229783.C273_01410|1280.SAXN108_1778	Bacteria	NA	1042163|158878|1150625|1739315|491915|1229783|93061	TrEMBL
P16692	0	P16692	1	Phosphoribosyl 1|2-cyclic phosphate phosphodiesterase	3G1P|3P2U	3.1.4.55 2026.	None	Gammaproteobacteria	3.1.4.55	Enterobacteriaceae	phnP	Escherichia	0103043 5-phospho-alpha-D-ribosyl 1 2-cyclic phosphate phosphodiesterase activity|0030145 manganese ion binding|0008081 phosphoric diester hydrolase activity	IPR001279|IPR035682	IPR017693	IPR036866	None	ecj:JW4053,eco:b4092	NA	GI:216605|GI:445982053|GI:224510880|GI:85676845|GI:224510881|GI:316983315|GI:1790530|GI:16131918|GI:316983314|GI:130109|GI:536936|EMBL-CDS:AAA24356.1|EMBL-CDS:BAA14276.1|EMBL-CDS:AAA96991.1|EMBL-CDS:AAC77053.1|EMBL-CDS:BAE78095.1|REFSEQ:NP_418516.1|REFSEQ:WP_000059908.1	Enterobacterales	Escherichia coli (strain K12)	PF12706	Proteobacteria	P16692	252	P16692	Escherichia coli K-12	511145.b4092	Bacteria	Phosphoribosyl 1,2-cyclic phosphate phosphodiesterase	83333	SwissProt
A0A2I0NPT6	12.3333	A0A2I0NPT6|E7GGX7|G7WQY7|Q9X207|W9DR01	5	MBL fold metallo-hydrolase |Metallo-beta-lactamase superfamily protein |Lactamase_B domain-containing protein |Metal-dependent hydrolase| beta-lactamase superfamily II	3H3E	None	None	Methanomicrobia|Clostridia|Thermotogae	None	NA|Lachnospiraceae|Methanotrichaceae|Thermotogaceae|Methanosarcinaceae	CVV35_06975|HMPREF9474_00170|Mhar_1772|TM_1679|MettiDRAFT_2567	NA|Lachnoclostridium|Methanothrix|Thermotoga|Methanolobus	0016787 hydrolase activity|0046872 metal ion binding	IPR001279|IPR041712	None	IPR036866	None	mhi:Mhar_1772|tma:TM1679,tmi:THEMA_05845,tmw:THMA_1721	NA	EMBL-CDS:PKL56008.1|GI:323403656|EMBL-CDS:EGA95960.1|GI:357210510|EMBL-CDS:AET65130.1|GI:811640959|GI:15644427|GI:81625475|GI:490183581|GI:254221046|GI:568243705|GI:4982254|EMBL-CDS:AAD36746.1|REFSEQ:NP_229479.1|REFSEQ:WP_004082195.1|GI:563513700|GI:564601264|EMBL-CDS:ETA69074.1|REFSEQ:WP_023846208.1	Methanomicrobiales|Clostridiales|Methanosarcinales|Thermotogales	Methanomicrobiales archaeon HGW-Methanomicrobiales-6.|[Clostridium] symbiosum WAL-14163.|Methanosaeta harundinacea (strain 6Ac)|Thermotoga maritima (strain ATCC 43589 / MSB8 / DSM 3109 / JCM 10099)|Methanolobus tindarius DSM 2278.	PF00753	Euryarchaeota|Firmicutes|Thermotogae	A0A2I0NPT6|E7GGX7|G7WQY7|Q9X207|W9DR01	73|73|73|73	A0A2I0NPT6:21:93	Methanomicrobiales archaeon HGW-Methanomicrobiales|[Clostridium] symbiosum WAL-14163|Methanosaeta harundinacea 6Ac|Thermotoga maritima MSB8|Methanolobus tindarius DSM 2278	742740.HMPREF9474_00170	Archaea|Bacteria	NA	2013822|742740|1110509|243274|1090322	TrEMBL
A6LC72	0	A6LC72	1	Putative metal-dependent hydrolase	3KL7	None	None	Bacteroidia	None	Tannerellaceae	BDI_1531	Parabacteroides	0016787 hydrolase activity|0046872 metal ion binding	None	None	IPR036866	None	pdi:BDI_1531	NA	GI:500655201|GI:149936589|GI:285803515|EMBL-CDS:ABR43286.1|REFSEQ:WP_011966494.1	Bacteroidales	Parabacteroides distasonis (strain ATCC 8503 / DSM 20701 / CIP 104284/ JCM 5825 / NCTC 11152)	PF13483	Bacteroidetes	A6LC72	241	A6LC72	Parabacteroides distasonis ATCC 8503	None	Bacteria	NA	435591	TrEMBL
Q2YQ74	3	Q2YQ74	1	Beta-lactamase-like	3MD7|3PY5|3PY6|3QH8	None	None	Alphaproteobacteria	None	Brucellaceae	BAB1_1016	Brucella	0046872 metal ion binding|0000166 nucleotide binding	IPR001279	None	IPR036866	None	bmf:BAB1_1016	NA	GI:673484353|GI:294979848|GI:315583668|GI:82615949|GI:322812816|GI:315364798|GI:489053935|EMBL-CDS:CAJ10972.1|REFSEQ:WP_002964115.1	Rhizobiales	Brucella abortus (strain 2308)	PF12706	Proteobacteria	Q2YQ74	272	Q2YQ74	Brucella abortus 2308	None	Bacteria	NA	359391	TrEMBL
A0A0D1UST0	183.885	A0A0D1UST0|A0A0H2X0Y8|A0A1G9BK41|A0A1S1FTT5|A0A1V3MUV5|A0A2N1VVX2|L0L1P0	7	Hydroxyacylglutathione hydrolase |Metallo-beta-lactamase family protein |Glyoxylase| beta-lactamase superfamily II |Zn-dependent hydrolase |MBL fold metallo-hydrolase |Zn-dependent hydrolase| glyoxylase	3R2U	None	None	Bacilli|Sphingobacteriia|NA|Methanomicrobia	None	Paenibacillaceae|Staphylococcaceae|Bacillaceae|Sphingobacteriaceae|NA|Methanosarcinaceae	AF333_22585|SACOL0046|SAMN05216216_10312|HMPREF3291_00680|BWD42_20330|CVV23_09580|Metho_2134	Aneurinibacillus|Staphylococcus|Salinicoccus|Bacillus|Sphingobacterium|NA|Methanomethylovorans	0016787 hydrolase activity|0046872 metal ion binding	IPR001279|IPR001763	None	IPR036866|IPR036873	None	sac:SACOL0046|mhz:Metho_2134	NA	GI:759009784|GI:922814507|GI:758781994|EMBL-CDS:KON97803.1|EMBL-CDS:SDJ74026.1|REFSEQ:WP_043069078.1|GI:446387609|GI:326634640|GI:326634642|GI:326634643|GI:326634641|GI:57286601|EMBL-CDS:AAW38695.1|REFSEQ:WP_000465464.1|EMBL-CDS:SDK39888.1|GI:1093535104|GI:1091242438|EMBL-CDS:OHR67346.1|REFSEQ:WP_070874476.1|GI:1147655070|EMBL-CDS:OOG16579.1|EMBL-CDS:PKL88598.1|GI:433662872|GI:505138361|EMBL-CDS:…	Bacillales|Sphingobacteriales|NA|Methanosarcinales	Aneurinibacillus migulanus |Staphylococcus aureus (strain COL)|Salinicoccus qingdaonensis.|Bacillus sp. HMSC76G11.|Sphingobacterium sp. CZ-UAM.|Ignavibacteriae bacterium HGW-Ignavibacteriae-2.|Methanomethylovorans hollandica (strain DSM 15978 / NBRC 107637 /DMS1)	PF00581|PF00753	Firmicutes|Bacteroidetes|Ignavibacteriae|Euryarchaeota	A0A0D1UST0|A0A0H2X0Y8|A0A1G9BK41|A0A1S1FTT5|A0A1V3MUV5|A0A2N1VVX2|L0L1P0	151|151|151|151|151|151|151	A0A0D1UST0:14:164	Aneurinibacillus migulanus|Staphylococcus aureus subsp. aureus COL|Salinicoccus qingdaonensis|Bacillus sp. HMSC76G11|Sphingobacterium sp. CZ-UAM|Ignavibacteriae bacterium HGW-Ignavibacteriae-2|Methanomethylovorans hollandica DSM 15978	None	Bacteria|Archaea	NA	47500|93062|576118|1608910|1933868|2013809|867904	TrEMBL
C8WS08	178.472	C8WS08	1	Beta-lactamase domain protein	3TP9	None	None	Bacilli	None	Alicyclobacillaceae	Aaci_0383	Alicyclobacillus	0046872 metal ion binding	IPR001279|IPR001763	None	IPR036866|IPR036873	None	aac:Aaci_0383	NA	GI:347447779|GI:347447780|GI:257477123|GI:502513829|EMBL-CDS:ACV57442.1|REFSEQ:WP_012809813.1	Bacillales	Alicyclobacillus acidocaldarius subsp. acidocaldarius (strain ATCC27009 / DSM 446 / JCM 5260 / NBRC 15652 / NCIMB 11725 / NRRL B-14509 /104-1A)	PF00581|PF00753	Firmicutes	C8WS08	167	C8WS08:12:178	Alicyclobacillus acidocaldarius subsp. acidocaldar	521098.Aaci_0383	Bacteria	NA	521098	TrEMBL
A0A0B2C079	55.48	A0A0B2C079|A0A0H0XP20|A0A0Q5HFB5|A0A0S4P457|A0A136A646|A0A2K8MCV6|A5P820|G5ELM3|K4KM71	9	Beta-lactamase |Lactamase_B domain-containing protein |Metallo-beta-lactamase |Subclass B3 metallo-beta-lactamase |Beta-lactamase-like protein	3VPE|3VQZ|5AXO|5AXR|5AYA|5B15|5B1U|6K4T|6K4X	None	None	Alphaproteobacteria|Betaproteobacteria|Gammaproteobacteria	None	Erythrobacteraceae|Oxalobacteraceae|Alteromonadaceae|Sphingomonadaceae|Yersiniaceae|Cellvibrionaceae	PK98_03185|AAV99_08190|ASF77_17345|BN3177_8589|AX660_04630|CVN68_01295|ED21_28408|SMB|M5M_14960	Porphyrobacter|Erythrobacter|Massilia|Janthinobacterium|Paraglaciecola|Sphingomonas|Serratia|Simiduia	0046872 metal ion binding	IPR001279	None	IPR036866	None	sphc:CVN68_01295|saga:M5M_14960	NA	GI:733431429|GI:746018169|EMBL-CDS:KHL25667.1|REFSEQ:WP_039094242.1|GI:823657935|GI:823478889|EMBL-CDS:KLI63702.1|REFSEQ:WP_047093517.1|GI:945031473|EMBL-CDS:KQQ87335.1|GI:930613789|EMBL-CDS:CUU30692.1|REFSEQ:WP_054265908.1|GI:998766460|EMBL-CDS:KXI30715.1|GI:1280029645|EMBL-CDS:ATY30794.1|GI:493886160|GI:148832038|EMBL-CDS:EDL50471.1|REFSEQ:WP_006832294.1|GI:1026943560|GI:449802129|GI:449802130|…	Sphingomonadales|Burkholderiales|Alteromonadales|Enterobacterales|Cellvibrionales	Porphyrobacter mercurialis.|Erythrobacter marinus.|Massilia sp. Leaf139.|Janthinobacterium sp. CG23_2.|Paraglaciecola hydrolytica.|Sphingomonas sp. Cra20.|Erythrobacter sp. SD-21.|Serratia marcescens.|Simiduia agarivorans (strain DSM 21679 / JCM 13881 / BCRC 17597 /SA1)	PF00753	Proteobacteria	A0A0B2C079|A0A0H0XP20|A0A0Q5HFB5|A0A0S4P457|A0A136A646|A0A2K8MCV6|A5P820|G5ELM3|K4KM71	134|134|134|134|134|134|134|134	A0A0B2C079:64:197	Porphyrobacter mercurialis|Erythrobacter marinus|Massilia sp. Leaf139|Janthinobacterium sp. CG23_2|Paraglaciecola hydrolytica|Sphingomonas sp. Cra20|Erythrobacter sp. SD-21|Serratia marcescens|Simiduia agarivorans SA1 = DSM 21679	161528.ED21_28408|1117647.M5M_14960	Bacteria	NA	1572751|874156|1736272|1706231|1799789|1327635|161528|615|1117647	TrEMBL
Q9X0P5	1.66667	Q9X0P5	1	UPF0173 metal-dependent hydrolase TM_1162	3X2X|3X2Y|3X2Z|3X30	None	None	Thermotogae	None	Thermotogaceae	TM_1162	Thermotoga	0016787 hydrolase activity	IPR001279	IPR022877	IPR036866	None	tma:TM1162	NA	GI:995970274|GI:995970267|GI:995970273|GI:995970272|GI:995970275|GI:995970270|GI:18203589|GI:995970266|GI:15643919|GI:490181592|GI:995970268|GI:995970269|GI:995970271|EMBL-CDS:AAD36238.1|REFSEQ:NP_228968.1|REFSEQ:WP_004080208.1	Thermotogales	Thermotoga maritima (strain ATCC 43589 / MSB8 / DSM 3109 / JCM 10099)	PF12706	Thermotogae	Q9X0P5	226	Q9X0P5	Thermotoga maritima MSB8	243274.THEMA_08525	Bacteria	UPF0173 metal-dependent hydrolase TM_1162	243274	SwissProt
A0A061NU48	198.797	A0A061NU48|A0A078KRP4|A0A0C2ECE5|A0A0D4CIW5|A0A0J5H1S5|A0A0M4FST0|A0A0Q9XY86|A0A0R1YUF3|A0A0R2FZX9|A0A139NIB3|A0A143Z4C0|A0A176J2P9|A0A1B9B0F3|A0A1F2V6T2|A0A1F7XBB6|A0A1G1WRU3|A0A1G1WVE8|A0A1P8F8Q1|A0A1Q7N8G7|A0A1W1HLE8|A0A2H5X1D6|A0A2M6WRH3|A0A2N0Z0Q1|A0A2N2E069|A0A2N3LGC7|A0A2N5FFT7|A0A2N5MB73|A4VWF7|A7GRC7|B9Y7Q2|C0ZJX9|C1MP17|D3EK76|D4W1T1|G4CU94|H6NT98|Q04EK4|Q45493|R5VWR4|R7DPE2|T0UD52	41	Ribonuclease J |Lactamase_B domain-containing protein |Predicted protein |Ribonuclease J1 |Zn-dependent hydrolase| RNA-metabolising| CPSF73kDa-like protein	3ZQ4	None	None	Bacilli|Clostridia|Deltaproteobacteria|NA|Dehalococcoidia|Erysipelotrichia|Mamiellophyceae|Actinobacteria	3.1.-.- {ECO:0000256|HAMAP-Rule:MF_01491, ECO:0000256|PIRNR:PIRNR004803}|3.1.-.- {ECO:0000256|HAMAP-Rule:MF_01491}|3.1.-.- {ECO:0000255|HAMAP-Rule:MF_01491}	NA|Ruminococcaceae|Geobacteraceae|Lactobacillaceae|Bacillaceae|Streptococcaceae|Carnobacteriaceae|Desulfobacteraceae|Erysipelotrichaceae|Paenibacillaceae|Mamiellaceae|Propionibacteriaceae|Leuconostocaceae|Myxococcaceae|Enterococcaceae	JCM19038_1315|CCDG5_0691|GFER_11640|LBLM1_01290|AB685_04630|AM592_05485|ACA30_21865|FD40_GL000559|IV38_GL000288|STRDD12_01368|TR210_2203|AS29_018495|A8L44_01165|A3J28_02515|A2W13_01600|A3F35_01760|A3A61_03830|Dform_01534|AUI91_04850|MTBBW1_990012|HRbin16_00757|COT98_00365|CWS01_13495|CVU87_08220|CWO92_18590|CYJ36_15350|CUU66_01735|SSU05_1480|Bcer98_2449|HOLDEFILI_01848|BBR47_04530|MICPUCDRAFT_561…	Geomicrobium|NA|Geoalkalibacter|Lactobacillus|Bacillus|Virgibacillus|Streptococcus|Trichococcus|Dehalogenimonas|Desulfamplus|Holdemania|Brevibacillus|Micromonas|Paenibacillus|Turicibacter|Cutibacterium|Oenococcus|Corallococcus|Coprobacillus|Enterococcus	0004534 5'-3' exoribonuclease activity|0004521 endoribonuclease activity|0003723 RNA binding|0008270 zinc ion binding|0046872 metal ion binding|0042802 identical protein binding|0016787 hydrolase activity	IPR001279|IPR011108|IPR041636	IPR004613|IPR030854	IPR036866|IPR042173	IPR001587	ccel:CCDG5_0691|lmu:LBLM1_01290|lah:LA20533_07715|dfo:Dform_01534|ssu:SSU05_1480|bcy:Bcer98_2449|bbe:BBR47_04530|mpp:MICPUCDRAFT_56111|gym:GYMC10_5620|pmq:PM3016_594|ooe:OEOE_1242|bsu:BSU14530	NA|Viridiplantae	GI:755063973|EMBL-CDS:GAK07579.1|REFSEQ:WP_042415718.1|GI:673066465|EMBL-CDS:CDZ23820.1|GI:748431059|GI:749074015|EMBL-CDS:KIH76263.1|REFSEQ:WP_040099806.1|GI:493546849|GI:767527724|EMBL-CDS:AJT49865.1|REFSEQ:WP_006500662.1|GI:845003800|GI:847253377|EMBL-CDS:KMJ60123.1|REFSEQ:WP_047969324.1|GI:926264669|GI:925178139|EMBL-CDS:ALC81105.1|REFSEQ:WP_053602855.1|GI:946742186|GI:953334289|EMBL-CDS:KRG0…	Bacillales|Clostridiales|Desulfuromonadales|Lactobacillales|NA|Desulfobacterales|Erysipelotrichales|Mamiellales|Propionibacteriales|Myxococcales	Geomicrobium sp. JCM 19038.|[Clostridium] cellulosi.|Geoalkalibacter ferrihydriticus DSM 17813.|Lactobacillus mucosae LM1.|Bacillus sp. LL01.|Bacillus gobiensis.|Virgibacillus soli.|Lactobacillus amylophilus DSM 20533 = JCM 1125.|Lactobacillus selangorensis.|Streptococcus sp. DD12.|Trichococcus ilyis.|Bacillus sp. SJS.|Bacillus sp. FJAT-27986.|Acidobacteria bacterium RIFCSPLOWO2_12_FULL_60_22.|Ca…	PF00753|PF07521|PF17770	Firmicutes|Proteobacteria|Acidobacteria|Candidatus Woesebacteria|Candidatus Woykebacteria|Chloroflexi|NA|Candidatus Falkowbacteria|Chlorophyta|Actinobacteria	A0A061NU48|A0A078KRP4|A0A0C2ECE5|A0A0D4CIW5|A0A0J5H1S5|A0A0M4FST0|A0A0Q9XY86|A0A0R1YUF3|A0A0R2FZX9|A0A139NIB3|A0A143Z4C0|A0A176J2P9|A0A1B9B0F3|A0A1F2V6T2|A0A1F7XBB6|A0A1G1WRU3|A0A1G1WVE8|A0A1P8F8Q1|A0A1Q7N8G7|A0A1W1HLE8|A0A2H5X1D6|A0A2M6WRH3|A0A2N0Z0Q1|A0A2N2E069|A0A2N3LGC7|A0A2N5FFT7|A0A2N5MB73|A4VWF7|A7GRC7|B9Y7Q2|C0ZJX9|C1MP17|D3EK76|D4W1T1|G4CU94|H6NT98|Q04EK4|Q45493|R5VWR4|R7DPE2|T0UD52	149|149|149|149|149|149|149|149|149|149|149|149|149|149|149|149|149|149|149|149|149|149|149|149|149|149|149|149	A0A061NU48:20:168	Geomicrobium sp. JCM 19038|[Clostridium] cellulosi|Geoalkalibacter ferrihydriticus DSM 17813|Lactobacillus mucosae LM1|Bacillus sp. LL01|Bacillus gobiensis|Virgibacillus soli|Lactobacillus amylophilus DSM 20533 = JCM 1125|Lactobacillus selangorensis|Streptococcus sp. DD12|Trichococcus ilyis|Bacillus sp. SJS|Bacillus sp. FJAT-27986|Acidobacteria bacterium RIFCSPLOWO2_12_FULL_60_22|Candidatus Woese…	1460635.JCM19038_1315|1423321.AS29_18005|391295.SSU05_1480|315749.Bcer98_2449|545696.HOLDEFILI_01848|358681.BBR47_04530|38833.XP_003057206.1|702450.CUW_0475|203123.OEOE_1242|224308.BSU14530	Bacteria|Eukaryota	NA|Ribonuclease J1	1460635|29343|1121915|1130798|1665556|1441095|480284|1423721|81857|1777880|640938|1423321|1743146|1797188|1802481|1802603|1802605|1839801|1803448|1246637|2035411|1974566|115979|2013773|1707093|2066053|673318|391295|315749|545696|358681|564608|481743|702450|997355|1116391|203123|224308|1262867|1262857|1316414	TrEMBL|SwissProt
A0A1X1R284	5	A0A1X1R284|A0A2H5V7R8|A3DNQ3|B7FXA7|F6TX12|Q9H777	6	MBL fold metallo-hydrolase |Ribonuclease Z |Beta-lactamase domain protein |Predicted protein |ElaC ribonuclease Z 1 |Zinc phosphodiesterase ELAC protein 1	3ZWF	3.1.26.11 2681.	None	Actinobacteria|NA|Thermoprotei|Bacillariophyceae|Mammalia	3.1.26.11 {ECO:0000256|HAMAP-Rule:MF_01818}|3.1.26.11	Mycobacteriaceae|NA|Desulfurococcaceae|Phaeodactylaceae|Equidae|Hominidae	AWB93_14870|HRbin04_00011|Smar_1168|PHATRDRAFT_11850|ELAC1	Mycobacterium|NA|Staphylothermus|Phaeodactylum|Equus|Homo	0016787 hydrolase activity|0042781 3'-tRNA processing endoribonuclease activity|0008270 zinc ion binding|0016891 endoribonuclease activity producing 5'-phosphomonoesters|0046872 metal ion binding	IPR001279|IPR041712	IPR013471	IPR036866	None	smr:Smar_1168|pti:PHATRDRAFT_11850|hsa:55520	NA|Metazoa	GI:1182976819|EMBL-CDS:ORU98278.1|EMBL-CDS:GBC72621.1|GI:126014885|GI:500164838|EMBL-CDS:ABN70263.1|REFSEQ:WP_011839454.1|GI:219117453|GI:217409412|EMBL-CDS:EEC49344.1|REFSEQ:XP_002179521.1|GI:15779120|GI:343197783|GI:8922122|GI:10946491|GI:8574425|GI:41017799|GI:343197782|GI:119583388|EMBL-CDS:BAA96799.1|EMBL-CDS:AAG24917.1|EMBL-CDS:BAB15021.1|EMBL-CDS:AAH14624.1|REFSEQ:NP_061166.1	Corynebacteriales|NA|Desulfurococcales|Naviculales|Perissodactyla|Primates	Mycobacterium bohemicum.|archaeon HR04.|Staphylothermus marinus (strain ATCC 43588 / DSM 3639 / JCM 9404 /F1)|Phaeodactylum tricornutum (strain CCAP 1055/1)|Equus caballus |Homo sapiens	PF00753|PF12706	Actinobacteria|NA|Crenarchaeota|Bacillariophyta|Chordata	A0A1X1R284|A0A2H5V7R8|A3DNQ3|B7FXA7|F6TX12|Q9H777	56|56|56|56|56|56	A0A1X1R284:53:108	Mycobacterium bohemicum|archaeon HR04|Staphylothermus marinus F1|Phaeodactylum tricornutum CCAP 1055/1|Equus caballus|Homo sapiens	399550.Smar_1168|2850.Phatr11850|9606.ENSP00000269466	Bacteria|Archaea|Eukaryota	NA|Zinc phosphodiesterase ELAC protein 1	56425|2035440|399550|556484|9796|9606	TrEMBL|SwissProt
A0A0P7VJ80	97.9856	A0A0P7VJ80|A0A1C7NN47|A0A2B4S2Z2|H3BCJ0|Q53H82|Q7S4V1|T1HEM4|U3IGJ7	8	Lactamase_B domain-containing protein |Beta-lactamase-like protein 2 |Endoribonuclease LACTB2 |Metallo-beta-lactamase domain-containing protein |Lactamase beta 2	4AD9	None	None	Actinopteri|Mucoromycetes|Anthozoa|NA|Mammalia|Sordariomycetes|Insecta|Aves	3.1.27.- {ECO:0000269|PubMed:26826708}	Osteoglossidae|Choanephoraceae|Pocilloporidae|Coelacanthidae|Hominidae|Sordariaceae|Reduviidae|Anatidae	Z043_107184|A0J61_01525|AWC38_SpisGene12626|LACTB2|NCU02376	Scleropages|Choanephora|Stylophora|Latimeria|Homo|Neurospora|Rhodnius|Anas	0004521 endoribonuclease activity|0003727 single-stranded RNA binding|0008270 zinc ion binding	IPR001279|IPR041516	None	IPR036388|IPR036866	None	sfm:108937632|hsa:51110|ncr:NCU02376	Metazoa|Fungi	GI:938077103|GI:1083325705|EMBL-CDS:KPP73702.1|REFSEQ:XP_018613180.1|GI:1043305780|EMBL-CDS:OBZ90428.1|EMBL-CDS:PFX22855.1|EMBL-CDS:-|GI:374414771|GI:374414767|GI:7705793|GI:374414768|GI:158261425|GI:62896957|GI:374414772|GI:374414770|GI:374414769|GI:166223244|EMBL-CDS:AAD34078.1|EMBL-CDS:BAF82890.1|EMBL-CDS:BAD96419.1|EMBL-CDS:EAW86969.1|EMBL-CDS:AAH00878.1|REFSEQ:NP_057111.1|GI:553134505|GI:758…	Osteoglossiformes|Mucorales|Scleractinia|Coelacanthiformes|Primates|Sordariales|Hemiptera|Anseriformes	Scleropages formosus |Choanephora cucurbitarum.|Stylophora pistillata |Latimeria chalumnae |Homo sapiens |Neurospora crassa (strain ATCC 24698 / 74-OR23-1A / CBS 708.71 / DSM1257 / FGSC 987)|Rhodnius prolixus |Anas platyrhynchos platyrhynchos	PF00753|PF17778	Chordata|Mucoromycota|Cnidaria|Ascomycota|Arthropoda	A0A0P7VJ80|A0A1C7NN47|A0A2B4S2Z2|H3BCJ0|Q53H82|Q7S4V1|T1HEM4|U3IGJ7	172|172|172|172|172|172|172	A0A0P7VJ80:28:199	Scleropages formosus|Choanephora cucurbitarum|Stylophora pistillata|Latimeria chalumnae|Homo sapiens|Neurospora crassa OR74A|Rhodnius prolixus|Anas platyrhynchos platyrhynchos	7897.ENSLACP00000019611|9606.ENSP00000276590|13249.RPRC002496-PA	Eukaryota	NA|Endoribonuclease LACTB2	113540|101091|50429|7897|9606|367110|13249|8840	TrEMBL|SwissProt
A0A0E3TTL6	55.2909	A0A0E3TTL6|A0A0P7ADI7|A0A192D6R5|A0A1D8Y9S9|A0A1Y2QMC6|B5DCA0|C1ACP6	7	Beta-lactamase |Lactamase_B domain-containing protein |Subclass B3 metallo-beta-lactamase |Metallo-beta-lactamase AIM-1	4AWY|4AWZ|4AX0|4AX1|4P62	None	None	Actinobacteria|Alphaproteobacteria|Gammaproteobacteria|Gemmatimonadetes	None	Mycobacteriaceae|Sphingomonadaceae|Erythrobacteraceae|Xanthomonadaceae|Pseudomonadaceae|Gemmatimonadaceae	GR01_00320|AAJ72_04870|A9D12_13050|BIZ42_08975|CAP40_08945|blaAIM|GAU_3231	Mycobacteroides|Citromicrobium|Porphyrobacter|Stenotrophomonas|Sphingomonas|Pseudomonas|Gemmatimonas	0046872 metal ion binding	IPR001279	None	IPR036866	None	pns:A9D12_13050|slm:BIZ42_08975|gau:GAU_3231	NA	GI:808097961|GI:1130600739|GI:807056705|EMBL-CDS:AKC41000.1|REFSEQ:WP_046255406.1|GI:934280345|EMBL-CDS:KPM25799.1|GI:1036422089|GI:1056938783|EMBL-CDS:ANK13721.1|REFSEQ:WP_068352524.1|GI:1092415302|GI:1087721254|EMBL-CDS:AOX62330.1|REFSEQ:WP_070426224.1|GI:1190611066|EMBL-CDS:OSZ68672.1|GI:392311689|GI:392311692|GI:1028102043|GI:392311691|GI:392311693|GI:198447194|GI:392311688|GI:823631031|GI:39…	Corynebacteriales|Sphingomonadales|Xanthomonadales|Pseudomonadales|Gemmatimonadales	Mycobacteroides chelonae |Citromicrobium sp. RCC1885.|Porphyrobacter neustonensis.|Stenotrophomonas sp. LM091.|Sphingomonas sp. IBVSS2.|Pseudomonas aeruginosa.|Gemmatimonas aurantiaca (strain T-27 / DSM 14586 / JCM 11422 / NBRC100505)	PF00753	Actinobacteria|Proteobacteria|Gemmatimonadetes	A0A0E3TTL6|A0A0P7ADI7|A0A192D6R5|A0A1D8Y9S9|A0A1Y2QMC6|B5DCA0|C1ACP6	137|137|137|137|137|137|137	A0A0E3TTL6:64:200	Mycobacteroides chelonae|Citromicrobium sp. RCC1885|Porphyrobacter neustonensis|Stenotrophomonas sp. LM091|Sphingomonas sp. IBVSS2|Pseudomonas aeruginosa|Gemmatimonas aurantiaca T-27	379066.GAU_3231	Bacteria	NA	1774|1647104|1112|1904944|1985172|287|379066	TrEMBL
A0A0N1L089	163.886	A0A0N1L089|A0A0N4V1T7|A0A0P9CBC3|A0A0S8EXY6|A0A151MVW9|A0A191ZKM4|A0A1A6C4N9|A0A1C2FY20|A0A1G9DWU2|A0A1K1LXE0|A0A1T2L483|A0A1U7IWF5|A0A1W9HND3|A0A250IK83|A0A2A4W712|A0A2E2HCZ0|A0Y904|C3YUD1|K4KNR8|L7U3F9|N6TEE7|O95571|T1IXH7|V2UPQ4|W0BC05	25	MBL fold metallo-hydrolase |Lactamase_B domain-containing protein |Glyoxylase| beta-lactamase superfamily II |Rhodanese domain-containing protein |Persulfide dioxygenase ETHE1| mitochondrial |Zn-dependent hydrolase |Hydroxyacylglutathione hydrolase |Beta-lactamase-like protein |Metallo-beta-lactamase family protein | mitochondrial|Zn-dependent hydrolase| including glyoxylase	4CHL	None	None	Betaproteobacteria|Chromadorea|Gammaproteobacteria|Deltaproteobacteria|NA|Insecta|Mammalia|Chilopoda	1.13.11.18 {ECO:0000269|PubMed:19136963, ECO:0000269|PubMed:23144459, ECO:0000269|PubMed:25596185}	NA|Oxyuridae|Alligatoridae|Halothiobacillaceae|Ectothiorhodospiraceae|Acidiferrobacteraceae|Methylophilaceae|Nitrosomonadaceae|Nostocaceae|Archangiaceae|Thiotrichaceae|Spongiibacteraceae|Branchiostomidae|Cellvibrionaceae|Myxococcaceae|Curculionidae|Hominidae|Linotaeniidae|Moraxellaceae|Legionellaceae	IP80_08460|EVEC_LOCUS3641|SAMN05661077_0598|AMJ63_06355|Y1Q_0016040|A9404_10415|Thpro_021847|A9R16_03855|SAMN05192566_2034|SAMN05216414_10333|BOW53_09775|FACHB389_02785|A4S09_13315|MEBOL_005093|COB33_17040|CMQ38_06840|GP2143_15171|BRAFLDRAFT_265332|M5M_18455|MYSTI_00768|D910_11804|ETHE1|P255_01052|Loa_01823	NA|Enterobius|Thiohalorhabdus|Alligator|Halothiobacillus|Acidihalobacter|Acidiferrobacter|Methylophilus|Nitrosovibrio|Nostoc|Melittangium|Branchiostoma|Simiduia|Myxococcus|Dendroctonus|Homo|Strigamia|Acinetobacter|Legionella	0016787 hydrolase activity|0051213 dioxygenase activity|0016788 hydrolase activity acting on ester bonds|0050313 sulfur dioxygenase activity|0005506 iron ion binding	IPR001279|IPR001763	None	IPR036866|IPR036873	None	amj:102565248|haz:A9404_10415|mbd:MEBOL_005093|bfo:BRAFLDRAFT_265332|saga:M5M_18455|msd:MYSTI_00768|hsa:23474|lok:Loa_01823	NA|Metazoa	GI:930033961|GI:929665989|EMBL-CDS:KPF48957.1|REFSEQ:WP_054137707.1|EMBL-CDS:VDD88498.1|GI:940341258|GI:939541515|EMBL-CDS:SCX83001.1|REFSEQ:WP_054966275.1|GI:931471804|EMBL-CDS:KPK53432.1|GI:1011577159|GI:950937341|EMBL-CDS:KYO28691.1|REFSEQ:XP_014450214.1|GI:1053922160|GI:1036229316|EMBL-CDS:ANJ68429.1|REFSEQ:WP_066103239.1|GI:1040016481|GI:740246924|EMBL-CDS:OBS09519.1|REFSEQ:WP_038087883.1|GI…	NA|Rhabditida|Myxococcales|Crocodylia|Chromatiales|Acidiferrobacterales|Nitrosomonadales|Nostocales|Thiotrichales|Cellvibrionales|Coleoptera|Primates|Geophilomorpha|Pseudomonadales|Legionellales	beta proteobacterium AAP65.|Enterobius vermicularis |Thiohalorhabdus denitrificans.|Myxococcales bacterium SG8_38_1.|Alligator mississippiensis |Halothiobacillus sp. LS2.|Acidihalobacter prosperus.|Acidiferrobacter thiooxydans.|Methylophilus rhizosphaerae.|Nitrosovibrio sp. Nv17.|Solemya pervernicosa gill symbiont.|Nostoc calcicola FACHB-389.|Proteobacteria bacterium SG_bin7.|Melittangium boletus…	PF00581|PF00753	Proteobacteria|Nematoda|Chordata|Cyanobacteria|Arthropoda	A0A0N1L089|A0A0N4V1T7|A0A0P9CBC3|A0A0S8EXY6|A0A151MVW9|A0A191ZKM4|A0A1A6C4N9|A0A1C2FY20|A0A1G9DWU2|A0A1K1LXE0|A0A1T2L483|A0A1U7IWF5|A0A1W9HND3|A0A250IK83|A0A2A4W712|A0A2E2HCZ0|A0Y904|C3YUD1|K4KNR8|L7U3F9|N6TEE7|O95571|T1IXH7|V2UPQ4|W0BC05	160|160|160|160|160|160|160|160|160|160|160|160|160|160|160|160|160|160|160	A0A0N1L089:13:172	beta proteobacterium AAP65|Enterobius vermicularis|Thiohalorhabdus denitrificans|Myxococcales bacterium SG8_38_1|Alligator mississippiensis|Halothiobacillus sp. LS2|Acidihalobacter prosperus|Acidiferrobacter thiooxydans|Methylophilus rhizosphaerae|Nitrosovibrio sp. Nv17|Solemya pervernicosa gill symbiont|Nostoc calcicola FACHB-389|Proteobacteria bacterium SG_bin7|Melittangium boletus DSM 14713|Th…	8496.XP_006278381.1|247633.GP2143_15171|7739.XP_002600039.1|1117647.M5M_18455|1278073.MYSTI_00768|9606.ENSP00000292147|126957.SMAR005910-PA|1268635.Loa_01823	Bacteria|Eukaryota	NA|Persulfide dioxygenase ETHE1, mitochondrial	1523424|51028|381306|1703408|8496|1860122|160660|163359|492660|1855339|642797|1357508|1827384|1294270|2030882|1913989|247633|7739|1117647|1278073|77166|9606|126957|1341683|1268635	TrEMBL|SwissProt
A0A072P0K8	131.936	A0A072P0K8|A0A0D2FN43|A0A1I1LJA7|A0A1I5A134|J5JZI3|Q3JRV4	6	Lactamase_B domain-containing protein |Glyoxylase| beta-lactamase superfamily II |Metallo-beta-lactamase superfamily protein |Probable metallo-hydrolase BURPS1710b_2304	4EFZ	None	None	Eurotiomycetes|Betaproteobacteria|Gammaproteobacteria|Sordariomycetes	3.-.-.-	Herpotrichiellaceae|Comamonadaceae|Rhodanobacteraceae|Cordycipitaceae|Burkholderiaceae	A1O9_10341|PV05_01598|SAMN05216344_13526|SAMN05216289_1318|BBA_01708|BURPS1710b_2304	Exophiala|Polaromonas|Dokdonella|Beauveria|Burkholderia	0016787 hydrolase activity|0046872 metal ion binding	IPR001279	None	IPR036866	None	bpm:BURPS1710b_2304	Fungi|NA	GI:915040616|GI:656907629|EMBL-CDS:KEF53366.1|REFSEQ:XP_013255956.1|GI:759284977|GI:915193737|EMBL-CDS:KIW61479.1|REFSEQ:XP_013322063.1|EMBL-CDS:SFC72652.1|EMBL-CDS:SFN56107.1|GI:400602118|GI:667646391|EMBL-CDS:EJP69743.1|REFSEQ:XP_008595027.1|GI:123598966|GI:386783431|GI:76579513|GI:386783432|EMBL-CDS:ABA48988.1	Chaetothyriales|Burkholderiales|Xanthomonadales|Hypocreales	Exophiala aquamarina CBS 119918.|Exophiala xenobiotica.|Polaromonas sp. OV174.|Dokdonella immobilis.|Beauveria bassiana (strain ARSEF 2860)|Burkholderia pseudomallei (strain 1710b)	PF00753	Ascomycota|Proteobacteria	A0A072P0K8|A0A0D2FN43|A0A1I1LJA7|A0A1I5A134|J5JZI3|Q3JRV4	198|198|198|198|198|198	A0A072P0K8:30:227	Exophiala aquamarina CBS 119918|Exophiala xenobiotica|Polaromonas sp. OV174|Dokdonella immobilis|Beauveria bassiana ARSEF 2860|Burkholderia pseudomallei 1710b	None	Eukaryota|Bacteria	NA|Probable metallo-hydrolase BURPS1710b_2304	1182545|348802|1855300|578942|655819|320372	TrEMBL|SwissProt
Q8Z0C1	167.619	Q8Z0C1	1	Putative diflavin flavoprotein A 5	4FEK	None	None	NA	1.-.-.-	Nostocaceae	dfa5	Nostoc	0009055 electron transfer activity|0010181 FMN binding	IPR001279|IPR002563|IPR008254	None	IPR012349|IPR029039|IPR036866	IPR001226	ana:all0177	NA	GI:17135155|GI:394986410|GI:394986411|GI:29336851|GI:499303579|EMBL-CDS:BAB77701.1|REFSEQ:WP_010994354.1	Nostocales	Nostoc sp. (strain PCC 7120 / SAG 25.82 / UTEX 2576)	PF00258|PF01613	Cyanobacteria	Q8Z0C1	570	Q8Z0C1	Nostoc sp. PCC 7120	103690	Bacteria	Putative diflavin flavoprotein A 5	103690	SwissProt
F2RB80	0	F2RB80	1	4-amino-L-phenylalanyl-[CmlP-peptidyl-carrier-protein] 3-hydroxylase	4JO0|5KIK|5KIL	None	None	Actinobacteria	1.14.99.65 {ECO:0000269|PubMed:20713732}	Streptomycetaceae	SVEN_0921	Streptomyces	0046872 metal ion binding|0016491 oxidoreductase activity	IPR001279|IPR041141	None	IPR036866	None	sve:SVEN_0921	NA	GI:1679376128|GI:328880969|GI:504845025|GI:541881659|EMBL-CDS:CCA54208.1|REFSEQ:WP_015032127.1	Streptomycetales	Streptomyces venezuelae (strain ATCC 10712 / CBS 650.69 / DSM 40230 /JCM 4526 / NBRC 13096 / PD 04745)	PF12706|PF18456	Actinobacteria	F2RB80	532	F2RB80	Streptomyces venezuelae ATCC 10712	None	Bacteria	4-amino-L-phenylalanyl-[CmlP-peptidyl-carrier-protein] 3-hydroxylase	953739	SwissProt
A0A059W2A9	76.7381	A0A059W2A9|A0A062U853|A0A072P3A3|A0A094A422|A0A0Q7MXP2|A0A0Q8P649|A0A127A0I1|A0A165S735|A0A166AQR7|A0A1D8T7S7|A0A1I4K131|A0A1J4NCB3|A0A1J8NIK1|A0A1N6CN09|A0A1N7K589|A0A1U7JKT5|A0A1Y1SBA4|A0A1Y5G337|A0A238ZV33|A0A254N4R2|A0A2F0A1A3|A0A2G2CPB9|A8FR02|D7B1E8|F2RLQ3|F2WP51|N4VYP2|Q7MCA6|T0CII0|W3XDJ1	30	Beta-lactamase-like protein |Lactamase_B domain-containing protein |Alkyl sulfatase |Metallo-beta-lactamase superfamily protein |Alkyl sulfatase BDS1| metallo-beta-lactamase superfamily |Alkyl/aryl-sulfatase |Beta-lactamase domain-containing protein |MBL fold metallo-hydrolase |Beta-lactamase domain protein |PSdsA |Alkyl/aryl-sulfatase BDS1 |Metallo-beta-lactamase domain protein	4NUR	None	None	Actinobacteria|Alphaproteobacteria|Eurotiomycetes|Leotiomycetes|Gammaproteobacteria|Betaproteobacteria|Sordariomycetes|Oligoflexia	3.1.6.- {ECO:0000313|EMBL:CCA60433.1}	Streptomycetaceae|Hyphomonadaceae|Herpotrichiellaceae|Pseudeurotiaceae|Nocardiaceae|Micrococcaceae|Microbacteriaceae|Rhodobacteraceae|Pseudomonadaceae|Nocardioidaceae|Coxiellaceae|Sphingomonadaceae|Ectothiorhodospiraceae|NA|Comamonadaceae|Shewanellaceae|Nocardiopsaceae|Glomerellaceae|Vibrionaceae|Bacteriovoracaceae|Sporocadaceae	DC74_1526|HY2_07600|A1O9_09977|V493_05443|ASD42_24110|ASE03_30340|SA2016_2250|AVP42_02627|PsAD2_00730|BFN03_16295|SAMN04487855_0909|UG56_003410|A1D18_02490|SAMN02745824_0420|SAMN05421772_101527|A3843_03265|ATO7_11608|A9Q88_00380|SAMN05216252_101580|CDO81_15860|CMH65_15840|COA41_17315|Ssed_0663|Ndas_1097|SVEN_7147|psdsA|Cob_02916|VVA1481|M902_2317|PFICI_02193	Streptomyces|Hyphomonas|Exophiala|Pseudogymnoascus|Nocardia|Kitasatospora|Sinomonas|Agromyces|Pseudovibrio|Rhodococcus|Pseudomonas|Nocardioides|Rickettsiella|Sphingorhabdus|Paracoccus|Nesiotobacter|Oceanococcus|NA|Pelomonas|Sphingopyxis|Shewanella|Nocardiopsis|Colletotrichum|Vibrio|Bacteriovorax|Pestalotiopsis	0046983 protein dimerization activity|0016787 hydrolase activity|0046872 metal ion binding	IPR001279|IPR029228|IPR029229	None	IPR036527|IPR036866|IPR038536	IPR019734|IPR006311	salu:DC74_1526|satk:SA2016_2250|rhw:BFN03_16295|sse:Ssed_0663|nda:Ndas_1097|sve:SVEN_7147|vvy:VVA1481|pfy:PFICI_02193	NA|Fungi	GI:636565357|EMBL-CDS:AIA02042.1|EMBL-CDS:GCB89657.1|GI:736822486|GI:630770991|EMBL-CDS:KCZ52789.1|REFSEQ:WP_034824114.1|GI:915044827|GI:656908447|EMBL-CDS:KEF54182.1|REFSEQ:XP_013256772.1|GI:682320782|EMBL-CDS:KFY24119.1|GI:948163755|GI:945777729|EMBL-CDS:KQY31772.1|REFSEQ:WP_056821886.1|GI:946115489|GI:950189608|EMBL-CDS:KRB67729.1|REFSEQ:WP_057236810.1|GI:1054733448|GI:1001866433|EMBL-CDS:AMM3…	Streptomycetales|Rhodobacterales|Chaetothyriales|NA|Corynebacteriales|Micrococcales|Pseudomonadales|Propionibacteriales|Legionellales|Sphingomonadales|Chromatiales|Burkholderiales|Nevskiales|Alteromonadales|Streptosporangiales|Glomerellales|Vibrionales|Bacteriovoracales|Xylariales	Streptomyces albulus.|Hyphomonas sp. T16B2.|Exophiala aquamarina CBS 119918.|Pseudogymnoascus sp. VKM F-4281 |Nocardia sp. Root136.|Kitasatospora sp. Root187.|Sinomonas atrocyanea.|Agromyces sp. NDB4Y10.|Pseudovibrio axinellae.|Rhodococcus sp. WMMA185.|Pseudomonas bauzanensis.|Nocardioides luteus.|Candidatus Rickettsiella isopodorum.|Sphingorhabdus marina DSM 22363.|Paracoccus saliphilus.|Nesioto…	PF00753|PF14863|PF14864	Actinobacteria|Proteobacteria|Ascomycota	A0A059W2A9|A0A062U853|A0A072P3A3|A0A094A422|A0A0Q7MXP2|A0A0Q8P649|A0A127A0I1|A0A165S735|A0A166AQR7|A0A1D8T7S7|A0A1I4K131|A0A1J4NCB3|A0A1J8NIK1|A0A1N6CN09|A0A1N7K589|A0A1U7JKT5|A0A1Y1SBA4|A0A1Y5G337|A0A238ZV33|A0A254N4R2|A0A2F0A1A3|A0A2G2CPB9|A8FR02|D7B1E8|F2RLQ3|F2WP51|N4VYP2|Q7MCA6|T0CII0|W3XDJ1	224|224|224|224|224|224|224|224|224|224|224|224|224|224|224|224|224|224|224|224|224|224	A0A059W2A9:86:309	Streptomyces albulus|Hyphomonas sp. T16B2|Exophiala aquamarina CBS 119918|Pseudogymnoascus sp. VKM F-4281 (FW-2241)|Nocardia sp. Root136|Kitasatospora sp. Root187|Sinomonas atrocyanea|Agromyces sp. NDB4Y10|Pseudovibrio axinellae|Rhodococcus sp. WMMA185|Pseudomonas bauzanensis|Nocardioides luteus|Candidatus Rickettsiella isopodorum|Sphingorhabdus marina DSM 22363|Paracoccus saliphilus|Nesiotobacte…	68570.DC74_1526|1280941.HY2_07600|425104.Ssed_0663|446468.Ndas_1097|953739.SVEN_7147|5465.ENH89127|672.VV93_v1c43810|1201290.M902_2317	Bacteria|Eukaryota	NA	68570|1280941|1182545|1420906|1736458|1736486|37927|1775951|989403|679318|653930|1844|1225476|1123272|405559|197461|1317117|1856294|235986|431059|2026766|1908224|425104|446468|953739|686578|1213857|196600|1201290|1229662	TrEMBL
A0A085FQT2	298.891	A0A085FQT2|A0A0B4J186|A0A0F7JV78|A0A0H1ALH2|A0A0L1JSP5|A0A135HR09|A0A178IF10|A0A1K2HQY3|A0A1R4HYK3|A0A2D8J1N6|H0TVE4|Q5W503|V6EWX3	13	Lactamase_B domain-containing protein |Organophosphorus hydrolase |Beta-lactamase |MBL fold metallo-hydrolase |Glyoxylase| beta-lactamase superfamily II |Methyl parathion hydrolase |Putative beta-lactamase-like domain protein	4O98|4LE6	3.1.8.1 5162.	None	Alphaproteobacteria|Gammaproteobacteria|Opitutae|Betaproteobacteria	3.1.8.1 {ECO:0000313|EMBL:CAE53631.1}|3.-.-.- {ECO:0000313|EMBL:CDK97607.1}	Bradyrhizobiaceae|Pseudomonadaceae|Sphingomonadaceae|Xanthomonadaceae|Rhodobacteraceae|Phyllobacteriaceae|Opitutaceae|Burkholderiaceae|Halomonadaceae|Alteromonadaceae|Rhodospirillaceae	FG93_01517|OPHC|NX02_p0270|WQ56_10910|ATO11_06660|ATN84_16650|AW736_18310|SAMN02745887_03377|CZ787_08340|CL583_06530|BRAS3843_50034|ophc2|MGMSRv2__0392	Bosea|Pseudomonas|Sphingomonas|Luteimonas|Pseudaestuariivita|Paramesorhizobium|NA|Chitinimonas|Halomonas|Bradyrhizobium|Magnetospirillum	0046872 metal ion binding|0016787 hydrolase activity|0004063 aryldialkylphosphatase activity	IPR001279	None	IPR036866	IPR006311	ssan:NX02_p0270|mgy:MGMSRv2__0392	NA	GI:759512906|GI:668955153|EMBL-CDS:KFC73827.1|REFSEQ:WP_043233369.1|GI:728055316|GI:728055315|GI:821325214|EMBL-CDS:AKH18695.1|GI:825307579|GI:824321572|EMBL-CDS:KLI99899.1|REFSEQ:WP_047137145.1|GI:910303771|EMBL-CDS:KNG94408.1|GI:1057599362|GI:991875929|EMBL-CDS:KXF75620.1|REFSEQ:WP_068883700.1|GI:1031956861|GI:1057425870|EMBL-CDS:OAM88211.1|GI:1119455298|EMBL-CDS:SFZ79117.1|REFSEQ:WP_072429863.…	Rhizobiales|Pseudomonadales|Sphingomonadales|Xanthomonadales|Rhodobacterales|Opitutales|Burkholderiales|Oceanospirillales|Alteromonadales|Rhodospirillales	Bosea sp. LC85.|Pseudomonas oleovorans.|Sphingomonas sanxanigenens DSM 19645 = NX02.|Luteimonas sp. FCS-9.|Pseudaestuariivita atlantica.|Paramesorhizobium deserti.|Opitutaceae bacterium TSB47.|Chitinimonas taiwanensis DSM 18899.|Halomonas sp. JB380.|Alteromonadaceae bacterium.|Bradyrhizobium sp. STM 3843.|Magnetospirillum gryphiswaldense (strain DSM 6361 / JCM 21280 / NBRC15271 / MSR-1)	PF00753	Proteobacteria|Verrucomicrobia	A0A085FQT2|A0A0B4J186|A0A0F7JV78|A0A0H1ALH2|A0A0L1JSP5|A0A135HR09|A0A178IF10|A0A1K2HQY3|A0A1R4HYK3|A0A2D8J1N6|H0TVE4|Q5W503|V6EWX3	208|208|208|208|208|208|208|208|208|208	A0A085FQT2:83:290	Bosea sp. LC85|Pseudomonas oleovorans|Sphingomonas sanxanigenens DSM 19645 = NX02|Luteimonas sp. FCS-9|Pseudaestuariivita atlantica|Paramesorhizobium deserti|Opitutaceae bacterium TSB47|Chitinimonas taiwanensis DSM 18899|Halomonas sp. JB380|Alteromonadaceae bacterium|Bradyrhizobium sp. STM 3843|Magnetospirillum gryphiswaldense MSR-1	1502851.FG93_01517|1430440.MGMSRv2_0392	Bacteria	NA	1502851|301|1123269|1547516|1317121|1494590|1184151|1121279|1434831|1916082|551947|431944	TrEMBL
P22434	0	P22434	1	3'|5'-cyclic-nucleotide phosphodiesterase 1 ShortPDEase 1	4OJV|4OJX	None	None	Saccharomycetes	3.1.4.17	Saccharomycetaceae	PDE1	Saccharomyces	0004115 3' 5'-cyclic-AMP phosphodiesterase activity|0047555 3' 5'-cyclic-GMP phosphodiesterase activity	None	IPR000396	IPR036866	IPR024225	sce:YGL248W	Fungi	GI:728055333|GI:6321189|GI:1705954|GI:728055334|GI:1322921|GI:172229|GI:1150591|EMBL-CDS:AAA34896.1|EMBL-CDS:CAA64139.1|EMBL-CDS:CAA96968.1|EMBL-CDS:DAA07871.1|REFSEQ:NP_011266.1	Saccharomycetales	Saccharomyces cerevisiae (strain ATCC 204508 / S288c)	PF02112	Ascomycota	P22434	369	P22434	Saccharomyces cerevisiae S288C	4932.YGL248W	Eukaryota	3',5'-cyclic-nucleotide phosphodiesterase 1 ShortPDEase 1	559292	SwissProt
A0A059ML64	74.08	A0A059ML64|A0A059MR58|A0A062VMC8|A0A077FC56|A0A098G3J8|A0A0A6Q6Q4|A0A0B8N7E1|A0A0C4Y8C0|A0A0D8HF60|A0A0D9ABJ5|A0A0E3TQL7|A0A0F0LZ69|A0A0G3EUR8|A0A0J0UTW9|A0A0J1HEA1|A0A0M2HKV7|A0A0M8S2E2|A0A0N0XMS7|A0A0P0P0W0|A0A0P7WRH5|A0A0Q3TVJ1|A0A0Q5PNT5|A0A0R0CQR6|A0A0S8B466|A0A0U5JEN0|A0A0X3X712|A0A117I6X9|A0A127JX56|A0A192IIW6|A0A1B2AFU7|A0A1E5KSP7|A0A1G4ZXI3|A0A1G5HCC1|A0A1G6MWU7|A0A1G8BKJ7|A0A1G9FIY8|A0A…	114	Lactamase_B domain-containing protein |Alkyl sulfatase |Metallo-beta-lactamase family protein |Alkyl sulfatase-like hydrolase |Alkyl/aryl-sulfatase BDS1 |Ribonuclease BN |Metallo-beta-lactamase superfamily protein |Hydrolase |Alkyl sulfatase BDS1| metallo-beta-lactamase superfamily |Beta-lactamase domain protein |Alkyl/aryl-sulfatase |MBL fold metallo-hydrolase |Beta-lactamase-like protein |Alkyl…	4PDX|2CFU|2CFZ|2CG2|2CG3|5A23|5AIJ|5AJL	None	None	Actinobacteria|Alphaproteobacteria|Gammaproteobacteria|Betaproteobacteria|Acidimicrobiia|Bacilli|Chlamydiia|Deltaproteobacteria|Oligoflexia|Flavobacteriia|Eurotiomycetes|Cytophagia|Sordariomycetes|Methanomicrobia|Leotiomycetes|NA|Saccharomycetes|Fusobacteriia|Thermoleophilia|Acidobacteriia	3.1.6.- {ECO:0000313|EMBL:CEG56060.1}|3.1.6.- {ECO:0000313|EMBL:AJG19230.1}|3.1.26.11 {ECO:0000313|EMBL:KJF16422.1}|3.1.6.- {ECO:0000313|EMBL:EGP08750.1}|3.1.6.-	Nocardiaceae|Hyphomonadaceae|Pseudomonadaceae|Legionellaceae|Burkholderiaceae|Acidimicrobiaceae|Mycobacteriaceae|Microbacteriaceae|NA|Vibrionaceae|Streptomycetaceae|Neisseriaceae|Caulobacteraceae|Erythrobacteraceae|Bacillaceae|Xanthomonadaceae|Parachlamydiaceae|Comamonadaceae|Enterococcaceae|Desulfobacteraceae|Actinopolysporaceae|Cellulomonadaceae|Alteromonadaceae|Pseudonocardiaceae|Sphingomonada…	N505_0119505|N505_0110280|HPO_05407|PSAKL28_22330|LFA_0607|NH14_25190|NS07_v2contig00006|RR42_m1835|AXFE_27040|UB23_12190|GR01_06040|RR49_00768|ABW99_09540|IMCC26207_110550|ABT57_09715|RS82_00517|ADK51_22015|WG78_02875|AQ619_11120|HLUCCO15_10000|AN960_17275|ASG35_25960|ABB29_13570|AMJ64_09255|PNK_1643|ADL30_00200|RMCB_4881|UC35_19195|TEF_10805|A6F68_02524|BCR26_06575|SAMN03159363_3450|SAMN0521623…	Rhodococcus|Hyphomonas|Pseudomonas|Legionella|Paraburkholderia|Nocardia|Cupriavidus|Acidithrix|Mycobacteroides|Microbacterium|Pandoraea|NA|Photobacterium|Streptomyces|Amantichitinum|Caulobacter|Bacillus|Burkholderia|Pseudoxanthomonas|Candidatus Protochlamydia|Mycolicibacterium|Ramlibacter|Altererythrobacter|Enterococcus|Variovorax|Desulfoluna|Actinopolyspora|Ralstonia|Paraoerskovia|Marinobacter|S…	0046983 protein dimerization activity|0016787 hydrolase activity|0018741 alkyl sulfatase activity|0004065 arylsulfatase activity|0046872 metal ion binding|0042802 identical protein binding	IPR001279|IPR029228|IPR029229|IPR013026	None	IPR036527|IPR036866|IPR038536	IPR006311|IPR019734	palk:PSAKL28_22330|lfa:LFA_0607|cbw:RR42_m1835|ptx:ABW99_09540|chq:AQ619_11120|pnl:PNK_1643|rbm:TEF_10805|ado:A6F68_02524|jte:ASJ30_15685|maga:Mag101_03470|cmb:CSW64_15795|pnu:Pnuc_1084|vg:5364372|dac:Daci_0774|cti:RALTA_A3127|pzu:PHZ_c0756|bcv:Bcav_0744|lth:KLTH0G19800g|str:Sterm_2379|str:Sterm_3514|cwo:Cwoe_1129|tvi:Thivi_1388|mmar:MODMU_1522|psy:PCNPT3_09480|ecj:JW5721,eco:b4083|sce:YOL164W|ab…	NA|Fungi	GI:657829310|GI:634564662|EMBL-CDS:KDE11808.1|REFSEQ:WP_029545847.1|GI:634566388|GI:657827090|EMBL-CDS:KDE13512.1|REFSEQ:WP_029543627.1|GI:630953253|EMBL-CDS:KCZ99347.1|GI:675321120|GI:740824952|EMBL-CDS:AIL61449.1|REFSEQ:WP_038610235.1|GI:769978824|GI:698842108|EMBL-CDS:CEG56060.1|REFSEQ:WP_045094809.1|GI:737560240|GI:723581335|EMBL-CDS:KHD18583.1|REFSEQ:WP_035532824.1|EMBL-CDS:GAM44662.1|GI:759…	Corynebacteriales|Rhodobacterales|Pseudomonadales|Legionellales|Burkholderiales|Acidimicrobiales|Micrococcales|NA|Vibrionales|Streptomycetales|Neisseriales|Caulobacterales|Sphingomonadales|Bacillales|Xanthomonadales|Parachlamydiales|Rhizobiales|Lactobacillales|Desulfobacterales|Actinopolysporales|Alteromonadales|Pseudonocardiales|Rhodospirillales|Myxococcales|Silvanigrellales|Flavobacteriales|Cel…	Rhodococcus aetherivorans.|Hyphomonas polymorpha PS728.|Pseudomonas alkylphenolica.|Legionella fallonii LLAP-10.|Paraburkholderia sacchari.|Nocardia seriolae.|Cupriavidus basilensis.|Acidithrix ferrooxidans.|Pseudomonas sp. ES3-33.|Mycobacteroides chelonae |Microbacterium ginsengisoli.|Pandoraea thiooxydans.|Actinobacteria bacterium IMCC26207.|Photobacterium ganghwense.|Microbacterium trichothece…	PF00753|PF14863|PF14864	Actinobacteria|Proteobacteria|Firmicutes|Chlamydiae|Bacteroidetes|Ascomycota|Euryarchaeota|NA|Fusobacteria|Acidobacteria	A0A059ML64|A0A059MR58|A0A062VMC8|A0A077FC56|A0A098G3J8|A0A0A6Q6Q4|A0A0B8N7E1|A0A0C4Y8C0|A0A0D8HF60|A0A0D9ABJ5|A0A0E3TQL7|A0A0F0LZ69|A0A0G3EUR8|A0A0J0UTW9|A0A0J1HEA1|A0A0M2HKV7|A0A0M8S2E2|A0A0N0XMS7|A0A0P0P0W0|A0A0P7WRH5|A0A0Q3TVJ1|A0A0Q5PNT5|A0A0R0CQR6|A0A0S8B466|A0A0U5JEN0|A0A0X3X712|A0A117I6X9|A0A127JX56|A0A192IIW6|A0A1B2AFU7|A0A1E5KSP7|A0A1G4ZXI3|A0A1G5HCC1|A0A1G6MWU7|A0A1G8BKJ7|A0A1G9FIY8|A0A…	227|227|227|227|227|227|227|227|227|227|227|227|227|227|227|227|227|227|227|227|227|227|227|227|227|227|227|227|227|227|227|227|227|227|227|227|227|227|227|227|227|227|227|227|227|227|227|227|227|227|227|227|227|227|227|227|227|227|227|227|227|227|227|227	A0A059ML64:102:328	Rhodococcus aetherivorans|Hyphomonas polymorpha PS728|Pseudomonas alkylphenolica|Legionella fallonii LLAP-10|Paraburkholderia sacchari|Nocardia seriolae|Cupriavidus basilensis|Acidithrix ferrooxidans|Pseudomonas sp. ES3-33|Mycobacteroides chelonae|Microbacterium ginsengisoli|Pandoraea thiooxydans|Actinobacteria bacterium IMCC26207|Photobacterium ganghwense|Microbacterium trichothecenolyticum|Stre…	1280954.HPO_05407|237609.PSAKL28_22330|1122933.JNIY01000003_gene8|235985.BBPN01000068_gene7287|312153.Pnuc_1084|398578.Daci_0774|977880.RALTA_A3127|450851.PHZ_c0756|471853.Bcav_0744|381046.XP_002555886.1|526218.Sterm_2379|526218.Sterm_3514|469383.Cwoe_1129|644548.SCNU_00280|709797.CSIRO_1619|882083.SacmaDRAFT_2907|765911.Thivi_1388|477641.MODMU_1522|1108045.GORHZ_129_00020|1223544.GSI01S_36_00020…	Bacteria|Eukaryota|Archaea|Viruses	NA|Putative alkyl/aryl-sulfatase YjcS|Alkyl/aryl-sulfatase BDS1	191292|1280954|237609|1212491|159450|37332|68895|1280514|1628833|1774|400772|445709|1641811|320778|69370|1415554|857265|69395|1666908|1712029|1736287|344882|1703390|389348|1609100|146020|94132|1862950|692370|762845|1566270|419481|168276|428992|995066|1761899|545619|488533|418495|1798223|1882828|235985|1380357|1884365|54|1882825|857417|1915309|262320|299255|260552|5062|1122192|428993|1605283|75882…	TrEMBL|SwissProt
Q6IQ20	0	Q6IQ20	1	N-acyl-phosphatidylethanolamine-hydrolyzing phospholipase D ShortNAPE-hydrolyzing phospholipase D	4QN9	3.1.4.54 2681.	None	Mammalia	3.1.4.54 {ECO:0000269|PubMed:14634025, ECO:0000269|PubMed:16527816, ECO:0000269|PubMed:25684574}	Hominidae	NAPEPLD	Homo	0042802 identical protein binding|0102200 N-acetylphosphatidylethanolamine-hydrolysing phospholipase activity|0070290 N-acylphosphatidylethanolamine-specific phospholipase D activity|0008270 zinc ion binding	IPR001279	IPR024884	IPR036866	None	hsa:222236	Metazoa	GI:60219537|GI:530385635|GI:835018940|GI:1034654534|GI:311822862|GI:1034654536|GI:170932481|GI:38195945|GI:835018939|GI:38524476|GI:170932483|GI:167016292|GI:767947153|GI:767947151|GI:530385629|EMBL-CDS:AAR13673.1|EMBL-CDS:BAD02399.1|EMBL-CDS:CAI56779.1|EMBL-CDS:EAW83314.1|EMBL-CDS:AAH71604.1|REFSEQ:NP_001116310.1|REFSEQ:NP_945341.3|REFSEQ:XP_005250271.2|REFSEQ:XP_005250272.1|REFSEQ:XP_005250275.…	Primates	Homo sapiens	PF12706	Chordata	Q6IQ20	393	Q6IQ20	Homo sapiens	9606.ENSP00000407112	Eukaryota	N-acyl-phosphatidylethanolamine-hydrolyzing phospholipase D ShortNAPE-hydrolyzing phospholipase D	9606	SwissProt
A0A1S3AGZ5	1	A0A1S3AGZ5|A4D2B0|W5N9H8	3	metallo-beta-lactamase domain-containing protein 1 |Metallo-beta-lactamase domain-containing protein 1|Lactamase_B domain-containing protein	4V0H	None	None	Mammalia|Actinopteri	3.-.-.-	Erinaceidae|Hominidae|Lepisosteidae	MBLAC1	Erinaceus|Homo|Lepisosteus	0016787 hydrolase activity|0046872 metal ion binding	IPR001279	IPR039344	IPR036866	None	hsa:255374	Metazoa	GI:617653907|REFSEQ:XP_007534912.1|GI:63025212|GI:973743928|GI:973743931|GI:51094597|GI:119596993|GI:530385701|GI:21410710|GI:973743929|GI:973743930|GI:189041186|EMBL-CDS:EAL23849.1|EMBL-CDS:EAW76587.1|EMBL-CDS:AAH31288.1|REFSEQ:NP_981942.1|REFSEQ:XP_005250307.1|EMBL-CDS:-	Eulipotyphla|Primates|Semionotiformes	Erinaceus europaeus |Homo sapiens |Lepisosteus oculatus	PF00753	Chordata	A0A1S3AGZ5|A4D2B0|W5N9H8	53|53|53	A0A1S3AGZ5:81:133	Erinaceus europaeus|Homo sapiens|Lepisosteus oculatus	9365.XP_007534912.1|9606.ENSP00000381150|7918.ENSLOCP00000017287	Eukaryota	NA|Metallo-beta-lactamase domain-containing protein 1	9365|9606|7918	TrEMBL|SwissProt
G7GD18	315.301	G7GD18|N9BXN2	2	Putative hydrolase |Lactamase_B domain-containing protein	4XUK	None	None	Gammaproteobacteria	None	Moraxellaceae	ACT4_021_01090|F950_01549	Acinetobacter	0016787 hydrolase activity|0046872 metal ion binding	IPR001279	None	IPR036866	None	None	NA	GI:940376484|GI:940376483|EMBL-CDS:GAB01493.1|GI:480019816|GI:491084029|EMBL-CDS:ENV60823.1|REFSEQ:WP_004945643.1	Pseudomonadales	Acinetobacter sp. NBRC 100985.|Acinetobacter soli NIPH 2899.	PF00753	Proteobacteria	G7GD18|N9BXN2	192|192	G7GD18:103:294	Acinetobacter sp. NBRC 100985|Acinetobacter soli NIPH 2899	None	Bacteria	NA	1071390|1217677	TrEMBL
H9CZL7	196.356	H9CZL7	1	Ribonuclease J	4XWT|4XWW	None	None	Deinococci	3.1.-.- {ECO:0000256|HAMAP-Rule:MF_01491}	Deinococcaceae	rnj	Deinococcus	0004534 5'-3' exoribonuclease activity|0004521 endoribonuclease activity|0003723 RNA binding|0008270 zinc ion binding	IPR001279|IPR011108|IPR041636	IPR004613|IPR030854	IPR036866|IPR042173	None	None	NA	GI:963119290|GI:963119287|GI:963119291|GI:653293242|GI:380038196|GI:963119288|EMBL-CDS:AFD31844.1	Deinococcales	Deinococcus radiodurans.	PF00753|PF07521|PF17770	Deinococcus-Thermus	H9CZL7	158	H9CZL7:29:186	Deinococcus radiodurans	None	Bacteria	NA	1299	TrEMBL
A0A0P0MDC6	2.5	A0A0P0MDC6|A0A0Q6BAN7|A0A2E2XGW6|E1X0P7|Q1D4C9|W4ZEM5	6	Putative metallo-hydrolase |Zn-dependent hydrolase |Lactamase_B domain-containing protein |Metallo-beta-lactamase family protein	4YSB	None	None	Betaproteobacteria|Gammaproteobacteria|Oligoflexia|Deltaproteobacteria|Echinoidea	3.-.-.- {ECO:0000313|EMBL:ALK91021.1}	Comamonadaceae|Methylophilaceae|Cellvibrionaceae|Halobacteriovoraceae|Myxococcaceae|Strongylocentrotidae	L103DPR2_00614|ASG34_06760|CL693_08900|BMS_1530|MXAN_4319	Limnohabitans|Methylophilus|NA|Halobacteriovorax|Myxococcus|Strongylocentrotus	0016787 hydrolase activity|0046872 metal ion binding|0016788 hydrolase activity acting on ester bonds|0050313 sulfur dioxygenase activity	IPR001279|IPR001763	None	IPR036866|IPR036873	None	lim:L103DPR2_00614|bmx:BMS_1530|mxa:MXAN_4319	NA|Metazoa	GI:942569138|GI:941921530|EMBL-CDS:ALK91021.1|REFSEQ:WP_055359700.1|GI:945284663|GI:946905742|EMBL-CDS:KQT42440.1|REFSEQ:WP_055828421.1|EMBL-CDS:MAZ87752.1|GI:301166808|EMBL-CDS:CBW26385.1|GI:848130485|GI:499873588|GI:848130484|GI:108461060|EMBL-CDS:ABF86245.1|REFSEQ:WP_011554322.1|EMBL-CDS:-	Burkholderiales|Nitrosomonadales|Cellvibrionales|Bacteriovoracales|Myxococcales|Echinoida	Limnohabitans sp. 103DPR2.|Methylophilus sp. Leaf416.|Cellvibrionaceae bacterium.|Halobacteriovorax marinus (strain ATCC BAA-682 / DSM 15412 / SJ)|Myxococcus xanthus (strain DK 1622)|Strongylocentrotus purpuratus	PF00753	Proteobacteria|Echinodermata	A0A0P0MDC6|A0A0Q6BAN7|A0A2E2XGW6|E1X0P7|Q1D4C9|W4ZEM5	68|68|68|68|68|68	A0A0P0MDC6:17:84	Limnohabitans sp. 103DPR2|Methylophilus sp. Leaf416|Cellvibrionaceae bacterium|Halobacteriovorax marinus SJ|Myxococcus xanthus DK 1622|Strongylocentrotus purpuratus	862908.BMS_1530|246197.MXAN_4319|7668.SPU_026619-tr	Bacteria|Eukaryota	NA	1678129|1736373|2026723|862908|246197|7668	TrEMBL
Q1D4C9	135.192	Q1D4C9	1	Metallo-beta-lactamase family protein	4YSB	None	None	Deltaproteobacteria	None	Myxococcaceae	MXAN_4319	Myxococcus	0046872 metal ion binding	IPR001279	None	IPR036866	None	mxa:MXAN_4319	NA	GI:848130485|GI:499873588|GI:848130484|GI:108461060|EMBL-CDS:ABF86245.1|REFSEQ:WP_011554322.1	Myxococcales	Myxococcus xanthus (strain DK 1622)	PF00753	Proteobacteria	Q1D4C9	76	Q1D4C9:95:170	Myxococcus xanthus DK 1622	246197.MXAN_4319	Bacteria	NA	246197	TrEMBL
A0A0D7AU67	203.197	A0A0D7AU67|A0A0J8GWM5|A0A0K1EC47|A0A0N1N4G2|A0A0Q6CXE4|A0A0R0LU30|A0A1C7LTP1|A0A1P8K5B2|A0A1U9JLY7|A0A1V2GU80|A0A1W6ZA78|A0A1X7H8D6|A0A246K036|A0A261RYY7|A0A2A3VKC6|A5VWI3|A7HTK4|K2JKD5|K5XS02|M4V910|Q1GZA2|Q9PFB0	22	Metallo-hydrolase/oxidoreductase |Beta-lactamase |Rhodanese domain-containing protein |MBL fold metallo-hydrolase |Putative metallo-hydrolase |Glyoxylase B2 |Glyoxylase| beta-lactamase superfamily II |Beta-lactamase domain protein |Metallo-beta-lactamase |Lactamase_B domain-containing protein |Metallo-beta-lactamase superfamily protein |Beta-lactamase-like protein |Beta-lactamase hydrolase-like p…	4YSK|4YSL	None	None	Agaricomycetes|Gammaproteobacteria|Deltaproteobacteria|Alphaproteobacteria|Betaproteobacteria|Oligoflexia	3.-.-.- {ECO:0000313|EMBL:KRH79893.1}|3.-.-.-	Physalacriaceae|Alteromonadaceae|Polyangiaceae|Bradyrhizobiaceae|Methylobacteriaceae|Ferrovaceae|Grifolaceae|Comamonadaceae|Chromobacteriaceae|Acetobacteraceae|Alcaligenaceae|Burkholderiaceae|Sphingomonadaceae|Xanthomonadaceae|Pseudomonadaceae|Rhodobiaceae|Rhodospirillaceae|Bdellovibrionaceae|Methylophilaceae	CYLTODRAFT_405580|XM47_08350|CMC5_022750|AE618_07545|ASG52_22795|FERRO_09690|A0H81_11989|RS694_00525|BXU06_08740|BKE38_27205|CAL15_06485|SAMN06295900_12360|CDQ92_01370|CAL29_18655|CMZ82_08230|Pput_0068|Plav_1618|P24_09496|MXAZACID_10553|A11Q_266|Mfla_2168|blh	Cylindrobasidium|Catenovulum|Chondromyces|Bosea|Methylobacterium|Ferrovum|Grifola|Rhodoferax|Aquaspirillum|Roseomonas|Bordetella|Trinickia|Sphingopyxis|NA|Pseudomonas|Parvibaculum|Oceanibaculum|Acidocella|Bdellovibrio|Methylobacillus|Xylella	0016787 hydrolase activity|0046872 metal ion binding	IPR001279|IPR001763	IPR005939	IPR036866|IPR036873|IPR029021	None	ccro:CMC5_022750|rsb:RS694_00525|aql:BXU06_08740|bgm:CAL15_06485|ppf:Pput_0068|pla:Plav_1618|bex:A11Q_266|mfa:Mfla_2168|xfa:XF_0768	Fungi|NA	GI:761941244|EMBL-CDS:KIY61399.1|GI:873874133|GI:880956759|EMBL-CDS:KMT65694.1|REFSEQ:WP_048691555.1|GI:1027911898|GI:908355558|EMBL-CDS:AKT38133.1|REFSEQ:WP_063796255.1|GI:930221222|GI:930460797|EMBL-CDS:KPH81591.1|REFSEQ:WP_054208425.1|GI:945300386|GI:947578471|EMBL-CDS:KQT58046.1|REFSEQ:WP_056241941.1|GI:948285326|GI:947164440|EMBL-CDS:KRH79893.1|REFSEQ:WP_056929685.1|GI:1043280893|EMBL-CDS:OB…	Agaricales|Alteromonadales|Myxococcales|Rhizobiales|Ferrovales|Polyporales|Burkholderiales|Neisseriales|Rhodospirillales|Sphingomonadales|Xanthomonadales|Pseudomonadales|Bdellovibrionales|Nitrosomonadales	Cylindrobasidium torrendii FP15055 ss-10.|Catenovulum maritimum.|Chondromyces crocatus.|Bosea vaviloviae.|Methylobacterium sp. Leaf456.|Ferrovum sp. JA12.|Grifola frondosa |Rhodoferax saidenbachensis.|Aquaspirillum sp. LM1.|Roseomonas deserti.|Bordetella genomosp. 13.|Trinickia caryophylli |Sphingopyxis bauzanensis.|Bordetella genomosp. 10.|Xanthomonadaceae bacterium NML93-0792.|Pseudomonas putid…	PF00753|PF00581|PF04273	Basidiomycota|Proteobacteria	A0A0D7AU67|A0A0J8GWM5|A0A0K1EC47|A0A0N1N4G2|A0A0Q6CXE4|A0A0R0LU30|A0A1C7LTP1|A0A1P8K5B2|A0A1U9JLY7|A0A1V2GU80|A0A1W6ZA78|A0A1X7H8D6|A0A246K036|A0A261RYY7|A0A2A3VKC6|A5VWI3|A7HTK4|K2JKD5|K5XS02|M4V910|Q1GZA2|Q9PFB0	189|189|189|189|189|189|189|189|189|189|189|189|189|189|189|189|189	A0A0D7AU67:88:276	Cylindrobasidium torrendii FP15055 ss-10|Catenovulum maritimum|Chondromyces crocatus|Bosea vaviloviae|Methylobacterium sp. Leaf456|Ferrovum sp. JA12|Grifola frondosa|Rhodoferax saidenbachensis|Aquaspirillum sp. LM1|Roseomonas deserti|Bordetella genomosp. 13|Trinickia caryophylli|Sphingopyxis bauzanensis|Bordetella genomosp. 10|Xanthomonadaceae bacterium NML93-0792|Pseudomonas putida F1|Parvibacul…	614083.AWQR01000007_gene427|351746.Pput_0068|402881.Plav_1618|1207063.P24_09496|1184267.A11Q_266|265072.Mfla_2168|160492.XF_0768	Eukaryota|Bacteria	NA|Beta-lactamase hydrolase-like protein	1314674|1513271|52|1526658|1736382|1356299|5627|1484693|1938604|1817963|463040|28094|651663|1416804|2032566|351746|402881|1207063|1214225|1184267|265072|160492	TrEMBL|SwissProt
I7HB71	105.333	I7HB71	1	Acylhomoserine lactonase	4ZO2|4ZO3	None	None	Flavobacteriia	None	Flavobacteriaceae	CHSO_3121	Chryseobacterium	0052689 carboxylic ester hydrolase activity|0046872 metal ion binding	IPR001279	None	IPR036866	None	chz:CHSO_3121	NA	GI:887492842|GI:674272765|GI:887492840|GI:394557577|GI:780166538|GI:887492839|GI:887492841|EMBL-CDS:BAM28988.1|EMBL-CDS:BAP32158.1|REFSEQ:WP_045498117.1	Flavobacteriales	Chryseobacterium sp. StRB126.	PF00753	Bacteroidetes	I7HB71	63	I7HB71:94:156	Chryseobacterium sp. StRB126	None	Bacteria	NA	878220	TrEMBL
A0A075KIY0	187.014	A0A075KIY0|A0A0C1LX89|A0A0E4CX05|A0A0F4KPL2|A0A0G0U2N1|A0A0M0GRF4|A0A0M1UXC6|A0A0N0I5U2|A0A0R2AQG8|A0A0R2JMI6|A0A1G6NQZ6|A0A1Q5Q635|A0A212U0R9|A0A256BI23|A0A2M8L4G5|A0A2N5FCT2|A8ZWQ7|D2NNS4|D4S8P9|E2QA08|K1E8E1|O86842|R5M974|R5MN04|R5N9A4|R7KAC7|U5MZ56	27	Ribonuclease J |Ribonuclease J 2	5A0T|5A0V	None	None	Negativicutes|Bacilli|NA|Clostridia|Actinobacteria|Deltaproteobacteria|Mollicutes	3.1.-.- {ECO:0000256|HAMAP-Rule:MF_01491}|3.1.-.- {ECO:0000256|HAMAP-Rule:MF_01491, ECO:0000256|PIRNR:PIRNR004803}|3.1.-.- {ECO:0000313|EMBL:KPC98640.1}	Sporomusaceae|Lactobacillaceae|Paenibacillaceae|NA|Bacillaceae|Peptostreptococcaceae|Leuconostocaceae|Sanguibacteraceae|Actinomycetaceae|Dermacoccaceae|Aerococcaceae|Desulfobacteraceae|Micrococcaceae|Selenomonadaceae|Streptomycetaceae|Intrasporangiaceae|Mycoplasmataceae|Eubacteriaceae|Acidaminococcaceae|Clostridiaceae	UFO1_2775|LfDm3_1110|PRIO_3448|JG29_10090|UU29_C0006G0038|AF331_06245|JGS6382_22011|LR69_03091|FD06_GL000993|IV73_GL000943|SAMN05216410_2207|BSZ39_00255|SAMN05445756_1601|B9P78_08185|COU95_00280|CYJ36_19665|Dole_2585|RMDY18_14600|HMPREF7545_1914|SCLAV_4635|B277_05978|FHV98_124101|BN817_00331|BN519_01710|BN804_00581|BN810_00866|CLSA_c38470	Pelosinus|Lactobacillus|Paenibacillus|NA|Bacillus|Paeniclostridium|Geobacillus|Weissella|Sanguibacter|Actinomyces|Kytococcus|Aerococcus|Desulfococcus|Rothia|Selenomonas|Streptomyces|Janibacter|Mycoplasma|Eubacterium|Acidaminococcus|Clostridium	0004534 5'-3' exoribonuclease activity|0004521 endoribonuclease activity|0003723 RNA binding|0008270 zinc ion binding|0016787 hydrolase activity|0046872 metal ion binding	IPR001279|IPR011108|IPR041636	IPR004613|IPR030854	IPR036866|IPR042173	IPR001587	puf:UFO1_2775|pri:PRIO_3448|dol:Dole_2585|rmu:RMDY18_14600|sco:SCO5745|csb:CLSA_c38470	NA	GI:664789645|GI:740886447|EMBL-CDS:AIF52318.1|REFSEQ:WP_038671695.1|GI:743382073|GI:746077406|EMBL-CDS:KID41265.1|REFSEQ:WP_039144867.1|GI:817131138|GI:806913243|EMBL-CDS:CQR55851.1|REFSEQ:WP_046503655.1|GI:797144361|GI:799127742|EMBL-CDS:KJY48607.1|REFSEQ:WP_045922871.1|GI:818531013|EMBL-CDS:KKR83349.1|GI:923033277|GI:922808751|EMBL-CDS:KON92057.1|REFSEQ:WP_053427252.1|GI:731159834|EMBL-CDS:CEK3…	Selenomonadales|Lactobacillales|Bacillales|NA|Clostridiales|Micrococcales|Actinomycetales|Desulfobacterales|Streptomycetales|Mycoplasmatales|Acidaminococcales	Pelosinus sp. UFO1.|Lactobacillus fructivorans.|Paenibacillus riograndensis SBR5.|Lactobacillus mellis.|Candidatus Daviesbacteria bacterium GW2011_GWA2_40_9.|Bacillus marisflavi.|Paeniclostridium sordellii |Geobacillus sp. BCO2.|Lactobacillus ozensis DSM 23829 = JCM 17196.|Weissella kandleri.|Sanguibacter gelidistatuariae.|Actinomyces nasicola.|Kytococcus aerolatus.|Aerococcus sp. 1KP-2016.|Candi…	PF00753|PF07521|PF17770	Firmicutes|Candidatus Daviesbacteria|Actinobacteria|Candidatus Shapirobacteria|Proteobacteria|Tenericutes	A0A075KIY0|A0A0C1LX89|A0A0E4CX05|A0A0F4KPL2|A0A0G0U2N1|A0A0M0GRF4|A0A0M1UXC6|A0A0N0I5U2|A0A0R2AQG8|A0A0R2JMI6|A0A1G6NQZ6|A0A1Q5Q635|A0A212U0R9|A0A256BI23|A0A2M8L4G5|A0A2N5FCT2|A8ZWQ7|D2NNS4|D4S8P9|E2QA08|K1E8E1|O86842|R5M974|R5MN04|R5N9A4|R7KAC7|U5MZ56	147|147|147|147|147|147|147|147|147|147|147|147|147|147|147|147|147|147|147|147|147|147|147	A0A075KIY0:17:163	Pelosinus sp. UFO1|Lactobacillus fructivorans|Paenibacillus riograndensis SBR5|Lactobacillus mellis|Candidatus Daviesbacteria bacterium GW2011_GWA2_40|Bacillus marisflavi|Paeniclostridium sordellii|Geobacillus sp. BCO2|Lactobacillus ozensis DSM 23829 = JCM 17196|Weissella kandleri|Sanguibacter gelidistatuariae|Actinomyces nasicola|Kytococcus aerolatus|Aerococcus sp. 1KP-2016|Candidatus Shapirobac…	484770.UFO1_2775|1292035.H476_0819|96561.Dole_2585|680646.RMDY18_14600|585503.HMPREF7545_1914|443255.SCLAV_4635|1210046.B277_05978|100226.SCO5745|1345695.CLSA_c38470	Bacteria	NA	484770|1614|1073571|1218508|1618424|189381|1505|1547578|1423781|1616|1814289|208480|592308|1981982|1974888|2066053|96561|680646|585503|443255|1210046|100226|1262908|1262882|1262990|1262688|1345695	TrEMBL
A0A0C1FL25	53.625	A0A0C1FL25|A0A0Q4H104|A0A0Q5TZ64|A0A0W0V892|A0A1C2GP74|A0A1G8JAZ6|A0A1H4EI24|A0A1H6QGS6|A0A1M6THH2|A0A1M7LSV4|A0A1Q4EZ54|A0A1V9FGD8|A0A1Z8U6R5|B5L5V5|Q01RD2|Q4JRB6|Q9K578|W6U5V0	18	Beta-lactamase |Subclass B3 metallo-beta-lactamase |Metallo-beta-lactamase L1 |Metallo-beta-lactamase class B |GOB family subclass B3 metallo-beta-lactamase |Lactamase_B domain-containing protein |LRA-12 |Class B carbapenemase GOB-18 |FEZ-1 protein	5AEB|5K0W|1JT1|1K07|1L9Y|5W90|5WCK	None	None	Sphingobacteriia|Gammaproteobacteria|Chitinophagia|Cytophagia|Flavobacteriia|Alphaproteobacteria|NA|Acidobacteriia	3.5.2.6 {ECO:0000313|EMBL:KTD16312.1}|3.5.2.6 {ECO:0000313|EMBL:ABJ87788.1}|3.5.2.6 {ECO:0000313|EMBL:STO25497.1}	Sphingobacteriaceae|Legionellaceae|Chitinophagaceae|Cytophagaceae|Flavobacteriaceae|NA|Solibacteraceae	OC25_26075|ASE74_15605|ASG14_05705|Ljor_0618|BEL04_02815|SAMN05192573_11863|SAMN05660909_03735|SAMN04487995_0250|SAMN05444371_2870|SAMN05216524_103484|BGP14_07620|A4R26_24910|CBC12_14565|AKSOIL_0006|Acid_6874|NCTC11401_02334|N824_00840	Pedobacter|Legionella|Mucilaginibacter|Chitinophaga|Dyadobacter|Chryseobacterium|NA|Niastella|Candidatus Puniceispirillum|Candidatus Solibacter|Elizabethkingia|Fluoribacter	0008800 beta-lactamase activity|0046872 metal ion binding	IPR001279	None	IPR036866	None	sus:Acid_6874	NA	GI:742432633|EMBL-CDS:KIA88634.1|GI:947131501|GI:944626396|EMBL-CDS:KQM78129.1|REFSEQ:WP_055904664.1|GI:948212499|GI:945181637|EMBL-CDS:KQS42175.1|REFSEQ:WP_056870256.1|GI:966427679|GI:962231764|EMBL-CDS:KTD16312.1|REFSEQ:WP_058470175.1|GI:1052496970|GI:1053211397|EMBL-CDS:OCX53253.1|REFSEQ:WP_065999957.1|EMBL-CDS:SDI28448.1|EMBL-CDS:SEA84358.1|EMBL-CDS:SEI38435.1|GI:1120128977|EMBL-CDS:SHK56228.…	Sphingobacteriales|Legionellales|Chitinophagales|Cytophagales|Flavobacteriales|NA|Bryobacterales	Pedobacter kyungheensis.|Pedobacter sp. Leaf216.|Pedobacter sp. Leaf194.|Legionella jordanis.|Mucilaginibacter sp. PPCGB 2223.|Mucilaginibacter gossypii.|Chitinophaga terrae Kim and Jung 2007.|Dyadobacter koreensis.|Chryseobacterium molle.|Mucilaginibacter sp. OK098.|Sphingobacteriales bacterium 44-15.|Niastella populi.|Candidatus Puniceispirillum sp. TMED52.|uncultured bacterium BLR12.|Solibacte…	PF00753	Bacteroidetes|Proteobacteria|NA|Acidobacteria	A0A0C1FL25|A0A0Q4H104|A0A0Q5TZ64|A0A0W0V892|A0A1C2GP74|A0A1G8JAZ6|A0A1H4EI24|A0A1H6QGS6|A0A1M6THH2|A0A1M7LSV4|A0A1Q4EZ54|A0A1V9FGD8|A0A1Z8U6R5|B5L5V5|Q01RD2|Q4JRB6|Q9K578|W6U5V0	129|129|129|129|129|129|129|129|129|129|129|129|129	A0A0C1FL25:50:178	Pedobacter kyungheensis|Pedobacter sp. Leaf216|Pedobacter sp. Leaf194|Legionella jordanis|Mucilaginibacter sp. PPCGB 2223|Mucilaginibacter gossypii|Chitinophaga terrae Kim and Jung 2007|Dyadobacter koreensis|Chryseobacterium molle|Mucilaginibacter sp. OK098|Sphingobacteriales bacterium 44-15|Niastella populi|Candidatus Puniceispirillum sp. TMED52|uncultured bacterium BLR12|Candidatus Solibacter u…	234267.Acid_6874|509635.N824_00840	Bacteria	NA	1069985|1735684|1736297|456|1886027|551996|408074|408657|216903|1855297|1895837|550983|1986639|506514|234267|238|464|509635	TrEMBL
A0A059Q5E8	55.8113	A0A059Q5E8|A0A0D6SYW3|A0A0M2WM86|A0A0M2WQR6|A0A0Q4M0T9|A0A0Q8QNX4|A0A0S6X257|A0A0V2F769|A0A1I1NRT7|A0A1I1XP76|A0A1S9A9D9|A0A1W9IL61|A0A2M9E3X1	13	Beta-lactamase |Putative beta-lactamase |Metallo-beta-lactamase L1 |Subclass B3 metallo-beta-lactamase |Lactamase_B domain-containing protein |Metallo-beta-lactamase |Metallo-beta-lactamase class B |POM family subclass B3 metallo-beta-lactamase	5IQK	None	None	NA|Gammaproteobacteria|Betaproteobacteria|Alphaproteobacteria	3.5.2.6 {ECO:0000313|EMBL:KIV73840.1}|3.5.2.6 {ECO:0000313|EMBL:KKO63914.1}|3.5.2.6 {ECO:0000313|EMBL:KKO64045.1}	NA|Pseudomonadaceae|Oxalobacteraceae|Sphingomonadaceae|Caulobacteraceae|Rhodanobacteraceae|Xanthomonadaceae	SZ55_1264|VM94_02356|VM94_02489|ASE97_00665|ASE26_08065|MBENS4_2617|AS593_09270|SAMN05216204_1145|SAMN02799615_00313|B0920_21265|A4S17_00535|CO641_10975	NA|Pseudomonas|Janthinobacterium|Sphingomonas|Duganella|Novosphingobium|Caulobacter|Massilia|Dyella	0046872 metal ion binding|0008800 beta-lactamase activity	IPR001279	None	IPR036866	None	None	NA	GI:992073413|GI:1009084489|GI:1009084490|GI:1104448926|EMBL-CDS:AGU01679.2|REFSEQ:WP_071766622.1|GI:764517322|GI:758835309|EMBL-CDS:KIV73840.1|REFSEQ:WP_044403015.1|GI:817495006|EMBL-CDS:KKO63914.1|GI:817495137|EMBL-CDS:KKO64045.1|GI:944689523|GI:946834038|EMBL-CDS:KQN40911.1|REFSEQ:WP_055757141.1|GI:946135226|GI:947153038|EMBL-CDS:KRB87325.1|REFSEQ:WP_055926117.1|GI:735026628|GI:746346339|EMBL-C…	NA|Pseudomonadales|Burkholderiales|Sphingomonadales|Caulobacterales|Xanthomonadales	uncultured bacterium.|Pseudomonas sp. FeS53a.|Janthinobacterium sp. KBS0711.|Sphingomonas sp. Leaf42.|Duganella sp. Root198D2.|Novosphingobium sp. MBES04.|Caulobacter vibrioides |Massilia yuzhufengensis.|Dyella marensis.|Massilia sp. KIM.|Proteobacteria bacterium HN_bin10.|Xanthomonadaceae bacterium NML91-0213.	PF00753	NA|Proteobacteria	A0A059Q5E8|A0A0D6SYW3|A0A0M2WM86|A0A0M2WQR6|A0A0Q4M0T9|A0A0Q8QNX4|A0A0S6X257|A0A0V2F769|A0A1I1NRT7|A0A1I1XP76|A0A1S9A9D9|A0A1W9IL61|A0A2M9E3X1	129|129|129|129|129|129|129|129|129|129|129	A0A059Q5E8:63:191	uncultured bacterium|Pseudomonas sp. FeS53a|Janthinobacterium sp. KBS0711|Sphingomonas sp. Leaf42|Duganella sp. Root198D2|Novosphingobium sp. MBES04|Caulobacter vibrioides|Massilia yuzhufengensis|Dyella marensis|Massilia sp. KIM|Proteobacteria bacterium HN_bin10|Xanthomonadaceae bacterium NML91-0213	None	Bacteria	NA	77133|1604022|1649647|1736219|1736489|1206458|155892|1164594|500610|1955422|1827386|2032582	TrEMBL
A0A0H3KRR5	172.577	A0A0H3KRR5|A0A158FK90|A0A1H0SNQ9|A0A1U9K0N5|A0A2N4UKW6|B1YNR3|B2JKI6|C5AE93	8	Zn-dependent hydrolase |Metallo-beta-lactamase superfamily protein |Glyoxylase| beta-lactamase superfamily II |Beta-lactamase domain protein |Beta-lactamase domain-containing protein	5U8O|5I0P|6AO1	None	None	Betaproteobacteria	None	Burkholderiaceae|Alcaligenaceae	BMULJ_02874|AWB66_01019|SAMN04488595_10920|PAEH1_08545|CR155_00860|BamMC406_2837|Bphy_0182|bglu_1g32360	Burkholderia|Caballeronia|Ralstonia|Paenalcaligenes|Pusillimonas|Paraburkholderia	0016787 hydrolase activity|0046872 metal ion binding	IPR001279	None	IPR036388|IPR036866	None	bmj:BMULJ_02874,bmu:Bmul_0380|phn:PAEH1_08545|bac:BamMC406_2837|bph:Bphy_0182|bgl:bglu_1g32360	NA	GI:501168619|GI:160340989|GI:189335692|EMBL-CDS:BAG44762.1|REFSEQ:WP_012212618.1|EMBL-CDS:SAL20294.1|EMBL-CDS:SDP43295.1|GI:1148965496|EMBL-CDS:AQS51600.1|EMBL-CDS:PLC55638.1|GI:171994394|GI:995970822|GI:995970823|GI:501333188|GI:995970824|GI:995970825|EMBL-CDS:ACB65313.1|REFSEQ:WP_012364823.1|GI:184191410|GI:501368038|EMBL-CDS:ACC69375.1|REFSEQ:WP_012399604.1|GI:506357432|GI:237877966|EMBL-CDS:A…	Burkholderiales	Burkholderia multivorans (strain ATCC 17616 / 249)|Caballeronia telluris.|Ralstonia sp. 25mfcol4.1.|Paenalcaligenes hominis.|Pusillimonas sp. JR1/69-2-13.|Burkholderia ambifaria (strain MC40-6)|Paraburkholderia phymatum (strain DSM 17167 / CIP 108236 / LMG 21445 /STM815)|Burkholderia glumae (strain BGR1)	PF00753	Proteobacteria	A0A0H3KRR5|A0A158FK90|A0A1H0SNQ9|A0A1U9K0N5|A0A2N4UKW6|B1YNR3|B2JKI6|C5AE93	229|229|229|229|229|229|229	A0A0H3KRR5:41:269	Burkholderia multivorans ATCC 17616|Caballeronia telluris|Ralstonia sp. 25mfcol4.1|Paenalcaligenes hominis|Pusillimonas sp. JR1/69-2-13|Burkholderia ambifaria MC40-6|Paraburkholderia phymatum STM815|Burkholderia glumae BGR1	391038.Bphy_0182	Bacteria	NA	395019|326475|1761899|643674|2045209|398577|391038|626418	TrEMBL
A0A0D3CSX5	96.7447	A0A0D3CSX5|A0A0F6YGC6|A0A158JGP9|B2TEQ2|B7PRH6|K8F1R6|L9PQT1	7	Protein kinase domain-containing protein |Hydroxyacylglutathione hydrolase |Beta-lactamase domain-containing protein |Beta-lactamase domain protein |Glyoxylase| putative |Unnamed protein product	5VE3|5VE4|5VE5	None	None	NA|Deltaproteobacteria|Betaproteobacteria|Arachnida|Mamiellophyceae	3.1.2.6 {ECO:0000313|EMBL:EEC09198.1}	Brassicaceae|Sandaracinaceae|Burkholderiaceae|Ixodidae|Bathycoccaceae|Oxalobacteraceae	DB32_000659|AWB69_07811|Bphyt_4191|IscW_ISCW019663|Bathy11g01170|Jab_1c24240	Brassica|Sandaracinus|Caballeronia|Paraburkholderia|Ixodes|Bathycoccus|Janthinobacterium	0005524 ATP binding|0004672 protein kinase activity|0016787 hydrolase activity|0016788 hydrolase activity acting on ester bonds|0004416 hydroxyacylglutathione hydrolase activity|0050313 sulfur dioxygenase activity	IPR000719|IPR001245|IPR001279|IPR021720|IPR001763	None	IPR011009|IPR036866|IPR036873|IPR029021	IPR008271|IPR017441	samy:DB32_000659|bpy:Bphyt_4191|isc:IscW_ISCW019663|bpg:Bathy11g01170	Viridiplantae|NA|Metazoa	GI:816954004|EMBL-CDS:AKF03510.1|EMBL-CDS:SAL67639.1|GI:187717350|EMBL-CDS:ACD18573.1|GI:241556278|GI:215499704|EMBL-CDS:-|EMBL-CDS:EEC09198.1|REFSEQ:XP_002399673.1|GI:612389758|GI:412992765|EMBL-CDS:CCO18745.1|REFSEQ:XP_007510400.1|GI:444792239|EMBL-CDS:ELX13786.1	Brassicales|Myxococcales|Burkholderiales|Ixodida|Mamiellales	Brassica oleracea var. oleracea.|Sandaracinus amylolyticus.|Caballeronia udeis.|Paraburkholderia phytofirmans (strain DSM 17436 / LMG 22146 / PsJN)|Ixodes scapularis |Bathycoccus prasinos.|Janthinobacterium sp. HH01.	PF00753|PF07714|PF11721|PF00581	Streptophyta|Proteobacteria|Arthropoda|Chlorophyta	A0A0D3CSX5|A0A0F6YGC6|A0A158JGP9|B2TEQ2|B7PRH6|K8F1R6|L9PQT1	148|148|148|148|148|148|148	A0A0D3CSX5:61:208	Brassica oleracea var. oleracea|Sandaracinus amylolyticus|Caballeronia udeis|Paraburkholderia phytofirmans PsJN|Ixodes scapularis|Bathycoccus prasinos|Janthinobacterium sp. HH01	3712.Bo6g061010.1|398527.Bphyt_4191|41875.XP_007510400.1|1198452.Jab_1c24240	Eukaryota|Bacteria	NA	109376|927083|1232866|398527|6945|41875|1198452	TrEMBL
G6EHN2	52.2647	G6EHN2	1	Beta-lactamase-like protein	6AUF	None	None	Alphaproteobacteria	None	Sphingomonadaceae	NSU_3853	Novosphingobium	None	IPR001279	None	IPR036866	None	None	NA	GI:357597445|EMBL-CDS:EHJ59192.1	Sphingomonadales	Novosphingobium pentaromativorans US6-1.	PF00753	Proteobacteria	G6EHN2	194	G6EHN2:67:260	Novosphingobium pentaromativorans US6-1	1088721.NSU_3853	Bacteria	NA	1088721	TrEMBL
Q1INB9	3	Q1INB9	1	Beta-lactamase-like protein	6B9V	None	None	Acidobacteriia	None	Acidobacteriaceae	Acid345_2630	Candidatus Koribacter	None	IPR001279	None	IPR036866	None	aba:Acid345_2630	NA	GI:499842698|GI:94551707|EMBL-CDS:ABF41631.1|REFSEQ:WP_011523432.1	Acidobacteriales	Koribacter versatilis (strain Ellin345)	PF12706	Acidobacteria	Q1INB9	260	Q1INB9	Candidatus Koribacter versatilis Ellin345	204669.Acid345_2630	Bacteria	NA	204669	TrEMBL
T0BMH6	35.5	T0BMH6	1	Beta-lactamase	6CGY|6CGZ|6CH0	None	None	Bacilli	None	Alicyclobacillaceae	N007_09425	Alicyclobacillus	None	IPR001279	None	IPR036866	None	None	NA	GI:529044517|GI:544884768|EMBL-CDS:EPZ45213.1|REFSEQ:WP_021296945.1	Bacillales	Alicyclobacillus acidoterrestris (strain ATCC 49025 / DSM 3922 / CIP106132 / NCIMB 13137 / GD3B)	PF00753	Firmicutes	T0BMH6	91	T0BMH6:47:137	Alicyclobacillus acidoterrestris ATCC 49025	1356854.N007_09425	Bacteria	NA	1356854	TrEMBL
E1R245	71.2105	E1R245	1	Beta-lactamase	6CQS	None	None	Spirochaetia	3.5.2.6 {ECO:0000313|EMBL:ADK81930.1}	Spirochaetaceae	Spirs_2827	Sediminispirochaeta	0008800 beta-lactamase activity	IPR001279	None	IPR036866	None	ssm:Spirs_2827	NA	GI:301636503|GI:503020413|EMBL-CDS:ADK81930.1|REFSEQ:WP_013255389.1	Spirochaetales	Sediminispirochaeta smaragdinae (strain DSM 11293 / JCM 15392 / SEBR4228)	PF00753	Spirochaetes	E1R245	188	E1R245:72:259	Sediminispirochaeta smaragdinae DSM 11293	573413.Spirs_2827	Bacteria	NA	573413	TrEMBL
A0A384EQ66	54.3966	A0A384EQ66|K8CME6	2	Beta-lactamase |Putative beta-lactamase	6DN4|6DQ2|6DQH|6DR8	None	None	Gammaproteobacteria	None	Enterobacteriaceae	CsakCS931_19000|BN128_316	Cronobacter	None	IPR001279	None	IPR036866	None	csj:CSK29544_03680	NA	GI:816223238|GI:1474566406|GI:1474570336|GI:495173229|EMBL-CDS:AKE96626.1|EMBL-CDS:AXW96147.1|EMBL-CDS:AXX00077.1|REFSEQ:WP_007898024.1|EMBL-CDS:CCK06501.1	Enterobacterales	Cronobacter sakazakii |Cronobacter sakazakii 696.	PF00753	Proteobacteria	A0A384EQ66|K8CME6	178	A0A384EQ66:86:263	Cronobacter sakazakii|Cronobacter sakazakii 696	None	Bacteria	NA	28141|1208664	TrEMBL
A0A452CSW8	181.755	A0A452CSW8	1	Coenzyme F420H2 oxidase (FprA)	6FRM|6FRN	None	None	Methanococci	None	Methanococcaceae	None	Methanothermococcus	0009055 electron transfer activity|0010181 FMN binding|0046872 metal ion binding	IPR001279|IPR008254	IPR016440	IPR029039|IPR036866	None	None	NA	GI:516897187	Methanococcales	Methanothermococcus thermolithotrophicus	PF00258|PF00753	Euryarchaeota	A0A452CSW8	144	A0A452CSW8:34:177	Methanothermococcus thermolithotrophicus	None	Archaea	NA	2186	TrEMBL
P74373	153.724	P74373	1	Putative diflavin flavoprotein A 3	6H0C|6H0D	None	None	NA	1.-.-.-	Merismopediaceae	dfa3	Synechocystis	0009055 electron transfer activity|0010181 FMN binding	IPR001279|IPR002563|IPR008254	None	IPR012349|IPR029039|IPR036866	IPR001226	syn:sll1521	NA	GI:21362456|GI:1653555|EMBL-CDS:BAA18468.1	Synechococcales	Synechocystis sp. (strain PCC 6803 / Kazusa)	PF00258|PF01613	Cyanobacteria	P74373	597	P74373	Synechocystis sp. PCC 6803 substr. Kazusa	1148.17	Bacteria	Putative diflavin flavoprotein A 3	1111708	SwissProt
A0A0F8AT14	159.218	A0A0F8AT14|D5GF83|Q06224	3	Cleavage and polyadenylation specificity factor subunit 3 |Uncharacterized protein |Endoribonuclease YSH1	6I1D	None	None	Actinopteri|Pezizomycetes|Saccharomycetes	3.1.27.-	Sciaenidae|Tuberaceae|Saccharomycetaceae	EH28_08081|GSTUM_00006770001|YSH1	Larimichthys|Tuber|Saccharomyces	0004521 endoribonuclease activity|0008409 5'-3' exonuclease activity|0046872 metal ion binding|0003723 RNA binding	IPR001279|IPR011108|IPR021718|IPR022712	None	IPR036866	None	tml:GSTUM_00006770001|sce:YLR277C	Metazoa|Fungi	GI:808857850|EMBL-CDS:KKF10346.1|GI:296418744|GI:295634979|EMBL-CDS:CAZ83176.1|REFSEQ:XP_002838985.1|GI:6323307|GI:577190|GI:74644951|EMBL-CDS:AAB67367.1|EMBL-CDS:DAA09590.1|REFSEQ:NP_013379.1	NA|Pezizales|Saccharomycetales	Larimichthys crocea |Tuber melanosporum (strain Mel28)|Saccharomyces cerevisiae (strain ATCC 204508 / S288c)	PF00753|PF07521|PF10996|PF11718|PF16661	Chordata|Ascomycota	A0A0F8AT14|D5GF83|Q06224	177|177|177	A0A0F8AT14:30:206	Larimichthys crocea|Tuber melanosporum Mel28|Saccharomyces cerevisiae S288C	215358.XP_010753236.1|39416.CAZ83176|4932.YLR277C	Eukaryota	NA|Endoribonuclease YSH1	215358|656061|559292	TrEMBL|SwissProt
A0A0N0K223	49.8514	A0A0N0K223|A0A0Q7TWJ1|A0A1A9IAV0|A0A1F2USQ9|A0A1F2VHU7|A0A1I4QVM5|A0A259R0P9|C7PJE6|G8NPC1|H0TSZ1|M4NDX0|V4PAM5|W0RE69	13	Lactamase_B domain-containing protein |Subclass B3 metallo-beta-lactamase |Metallo-beta-lactamase class B |Beta-lactamase |Beta-lactamase domain protein |Putative Beta-lactamase |Zn-dependent hydrolase| glyoxylase |Esterase	6N36	None	None	Alphaproteobacteria|Chitinophagia|NA|Gammaproteobacteria|Acidobacteriia|Gemmatimonadetes	3.5.2.6 {ECO:0000313|EMBL:ACU62014.1}|3.5.2.6 {ECO:0000313|EMBL:CCE09579.1}	Sphingomonadaceae|Caulobacteraceae|Chitinophagaceae|NA|Pseudomonadaceae|Acidobacteriaceae|Bradyrhizobiaceae|Rhodanobacteraceae|Gemmatimonadaceae	IP68_03305|ASD21_03490|A8C56_10800|A3J28_10455|A3J28_09900|SAMN02982985_04078|B7X39_06440|Cpin_4572|AciX8_0490|BRAS3843_3260089|R2APBS1_1802|AEAC466_10330|J421_1088	Blastomonas|Caulobacter|Niabella|NA|Rugamonas|Chitinophaga|Granulicella|Bradyrhizobium|Rhodanobacter|Asticcacaulis|Gemmatirosa	0008800 beta-lactamase activity|0016787 hydrolase activity|2001070 starch binding	IPR001279|IPR002044	IPR000801	IPR036866|IPR013783|IPR013784|IPR029058	None	nia:A8C56_10800|cpi:Cpin_4572|gma:AciX8_0490|rhd:R2APBS1_1802|gba:J421_1088	NA	GI:929694630|EMBL-CDS:KPF77065.1|GI:945845364|GI:947777623|EMBL-CDS:KQY99033.1|REFSEQ:WP_056439405.1|GI:1033842999|EMBL-CDS:ANH83852.1|GI:1082207288|EMBL-CDS:OFW35934.1|GI:1082219146|EMBL-CDS:OFW44424.1|EMBL-CDS:SFM44079.1|GI:1232966526|EMBL-CDS:OZB66981.1|GI:256038470|EMBL-CDS:ACU62014.1|GI:504029731|GI:358751451|EMBL-CDS:AEU34841.1|REFSEQ:WP_014263725.1|EMBL-CDS:CCE09579.1|GI:459940004|GI:50526…	Sphingomonadales|Caulobacterales|Chitinophagales|NA|Pseudomonadales|Xanthomonadales|Acidobacteriales|Rhizobiales|Gemmatimonadales	Blastomonas sp. AAP25.|Caulobacter sp. Root1455.|Niabella ginsenosidivorans.|Acidobacteria bacterium RIFCSPLOWO2_12_FULL_60_22.|Rugamonas rubra.|Xanthomonadales bacterium 14-68-21.|Chitinophaga pinensis (strain ATCC 43595 / DSM 2588 / NCIB 11800 / UQM2034)|Granulicella mallensis (strain ATCC BAA-1857 / DSM 23137 / MP5ACTX8)|Bradyrhizobium sp. STM 3843.|Rhodanobacter denitrificans.|Asticcacaulis s…	PF00753|PF00756	Proteobacteria|Bacteroidetes|Acidobacteria|Gemmatimonadetes	A0A0N0K223|A0A0Q7TWJ1|A0A1A9IAV0|A0A1F2USQ9|A0A1F2VHU7|A0A1I4QVM5|A0A259R0P9|C7PJE6|G8NPC1|H0TSZ1|M4NDX0|V4PAM5|W0RE69	128|128|128|128|128|128|128|128|128|128|128|128|128	A0A0N0K223:37:164	Blastomonas sp. AAP25|Caulobacter sp. Root1455|Niabella ginsenosidivorans|Acidobacteria bacterium RIFCSPLOWO2_12_FULL_60_22|Rugamonas rubra|Xanthomonadales bacterium 14-68-21|Chitinophaga pinensis DSM 2588|Granulicella mallensis MP5ACTX8|Bradyrhizobium sp. STM 3843|Rhodanobacter denitrificans|Asticcacaulis sp. AC466|Gemmatirosa kalamazoonesis	485918.Cpin_4572|682795.AciX8_0490|666685.R2APBS1_1802|1282362.AEAC466_10330|861299.J421_1088	Bacteria	NA	1523416|1736465|1176587|1797188|758825|1970612|485918|682795|551947|666685|1282362|861299	TrEMBL
A0A023DFE8	31.8889	A0A023DFE8|A0A0W7YAN3|A0A1Y6BUC0	3	Putative hydrolase |MBL fold metallo-hydrolase |Glyoxylase| beta-lactamase superfamily II	6N9I|6N9Q|6N9R	None	None	Bacilli|Alphaproteobacteria	None	Bacillaceae|Rhodospirillaceae	GCA01S_030_00190|AK833_14605|SAMN05428998_11027	Parageobacillus|Lysinibacillus|Tistlia	0016787 hydrolase activity	IPR001279	None	IPR036866	None	None	NA	GI:516003669|EMBL-CDS:GAJ39938.1|REFSEQ:WP_017434252.1|GI:970408741|GI:970963914|EMBL-CDS:KUF32101.1|REFSEQ:WP_058844592.1|EMBL-CDS:SMF29226.1	Bacillales|Rhodospirillales	Parageobacillus caldoxylosilyticus NBRC 107762.|Lysinibacillus sp. F5.|Tistlia consotensis USBA 355.	PF00753	Firmicutes|Proteobacteria	A0A023DFE8|A0A0W7YAN3|A0A1Y6BUC0	90|90|90	A0A023DFE8:47:136	Parageobacillus caldoxylosilyticus NBRC 107762|Lysinibacillus sp. F5|Tistlia consotensis USBA 355	None	Bacteria	NA	1220594|1700846|560819	TrEMBL
A0A0K6IUY0	36.7576	A0A0K6IUY0|A0A0S4NZ84|A0A1B3PHF0|A0A1I1RAM6|A0A1M7S4H7|A0A1T2L0Z3|A0A1T4S2J9|A0A1Y1RZH9|A0A251XCQ6|A0A2A7UZI5|A8UW05|C6I0Z6|D1B7A2|D4MAJ8|F3KGY6|F5RCX1|G2FH19|H2J610|I0IQJ0|I4BYF8|M2CWM4|Q8XXA4|Q9S5W7|R4NP31	24	Metallo-beta-lactamase superfamily |CDP-abequose synthase |Metallo-beta-lactamase superfamily protein |MBL fold metallo-hydrolase |Lactamase_B domain-containing protein |Metallo-beta-lactamase family protein |Beta-lactamase domain protein |Uncharacterized flavoproteins |Putative metallo-beta-lactamase |Flavoprotein |Putative flavoprotein |Putative beta-lactamase-like protein	6QNM|6R9N|6QRQ|6QWO	None	None	Hydrogenophilalia|Betaproteobacteria|Gammaproteobacteria|Thermotogae|Spirochaetia|Aquificae|Nitrospira|Synergistia	None	Hydrogenophilaceae|Oxalobacteraceae|Comamonadaceae|Ectothiorhodospiraceae|Fervidobacteriaceae|NA|Oceanospirillaceae|Spirochaetaceae|Aquificaceae|Nitrospiraceae|Synergistaceae|Sterolibacteriaceae|Petrotogaceae|Burkholderiaceae|Thermotogaceae	Ga0061068_10511|BN3177_3421|BSY15_767|SAMN05660831_01386|SAMN02745226_00460|BOW53_14525|BTE48_13835|B4O97_09755|TPSD3_00400|CRM82_20505|HG1285_00910|UBAL3_96120013|Taci_1679|SY1_21720|imdm_103|METUNv1_02126|TevJSym_at00020|Marpi_0632|LFE_1861|Anamo_1723|HMPREF9721_01162|RSc2212|TM_0013|Tmari_0010	Tepidiphilus|Janthinobacterium|Acidovorax|Thiohalospira|Fervidobacterium|NA|Oceanospirillum|Marispirochaeta|Thioflexothrix|Comamonas|Hydrogenivirga|Leptospirillum|Thermanaerovibrio|Fretibacterium|Methyloversatilis|Marinitoga|Acetomicrobium|Treponema|Ralstonia|Thermotoga	0016787 hydrolase activity	IPR001279	None	IPR036866	None	acra:BSY15_767|tai:Taci_1679|sbr:SY1_21720|mpz:Marpi_0632|lfc:LFE_1861|amo:Anamo_1723|rso:RSc2212|tma:TM0013,tmi:THEMA_04735,tmw:THMA_0009|tma:TM0013,tmi:THEMA_04735,tmm:Tmari_0010,tmw:THMA_0009	NA	GI:943592835|EMBL-CDS:CUB07112.1|REFSEQ:WP_055423417.1|GI:930611466|EMBL-CDS:CUU28108.1|REFSEQ:WP_054263585.1|GI:1059940068|EMBL-CDS:AOG22208.1|EMBL-CDS:SFD31315.1|GI:1119869133|EMBL-CDS:SHN53313.1|REFSEQ:WP_072757947.1|GI:1152921297|EMBL-CDS:OOZ38734.1|GI:1163322502|EMBL-CDS:OPX54479.1|GI:1177280043|EMBL-CDS:ORC35445.1|GI:1194705891|EMBL-CDS:OUD16222.1|GI:1054773939|EMBL-CDS:PEH90663.1|REFSEQ:WP…	Hydrogenophilales|Burkholderiales|Chromatiales|Thermotogales|NA|Oceanospirillales|Spirochaetales|Thiotrichales|Aquificales|Nitrospirales|Synergistales|Nitrosomonadales|Petrotogales	Tepidiphilus thermophilus.|Janthinobacterium sp. CG23_2.|Acidovorax sp. RAC01.|Thiohalospira halophila DSM 15071.|Fervidobacterium gondwanense DSM 13020.|Solemya pervernicosa gill symbiont.|Oceanospirillum multiglobuliferum.|Marispirochaeta aestuarii.|Thioflexothrix psekupsii.|Comamonas terrigena.|Hydrogenivirga sp. 128-5-R1-1.|Leptospirillum ferrodiazotrophum.|Thermanaerovibrio acidaminovorans (…	PF00753	Proteobacteria|Thermotogae|Spirochaetes|Aquificae|Nitrospirae|Synergistetes	A0A0K6IUY0|A0A0S4NZ84|A0A1B3PHF0|A0A1I1RAM6|A0A1M7S4H7|A0A1T2L0Z3|A0A1T4S2J9|A0A1Y1RZH9|A0A251XCQ6|A0A2A7UZI5|A8UW05|C6I0Z6|D1B7A2|D4MAJ8|F3KGY6|F5RCX1|G2FH19|H2J610|I0IQJ0|I4BYF8|M2CWM4|Q8XXA4|Q9S5W7|R4NP31	194|194|194|194|194|194|194|194|194|194|194|194|194|194|194|194	A0A0K6IUY0:28:221	Tepidiphilus thermophilus|Janthinobacterium sp. CG23_2|Acidovorax sp. RAC01|Thiohalospira halophila DSM 15071|Fervidobacterium gondwanense DSM 13020|Solemya pervernicosa gill symbiont|Oceanospirillum multiglobuliferum|Marispirochaeta aestuarii|Thioflexothrix psekupsii|Comamonas terrigena|Hydrogenivirga sp. 128-5-R1-1|Leptospirillum ferrodiazotrophum|Thermanaerovibrio acidaminovorans DSM 6589|Fret…	525903.Taci_1679|1000565.METUNv1_02126|1049564.TevJSym_at00020|443254.Marpi_0632|1162668.LFE_1861|891968.Anamo_1723|267608.RSc2212|243274.THEMA_04735	Bacteria	NA	876478|1706231|1842533|1123397|1121883|642797|64969|1963862|1570016|32013|392423|412449|525903|651822|434085|1000565|1049564|443254|1162668|891968|999430|267608|243274	TrEMBL
A0A0E9MRK1	51.8485	A0A0E9MRK1|A0A0Q7DC27|A0A1F2VHV5|A0A1F2VIY7|A0A1V3PVR7|A0A257CEA5|A0A2A4B4I0|B2FTM1	8	Putative hydrolase |Lactamase_B domain-containing protein |Subclass B3 metallo-beta-lactamase |Putative metallo-beta-lactamase l1 (Beta-lactamase type ii) (Ec 3.5.2.6) (Penicillinase)	6U0Y|6U0Z|6U10|6U13|6U2Y|6U2Z|6UA1|6UAF|6UAH	None	None	Alphaproteobacteria|NA|Gammaproteobacteria|Betaproteobacteria	3.5.2.6 {ECO:0000313|EMBL:CAQ46142.1}	Sphingomonadaceae|Caulobacteraceae|NA|Rhodanobacteraceae|Xanthomonadaceae	SCH01S_45_00270|ASC73_00335|A3J28_11390|A3J28_17500|B0E47_10800|CFE46_15415|COC42_00645|Smlt2667	Sphingomonas|Phenylobacterium|NA|Rhodanobacter|Stenotrophomonas	0016787 hydrolase activity|0008800 beta-lactamase activity|0008270 zinc ion binding	IPR001279	None	IPR036866	IPR001018	sml:Smlt2667	NA	EMBL-CDS:GAO40184.1|GI:947325646|GI:945618081|EMBL-CDS:KQW72859.1|REFSEQ:WP_056015823.1|GI:1082217931|EMBL-CDS:OFW43876.1|GI:1082220285|EMBL-CDS:OFW44808.1|GI:1147850462|EMBL-CDS:OOG54563.1|GI:1232029710|EMBL-CDS:OYT86819.1|EMBL-CDS:PCD02980.1|GI:501456945|GI:190012514|EMBL-CDS:CAQ46142.1|REFSEQ:WP_012480390.1	Sphingomonadales|Caulobacterales|NA|Xanthomonadales|Burkholderiales	Sphingomonas changbaiensis NBRC 104936.|Phenylobacterium sp. Root1277.|Acidobacteria bacterium RIFCSPLOWO2_12_FULL_60_22.|Rhodanobacter sp. B05.|Burkholderiales bacterium PBB6.|Sphingomonas spermidinifaciens.|Stenotrophomonas maltophilia (strain K279a)	PF00753	Proteobacteria|Acidobacteria	A0A0E9MRK1|A0A0Q7DC27|A0A1F2VHV5|A0A1F2VIY7|A0A1V3PVR7|A0A257CEA5|A0A2A4B4I0|B2FTM1	125|125|125|125|125|125|125	A0A0E9MRK1:41:165	Sphingomonas changbaiensis NBRC 104936|Phenylobacterium sp. Root1277|Acidobacteria bacterium RIFCSPLOWO2_12_FULL_60_22|Rhodanobacter sp. B05|Burkholderiales bacterium PBB6|Sphingomonas spermidinifaciens|Stenotrophomonas maltophilia K279a	522373.Smlt2667	Bacteria	NA	1219043|1736442|1797188|1945859|2015568|1141889|522373	TrEMBL
A0A010RD67	54.5405	A0A010RD67|A0A1L9PQT3	2	Metallo-beta-lactamase superfamily protein |Lactamase_B domain-containing protein	None	None	None	Sordariomycetes|Eurotiomycetes	None	Glomerellaceae|Aspergillaceae	CFIO01_05310|ASPVEDRAFT_43376	Colletotrichum|Aspergillus	None	IPR001279	None	IPR036866	None	cfj:CFIO01_05310	Fungi	GI:615469628|GI:588893602|EMBL-CDS:EXF75714.1|REFSEQ:XP_007600606.1|GI:1111717219|EMBL-CDS:OJJ03887.1	Glomerellales|Eurotiales	Colletotrichum fioriniae PJ7.|Aspergillus versicolor CBS 583.65.	PF00753	Ascomycota	A0A010RD67|A0A1L9PQT3	229|229	A0A010RD67:56:284	Colletotrichum fioriniae PJ7|Aspergillus versicolor CBS 583.65	None	Eukaryota	NA	1445577|1036611	TrEMBL
A0A010RYU7	21.1905	A0A010RYU7|A0A095UCS3|A0A1E3GYZ4|G4N614	4	Beta-lactamase |Metallo-beta-lactamase superfamily protein |Beta-lactamase domain-containing protein	None	None	None	Sordariomycetes|Alphaproteobacteria	None	Glomerellaceae|Rhizobiaceae|NA|Pyriculariaceae	CFIO01_05883|JL39_31055|A6302_03400|MGG_06618	Colletotrichum|Rhizobium|Methylobrevis|Pyricularia	None	IPR001279	None	IPR036866	None	cfj:CFIO01_05883|mgr:MGG_06618	Fungi|NA	GI:588895834|GI:615464341|EMBL-CDS:EXF77433.1|REFSEQ:XP_007598941.1|GI:739296800|GI:687281288|EMBL-CDS:KGD86572.1|REFSEQ:WP_037159450.1|GI:1062090905|EMBL-CDS:ODN69280.1|GI:389638552|GI:351642728|EMBL-CDS:EHA50590.1|REFSEQ:XP_003716909.1	Glomerellales|Rhizobiales|Magnaporthales	Colletotrichum fioriniae PJ7.|Rhizobium sp. YS-1r.|Methylobrevis pamukkalensis.|Magnaporthe oryzae (strain 70-15 / ATCC MYA-4617 / FGSC 8958)	PF00753	Ascomycota|Proteobacteria	A0A010RYU7|A0A095UCS3|A0A1E3GYZ4|G4N614	175|175|175	A0A010RYU7:82:256	Colletotrichum fioriniae PJ7|Rhizobium sp. YS-1r|Methylobrevis pamukkalensis|Pyricularia oryzae 70-15	1532558.JL39_31055	Eukaryota|Bacteria	NA	1445577|1532558|1439726|242507	TrEMBL
A0A010T680	185.607	A0A010T680|A0A066S0H5|A0A0D6MGJ0|A0A0G3X5B0|A0A0M4CSI2|A0A0P1EAH5|A0A0Q6ZDZ8|A0A0Q7SCG1|A0A0T2ZM97|A0A1H1I6Y9|A0A1H3GT53|A0A1H4GXU9|A0A1H8K4A8|A0A1Q6CNT5|A0A1T4ZZ02|A0A246JDF7|A0A2D7KI05|A0A2G3J9S2|A0A2M8VQZ9|A0A2N5WZF9|A4BH13|A6FTG4|B8KSC0|F7RZ16|G8M4E0|G9ZZY6|K6XQ85|Q082J1|T0CBF5|V9TWX8|W7QRV5	31	Beta-lactamase |Zn-dependent hydrolase |Metallo-beta-lactamase superfamily protein |Beta-lactamase hydrolase-like protein |MBL fold metallo-hydrolase |Glyoxylase| beta-lactamase superfamily II |Glyoxylase-like metal-dependent hydrolase (Beta-lactamase superfamily II) |Beta-lactamase-like protein |Metallo-beta-lactamase family protein |Zn-dependent hydrolase| glyoxylase |Beta-lactamase domain-cont…	None	None	None	Gammaproteobacteria|Alphaproteobacteria|Betaproteobacteria|Oligoflexia	3.-.-.- {ECO:0000313|EMBL:CUH45832.1}	Pseudomonadaceae|Vibrionaceae|Acetobacteraceae|Erythrobacteraceae|Sphingomonadaceae|Rhodobacteraceae|Bradyrhizobiaceae|Comamonadaceae|Nitrosomonadaceae|Colwelliaceae|Rhodanobacteraceae|Hyphomonadaceae|Chromobacteriaceae|Burkholderiaceae|Halieaceae|Saccharospirillaceae|Idiomarinaceae|Alteromonadaceae|Shewanellaceae|Bacteriovoracaceae|Rhodospirillaceae	HK44_004515|EA58_00885|Tasa_002_017|AM2010_303|LH20_03810|RUA4292_02993|ASC80_15115|ASD35_06805|ASE11_02280|SAMN04515695_4621|SAMN05421754_1001231|SAMN05444680_109138|SAMN05216227_102919|BI291_06120|SAMN05660880_00316|CDQ91_20225|CMK04_13330|CSQ88_12715|B0G85_0861|C0039_16160|MED297_14860|RAZWK3B_05562|NOR51B_298|A28LD_1502|BYI23_A003900|HMPREF9946_02122|GLIP_1180|Sfri_1978|M902_0902|P856_614|DS2…	Pseudomonas|Photobacterium|Tanticharoenia|Altererythrobacter|Sphingopyxis|Ruegeria|Afipia|Pelomonas|Hydrogenophaga|Pseudovibrio|Nitrosomonas|Variovorax|Pseudorhodobacter|Thalassotalea|Luteibacter|Ponticaulis|Iodobacter|Polynucleobacter|Halioglobus|Reinekea|Roseobacter|Luminiphilus|Idiomarina|Burkholderia|NA|Aliiglaciecola|Shewanella|Bacteriovorax|Candidatus Endolissoclinum|Catenovulum	0016787 hydrolase activity	IPR001279	None	IPR036866	None	amx:AM2010_303|sphp:LH20_03810|byi:BYI23_A003900|sfr:Sfri_1978|efk:P856_614	NA	GI:589146769|GI:518520605|EMBL-CDS:EXF92967.1|REFSEQ:WP_019690812.1|GI:738858796|GI:636575931|EMBL-CDS:KDM93452.1|REFSEQ:WP_036747776.1|GI:889785325|EMBL-CDS:GAN52737.1|REFSEQ:WP_048846027.1|GI:836657548|GI:831204555|EMBL-CDS:AKM06392.1|REFSEQ:WP_047805569.1|GI:924524907|GI:924895230|EMBL-CDS:ALC11071.1|REFSEQ:WP_053553065.1|GI:960383392|EMBL-CDS:CUH45832.1|EMBL-CDS:CUH48803.1|REFSEQ:WP_058275692…	Pseudomonadales|Vibrionales|Rhodospirillales|Sphingomonadales|Rhodobacterales|Rhizobiales|Burkholderiales|Nitrosomonadales|Alteromonadales|Xanthomonadales|Neisseriales|Cellvibrionales|Oceanospirillales|Bacteriovoracales	Pseudomonas fluorescens HK44.|Photobacterium galatheae.|Tanticharoenia sakaeratensis NBRC 103193.|Altererythrobacter marensis.|Sphingopyxis sp. (strain 113P3)|Ruegeria atlantica.|Afipia sp. Root123D2.|Pelomonas sp. Root1444.|Hydrogenophaga sp. Root209.|Pseudovibrio sp. Tun.PSC04-5.I4.|Nitrosomonas sp. Nm58.|Variovorax sp. YR216.|Pseudorhodobacter antarcticus.|Thalassotalea sp. PP2-459.|Luteibacte…	PF00753	Proteobacteria	A0A010T680|A0A066S0H5|A0A0D6MGJ0|A0A0G3X5B0|A0A0M4CSI2|A0A0P1EAH5|A0A0Q6ZDZ8|A0A0Q7SCG1|A0A0T2ZM97|A0A1H1I6Y9|A0A1H3GT53|A0A1H4GXU9|A0A1H8K4A8|A0A1Q6CNT5|A0A1T4ZZ02|A0A246JDF7|A0A2D7KI05|A0A2G3J9S2|A0A2M8VQZ9|A0A2N5WZF9|A4BH13|A6FTG4|B8KSC0|F7RZ16|G8M4E0|G9ZZY6|K6XQ85|Q082J1|T0CBF5|V9TWX8|W7QRV5	188|188|188|188|188|188|188|188|188|188|188|188|188|188|188|188|188|188|188|188|188	A0A010T680:17:204	Pseudomonas fluorescens HK44|Photobacterium galatheae|Tanticharoenia sakaeratensis NBRC 103193|Altererythrobacter marensis|Sphingopyxis sp. 113P3|Ruegeria atlantica|Afipia sp. Root123D2|Pelomonas sp. Root1444|Hydrogenophaga sp. Root209|Pseudovibrio sp. Tun.PSC04-5.I4|Nitrosomonas sp. Nm58|Variovorax sp. YR216|Pseudorhodobacter antarcticus|Thalassotalea sp. PP2-459|Luteibacter sp. 22Crub2.1|Sphing…	1042209.HK44_004515|351016.RAZWK3B_05562|565045.NOR51B_298|1036674.A28LD_1502|1097668.BYI23_A003900|1054213.HMPREF9946_02122|1127673.GLIP_1180|318167.Sfri_1978|1201290.M902_0902|1401328.P856_614|1328313.DS2_02950	Bacteria	NA	1042209|1654360|1231623|543877|292913|81569|1736436|1736464|1736490|1798213|200126|1882828|1077947|1742724|1283288|173675|2020902|1506510|1938816|1737061|314283|351016|565045|1036674|1097668|1054213|1127673|318167|1201290|1401328|1328313	TrEMBL
A0A010Z4Z4	41.3864	A0A010Z4Z4	1	Zn-dependent hydrolase| glyoxylase	None	None	None	Actinobacteria	None	Cryptosporangiaceae	CryarDRAFT_3601	Cryptosporangium	0016787 hydrolase activity	IPR001279	None	IPR036866	None	None	NA	GI:589397661|EMBL-CDS:EXG82418.1	Cryptosporangiales	Cryptosporangium arvum DSM 44712.	PF00753	Actinobacteria	A0A010Z4Z4	207	A0A010Z4Z4:46:252	Cryptosporangium arvum DSM 44712	None	Bacteria	NA	927661	TrEMBL
A0A010ZN66	232.181	A0A010ZN66	1	Zn-dependent hydrolase| glyoxylase	None	None	None	Actinobacteria	None	Cryptosporangiaceae	CryarDRAFT_1194	Cryptosporangium	0016787 hydrolase activity	IPR001279	None	IPR036866	None	None	NA	GI:589395372|EMBL-CDS:EXG80129.1	Cryptosporangiales	Cryptosporangium arvum DSM 44712.	PF00753	Actinobacteria	A0A010ZN66	207	A0A010ZN66:42:248	Cryptosporangium arvum DSM 44712	None	Bacteria	NA	927661	TrEMBL
A0A010ZUH6	290.301	A0A010ZUH6	1	Zn-dependent hydrolase| glyoxylase	None	None	None	Actinobacteria	None	Cryptosporangiaceae	CryarDRAFT_3502	Cryptosporangium	0016787 hydrolase activity	IPR001279	None	IPR036866	None	None	NA	GI:737885530|GI:589397572|EMBL-CDS:EXG82329.1|REFSEQ:WP_035852038.1	Cryptosporangiales	Cryptosporangium arvum DSM 44712.	PF00753	Actinobacteria	A0A010ZUH6	204	A0A010ZUH6:61:264	Cryptosporangium arvum DSM 44712	None	Bacteria	NA	927661	TrEMBL
A0A010ZXY8	85.4697	A0A010ZXY8|A0A077M2R8|A0A0A8F6L7|A0A0D0N900|A0A0H4C4U3|A0A0J6XHR2|A0A0L0JME3|A0A0M8YP35|A0A0N0N1N0|A0A0P4RAN8|A0A0Q7B3Q9|A0A0T2KYT6|A0A101JQ58|A0A161WQ90|A0A1C4JGT0|A0A1C4LP52|A0A1C4XHN2|A0A1C4Y7C1|A0A1D7YBD2|A0A1E7JUT9|A0A1G6S686|A0A1G7QZS5|A0A1G9KID3|A0A1G9WS87|A0A1I6V4B8|A0A1M5RQ15|A0A1M7JRP7|A0A1Q4D703|A0A1V0VFT0|A0A1Z2KWC2|A0A239JXB9|A0A2A3HS71|A0A2K8PT09|E3J3Q1|G8RQN3|H6RKF6|I0L7G0|M3C6F0|Q…	39	Zn-dependent hydrolase| glyoxylase |Beta-lactamase domain-containing protein |Second ring cyclase (CYC) |Beta-lactamase |Beta-lactamase domain protein |Lactamase_B domain-containing protein |MBL fold metallo-hydrolase |Cyclase |Beta-lactamase type II |Second ring cyclase |Polyketide cyclase |Beta-lactamase-like	None	None	None	Actinobacteria	3.5.2.6 {ECO:0000313|EMBL:ATZ29867.1}	Cryptosporangiaceae|Intrasporangiaceae|Streptomycetaceae|Pseudonocardiaceae|NA|Nocardioidaceae|Microbacteriaceae|Nocardiaceae|Micromonosporaceae|Geodermatophilaceae|Streptosporangiaceae|Frankiaceae|Mycobacteriaceae	CryarDRAFT_3221|BN12_30031|GZL_p00211|TR51_10755|QR97_20430|ACS04_30600|IQ63_36505|ADK67_04030|OK074_1840|TPA0598_06_02990|ASC77_12335|ASD65_10945|ADL12_26370|AWN90_18870|GA0115251_109254|GA0115240_122420|GA0070612_3585|GA0074696_3110|BFF78_19370|AN215_02880|SAMN05216174_107251|SAMN05660662_0098|SAMN05421874_122112|SAMN05444921_114169|SAMN05660874_05580|SAMN05443575_3609|SAMN05443668_101886|BGP03…	Cryptosporangium|Tetrasphaera|Streptomyces|Kitasatospora|Saccharothrix|NA|Nocardioides|Microbacterium|Nocardia|Micromonospora|Alloactinosynnema|Blastococcus|Nonomuraea|Saccharopolyspora|Jatrophihabitans|Pseudonocardia|Frankia|Mycolicibacterium	0016787 hydrolase activity|0008800 beta-lactamase activity	IPR001279	None	IPR036866	None	stre:GZL_p00211|spun:BFF78_19370|kab:B7C62_31010|salj:SMD11_0679|slx:SLAV_40525|fri:FraEuI1c_1321|mrh:MycrhN_0808|bsd:BLASA_1443|fra:Francci3_4097	NA	GI:589397325|GI:737885136|EMBL-CDS:EXG82082.1|REFSEQ:WP_035851644.1|GI:872697919|EMBL-CDS:CCH78505.1|REFSEQ:WP_048549635.1|GI:917773759|GI:744780003|EMBL-CDS:AJC62141.1|REFSEQ:WP_052287700.1|GI:763026290|GI:756545984|EMBL-CDS:KIQ64680.1|REFSEQ:WP_043910442.1|GI:852464045|EMBL-CDS:AKN71840.1|GI:859291491|GI:860606700|EMBL-CDS:KMO94183.1|REFSEQ:WP_048480157.1|GI:913094966|GI:908279978|EMBL-CDS:KND2…	Cryptosporangiales|Micrococcales|Streptomycetales|Pseudonocardiales|NA|Propionibacteriales|Corynebacteriales|Micromonosporales|Geodermatophilales|Streptosporangiales|Frankiales	Cryptosporangium arvum DSM 44712.|Tetrasphaera japonica T1-X7.|Streptomyces sp. 769.|Kitasatospora griseola |Streptomyces sp. PBH53.|Streptomyces roseus.|Streptomyces acidiscabies.|Saccharothrix sp. NRRL B-16348.|Actinobacteria bacterium OK074.|Streptomyces sp. NBRC 110027.|Nocardioides sp. Root1257.|Microbacterium sp. Root61.|Streptomyces regalis.|Nocardia terpenica.|Streptomyces sp. TverLS-915.…	PF00753	Actinobacteria	A0A010ZXY8|A0A077M2R8|A0A0A8F6L7|A0A0D0N900|A0A0H4C4U3|A0A0J6XHR2|A0A0L0JME3|A0A0M8YP35|A0A0N0N1N0|A0A0P4RAN8|A0A0Q7B3Q9|A0A0T2KYT6|A0A101JQ58|A0A161WQ90|A0A1C4JGT0|A0A1C4LP52|A0A1C4XHN2|A0A1C4Y7C1|A0A1D7YBD2|A0A1E7JUT9|A0A1G6S686|A0A1G7QZS5|A0A1G9KID3|A0A1G9WS87|A0A1I6V4B8|A0A1M5RQ15|A0A1M7JRP7|A0A1Q4D703|A0A1V0VFT0|A0A1Z2KWC2|A0A239JXB9|A0A2A3HS71|A0A2K8PT09|E3J3Q1|G8RQN3|H6RKF6|I0L7G0|M3C6F0|Q…	184|184|184|184|184|184|184|184|184|184|184|184|184|184|184|184|184|184|184	A0A010ZXY8:22:205	Cryptosporangium arvum DSM 44712|Tetrasphaera japonica T1-X7|Streptomyces sp. 769|Kitasatospora griseola|Streptomyces sp. PBH53|Streptomyces roseus|Streptomyces acidiscabies|Saccharothrix sp. NRRL B-16348|Actinobacteria bacterium OK074|Streptomyces sp. NBRC 110027|Nocardioides sp. Root1257|Microbacterium sp. Root61|Streptomyces regalis|Nocardia terpenica|Streptomyces sp. TverLS-915|Streptomyces s…	298654.FraEuI1c_1321|1146883.BLASA_1443|1150864.MILUP08_44632|1223523.H340_15881|106370.Francci3_4097	Bacteria	NA	927661|1194083|1262452|2064|1577075|66430|42234|1415542|1592327|1546107|1736439|1736570|68262|455432|1839763|1839759|356851|47872|164348|933944|1271860|1550231|683260|1196353|95161|1206085|134849|1895809|68173|1940|235986|1938860|58340|298654|710685|1146883|1150864|1223523|106370	TrEMBL
A0A010ZZK0	236.058	A0A010ZZK0|A0A090Y7I8|A0A101NHN7|A0A167BD11|A0A176F8K7|A0A1B2HR47|A0A1C4YTM5|A0A1G7KRS5|A0A1H1K3J5|A0A1I6UEH8|A0A1Q5L299|A0A1S1QD48|A0A1S8YTD1|A0A1V4CVN5|A0A212TVS4|A0A261UUH4|A0A286DK50|A0A2M8J754|A0A2N0JJE5|D1BUT8|D4E6C2|D9UXA5|D9VLU4|F3NIB5|F4GDG2|H2IYJ4|J1RHU9|W5WG05	28	Zn-dependent hydrolase| glyoxylase |Metallo-beta-lactamase superfamily protein |MBL fold metallo-hydrolase |Lactamase_B domain-containing protein |Glyoxylase| beta-lactamase superfamily II |Beta-lactamase |Glyoxylase-like metal-dependent hydrolase (Beta-lactamase superfamily II) |Beta-lactamase domain protein |Metallo-beta-lactamase domain protein |Beta-lactamase domain-containing protein	None	None	None	Actinobacteria|Bacilli|Alphaproteobacteria|Gammaproteobacteria|Betaproteobacteria	None	Cryptosporangiaceae|Paenibacillaceae|Streptomycetaceae|Rhodobacteraceae|Pseudonocardiaceae|Micromonosporaceae|NA|Frankiaceae|Enterobacteriaceae|Alcaligenaceae|Promicromonosporaceae|Yersiniaceae|Comamonadaceae	CryarDRAFT_3851|DJ90_1170|AQI95_43910|PNBC_18400|A3731_15995|BBK82_33410|GA0070618_4347|SAMN05216553_101442|SAMN05519103_05436|SAMN05444716_105507|AMK31_12070|BCD49_34520|BTJ39_02295|VT50_0233575|SAMN06272741_3859|CAL20_02535|SAMN06297387_101499|CVM52_00355|BDB15_0483|Xcel_0290|HMPREF0758_3722|SSMG_06381|SSNG_00352|SGM_2879|Alide2_3666|Rahaq2_1037|SU9_26599|KALB_6295	Cryptosporangium|Paenibacillus|Streptomyces|Roseovarius|Lentzea|Micromonospora|Lechevalieria|NA|Frankia|Izhakiella|Bordetella|Pseudooceanicola|Kitasatospora|Xylanimonas|Serratia|Alicycliphilus|Rahnella|Kutzneria	0016787 hydrolase activity	IPR001279	None	IPR036866	None	pcx:LPB68_12490|led:BBK82_33410|xce:Xcel_0290|adk:Alide2_3666|raq:Rahaq2_1037|kal:KALB_6295	NA	GI:589397895|GI:737886074|EMBL-CDS:EXG82652.1|REFSEQ:WP_035852582.1|GI:738724216|GI:675476663|EMBL-CDS:KFM94424.1|REFSEQ:WP_036618345.1|GI:1055477004|GI:973822583|EMBL-CDS:KUM93325.1|REFSEQ:WP_067137085.1|GI:1095435827|GI:1057297192|GI:1025923851|EMBL-CDS:OAB71959.1|REFSEQ:WP_068660697.1|GI:1024518190|EMBL-CDS:KZY36335.1|GI:1051612614|GI:1050303845|EMBL-CDS:ANZ40204.1|REFSEQ:WP_065918543.1|GI:105…	Cryptosporangiales|Bacillales|Streptomycetales|Rhodobacterales|Pseudonocardiales|Micromonosporales|Rhizobiales|Frankiales|Enterobacterales|Burkholderiales|Micrococcales	Cryptosporangium arvum DSM 44712.|Paenibacillus macerans |Streptomyces yokosukanensis.|Paenibacillus crassostreae.|Roseovarius sp. HI0049.|Lentzea guizhouensis.|Micromonospora echinospora |Lechevalieria fradiae.|Rhizobiales bacterium GAS113.|Streptomyces harbinensis.|Streptomyces sp. TSRI0107.|Frankia sp. EUN1h.|Izhakiella australiensis.|Streptomyces antioxidans.|Streptomyces sp. 2114.4.|Bordetel…	PF00753	Actinobacteria|Firmicutes|Proteobacteria	A0A010ZZK0|A0A090Y7I8|A0A101NHN7|A0A167BD11|A0A176F8K7|A0A1B2HR47|A0A1C4YTM5|A0A1G7KRS5|A0A1H1K3J5|A0A1I6UEH8|A0A1Q5L299|A0A1S1QD48|A0A1S8YTD1|A0A1V4CVN5|A0A212TVS4|A0A261UUH4|A0A286DK50|A0A2M8J754|A0A2N0JJE5|D1BUT8|D4E6C2|D9UXA5|D9VLU4|F3NIB5|F4GDG2|H2IYJ4|J1RHU9|W5WG05	212|212|212|212|212|212|212|212|212|212|212|212|212|212|212|212|212|212	A0A010ZZK0:62:273	Cryptosporangium arvum DSM 44712|Paenibacillus macerans|Streptomyces yokosukanensis|Paenibacillus crassostreae|Roseovarius sp. HI0049|Lentzea guizhouensis|Micromonospora echinospora|Lechevalieria fradiae|Rhizobiales bacterium GAS113|Streptomyces harbinensis|Streptomyces sp. TSRI0107|Frankia sp. EUN1h|Izhakiella australiensis|Streptomyces antioxidans|Streptomyces sp. 2114.4|Bordetella genomosp. 4|…	446471.Xcel_0290|591158.SSMG_06381|253839.SSNG_00352|996637.SGM_2879|596154.Alide2_3666|745277.GRAQ_00075|1160718.SU9_26599	Bacteria	NA	927661|44252|67386|1763538|1822235|1586287|1877|200378|1884352|1176198|1703942|1834515|1926881|1507734|1938836|463044|1300267|2029104|1882771|446471|667129|591158|253839|996637|596154|745277|1160718|1449976	TrEMBL
A0A011AHZ8	78.7778	A0A011AHZ8	1	Zn-dependent hydrolase| glyoxylase	None	None	None	Actinobacteria	None	Cryptosporangiaceae	CryarDRAFT_2754	Cryptosporangium	0016787 hydrolase activity	IPR001279	None	IPR036866	None	None	NA	GI:589396879|GI:737884532|EMBL-CDS:EXG81636.1|REFSEQ:WP_035851040.1	Cryptosporangiales	Cryptosporangium arvum DSM 44712.	PF00753	Actinobacteria	A0A011AHZ8	162	A0A011AHZ8:42:203	Cryptosporangium arvum DSM 44712	None	Bacteria	NA	927661	TrEMBL
A0A011AMM0	46.641	A0A011AMM0	1	Zn-dependent hydrolase| glyoxylase	None	None	None	Bacilli	None	Paenibacillaceae	SacsacDRAFT_0186	Saccharibacillus	0016787 hydrolase activity	IPR001279	None	IPR036866	None	None	NA	GI:739422398|GI:589398494|EMBL-CDS:EXG83221.1|REFSEQ:WP_037282536.1	Bacillales	Saccharibacillus sacchari DSM 19268.	PF00753	Firmicutes	A0A011AMM0	165	A0A011AMM0:19:183	Saccharibacillus sacchari DSM 19268	None	Bacteria	NA	915437	TrEMBL
A0A011MYW5	82.5246	A0A011MYW5	1	Metallo-beta-lactamase superfamily protein	None	None	None	Betaproteobacteria	None	NA	AW08_01722	Candidatus Accumulibacter	None	IPR001279	None	IPR036866	None	None	NA	GI:589595738|EMBL-CDS:EXI67781.1	NA	Candidatus Accumulibacter sp. SK-12.	PF00753	Proteobacteria	A0A011MYW5	208	A0A011MYW5:22:229	Candidatus Accumulibacter sp. SK-12	None	Bacteria	NA	1454001	TrEMBL
A0A011NIF0	260.222	A0A011NIF0|A0A1H6VE21	2	Ribonuclease |Metallo-beta-lactamase family protein	None	None	None	Betaproteobacteria|Gammaproteobacteria	3.1.-.- {ECO:0000313|EMBL:EXI64362.1}	NA|Pseudomonadaceae	AW08_03744|SAMN03159495_2043	Candidatus Accumulibacter|Pseudomonas	0016787 hydrolase activity	IPR001279|IPR011108|IPR022712	None	IPR036866	None	None	NA	GI:589592227|EMBL-CDS:EXI64362.1|EMBL-CDS:SEJ02798.1	NA|Pseudomonadales	Candidatus Accumulibacter sp. SK-12.|Pseudomonas sp. NFR16.	PF00753|PF07521|PF10996	Proteobacteria	A0A011NIF0|A0A1H6VE21	168|168	A0A011NIF0:33:200	Candidatus Accumulibacter sp. SK-12|Pseudomonas sp. NFR16	None	Bacteria	NA	1454001|1566248	TrEMBL
A0A011NSM8	153.243	A0A011NSM8|A0A0C5J9P5|W6M7M6	3	Hydroxyacylglutathione hydrolase |Beta-lactamase |Beta-lactamase domain protein	None	None	None	Betaproteobacteria|Gammaproteobacteria	None	NA|Rhodocyclaceae|Candidatus Competibactera	AW08_02066|PG1C_08025|BN873_330061	Candidatus Accumulibacter|Rugosibacter|Candidatus Competibacter	0016787 hydrolase activity	IPR001279|IPR037482	None	IPR036866	None	rbu:PG1C_08025	NA	GI:589595461|EMBL-CDS:EXI67510.1|GI:761528105|EMBL-CDS:AJP48424.1|GI:880908602|EMBL-CDS:CDI02584.1|REFSEQ:WP_048672921.1	NA|Rhodocyclales	Candidatus Accumulibacter sp. SK-12.|Rugosibacter aromaticivorans.|Candidatus Competibacter denitrificans Run_A_D11.	PF00753	Proteobacteria	A0A011NSM8|A0A0C5J9P5|W6M7M6	167|167|167	A0A011NSM8:24:190	Candidatus Accumulibacter sp. SK-12|Rugosibacter aromaticivorans|Candidatus Competibacter denitrificans Run_A_D11	None	Bacteria	NA	1454001|1565605|1400863	TrEMBL
A0A011NWM6	80.9048	A0A011NWM6|A0A1G3QAI7|A0A1W9XDH7|A0LHC9|Q2LSY9	5	Metallo-beta-lactamase L1 |MBL fold metallo-hydrolase |Beta-lactamase domain protein |Zn-dependent hydrolase including glyoxylases	None	None	None	Betaproteobacteria|NA|Deltaproteobacteria	3.5.2.6 {ECO:0000313|EMBL:EXI68985.1}	NA|Desulfobacteraceae|Syntrophobacteraceae|Syntrophaceae	AW08_00811|A2176_05640|B6245_09435|Sfum_1138|SYN_02851	Candidatus Accumulibacter|NA|Syntrophobacter|Syntrophus	0008800 beta-lactamase activity|0016787 hydrolase activity	IPR001279	None	IPR036866	None	sfu:Sfum_1138|sat:SYN_02851	NA	GI:589596962|EMBL-CDS:EXI68985.1|GI:1088534784|EMBL-CDS:OHD63707.1|GI:1176251208|EMBL-CDS:OQY58906.1|GI:500017284|GI:116697643|EMBL-CDS:ABK16831.1|REFSEQ:WP_011698002.1|GI:85722254|EMBL-CDS:ABC77197.1	NA|Desulfobacterales|Syntrophobacterales	Candidatus Accumulibacter sp. SK-12.|Spirochaetes bacterium RBG_13_51_14.|Desulfobacteraceae bacterium 4572_88.|Syntrophobacter fumaroxidans (strain DSM 10017 / MPOB)|Syntrophus aciditrophicus (strain SB)	PF00753	Proteobacteria|Spirochaetes	A0A011NWM6|A0A1G3QAI7|A0A1W9XDH7|A0LHC9|Q2LSY9	179|179|179|179|179	A0A011NWM6:46:224	Candidatus Accumulibacter sp. SK-12|Spirochaetes bacterium RBG_13_51_14|Desulfobacteraceae bacterium 4572_88|Syntrophobacter fumaroxidans MPOB|Syntrophus aciditrophicus SB	335543.Sfum_1138|56780.SYN_02851	Bacteria	NA	1454001|1802193|1972444|335543|56780	TrEMBL
A0A011PRA3	18.5714	A0A011PRA3|A0A127ER40	2	Metallo-beta-lactamase superfamily protein	None	None	None	Betaproteobacteria|Alphaproteobacteria	None	NA|Hyphomicrobiaceae	AW08_00704|RHPLAN_11570	Candidatus Accumulibacter|Rhodoplanes	None	IPR001279	None	IPR036866	None	rhz:RHPLAN_11570	NA	GI:589596856|EMBL-CDS:EXI68879.1|GI:1002735702|GI:1056583429|EMBL-CDS:AMN39619.1|REFSEQ:WP_068014830.1	NA|Rhizobiales	Candidatus Accumulibacter sp. SK-12.|Rhodoplanes sp. Z2-YC6860.	PF00753	Proteobacteria	A0A011PRA3|A0A127ER40	158|158	A0A011PRA3:328:485	Candidatus Accumulibacter sp. SK-12|Rhodoplanes sp. Z2-YC6860	None	Bacteria	NA	1454001|674703	TrEMBL
A0A011PU61	171.495	A0A011PU61	1	ComEC family competence protein	None	None	None	Betaproteobacteria	None	NA	AW11_00277	Candidatus Accumulibacter	None	IPR001279|IPR004477|IPR025405|IPR035681	IPR004797	IPR036866	None	None	NA	GI:589619780|EMBL-CDS:EXI90936.1	NA	Candidatus Accumulibacter sp. BA-93.	PF00753|PF03772|PF13567	Proteobacteria	A0A011PU61	144	A0A011PU61:540:683	Candidatus Accumulibacter sp. BA-93	1454004.AW11_00277	Bacteria	NA	1454004	TrEMBL
A0A011Q6I2	158.72	A0A011Q6I2|A0A1S2QGB4|A0A235FBF0|H7F379	4	Metallo-beta-lactamase family protein |Lactamase_B domain-containing protein |Predicted metal-dependent RNase| consists of a metallo-beta-lactamase domain and an RNA-binding KH domain	None	None	None	Bacilli	None	Carnobacteriaceae|Bacillaceae|Listeriaceae	ADIAL_1549|BIV59_22005|CGZ90_10250|NCTC13938_01553	Alkalibacterium|Bacillus|Fictibacillus|Listeria	None	IPR001279	None	IPR036866	None	None	NA	GI:736192630|GI:589842658|EMBL-CDS:EXJ22926.1|REFSEQ:WP_034302087.1|GI:1100212270|GI:1099364971|EMBL-CDS:OIK04723.1|REFSEQ:WP_071353597.1|GI:1229503776|EMBL-CDS:OYD58253.1|GI:494808431|GI:380317823|EMBL-CDS:STY35132.1|REFSEQ:WP_007543839.1	Lactobacillales|Bacillales	Alkalibacterium sp. AK22.|Bacillus sp. MUM 13.|Fictibacillus aquaticus.|Listeria fleischmannii subsp. coloradonensis.	PF00753	Firmicutes	A0A011Q6I2|A0A1S2QGB4|A0A235FBF0|H7F379	175|175|175	A0A011Q6I2:50:224	Alkalibacterium sp. AK22|Bacillus sp. MUM 13|Fictibacillus aquaticus|Listeria fleischmannii subsp. coloradonensis	1229520.ADIAL_1549	Bacteria	NA	1229520|1678001|2021314|1081736	TrEMBL
A0A011RNY9	375.407	A0A011RNY9|A0A024QBT3|A0A075JNE5|A0A075LKW6|A0A096AM52|A0A0C2HJK2|A0A0D0SC22|A0A0K0GEJ3|A0A0S8ILG3|A0A0U1KLG5|A0A139NRP0|A0A1E8Z019|A0A1F4YKS0|A0A1G6BMG7|A0A1G8PSU3|A0A1G9YGN7|A0A1H1BER2|A0A1H9MBI6|A0A1H9ZP85|A0A1I0V4Z2|A0A1I1K8K6|A0A1I3PHR8|A0A1I6PRF3|A0A1M3BC35|A0A1M5D1J4|A0A220U537|A0A268JA27|A0A290QBV0|A0A2A2ID59|F9HIC3|F9VBU0|H3NE85|J1NW18|S0L5Z7|T0TDP7|U2KG00|U5P8Q4|W9A7X9	38	Hydroxyacylglutathione hydrolase |Putative polyketide biosynthesis zinc-dependent hydrolase PksB |Lactamase_B domain-containing protein |TWA4_scaffold00001| whole genome shotgun sequence |Putative metallo-hydrolase |Glyoxylase| beta-lactamase superfamily II |MBL fold metallo-hydrolase |Metallo-beta-lactamase domain protein |Metallo-beta-lactamase superfamily protein |Metallo-beta-lactamase |Hydro…	None	None	None	Bacilli|Negativicutes|Clostridia|NA|Thermoleophilia	3.1.2.6 {ECO:0000313|EMBL:EXJ23628.1}|3.1.2.6 {ECO:0000313|EMBL:KIR01945.1}|3.1.2.6 {ECO:0000313|EMBL:KXT78557.1}|3.-.-.- {ECO:0000313|EMBL:EJG43490.1}|3.1.2.6 {ECO:0000313|EMBL:EQC68977.1}	Carnobacteriaceae|Bacillaceae|Veillonellaceae|Staphylococcaceae|Lachnospiraceae|NA|Streptococcaceae|Aerococcaceae|Paenibacillaceae|Enterococcaceae	ADIAL_0891|BN990_01977|X953_09890|GZ22_09155|HMPREF0872_03195|SN16_00505|P261_00759|WH51_01310|AMJ95_10400|BN1058_01115|STRDD13_00641|HMPREF2811_03060|A2W25_01550|SAMN02910293_01095|SAMN04490247_0179|SAMN05216244_4140|SAMN05216231_1728|SAMN05216362_1602|SAMN05216389_102394|SAMN04488072_101170|SAMN04488102_1107|SAMN04487936_101335|SAMN05421668_102159|BGO11_09160|SAMN05216225_1001483|CFK37_14110|CH…	Alkalibacterium|Virgibacillus|Terribacillus|Veillonella|Salinicoccus|NA|Paraliobacillus|Streptococcus|Globicatella|Salimicrobium|Sediminibacillus|Piscibacillus|Oceanobacillus|Lentibacillus|Halobacillus|Halolactibacillus|Ornithinibacillus|Paenibacillus|Lactococcus|Dolosigranulum|Enterococcus	0004416 hydroxyacylglutathione hydrolase activity|0016787 hydrolase activity	IPR001279	None	IPR036866	None	vir:X953_09890|tap:GZ22_09155|vil:CFK37_14110|lrn:CMV25_08155|lgv:LCGL_0331|sip:N597_06055	NA	GI:589843375|GI:736189484|EMBL-CDS:EXJ23628.1|REFSEQ:WP_034300525.1|GI:740410314|EMBL-CDS:CDQ39665.1|REFSEQ:WP_038243761.1|GI:664690841|GI:750680434|EMBL-CDS:AIF43429.1|REFSEQ:WP_040955319.1|GI:740776011|GI:664798556|EMBL-CDS:AIF66791.1|REFSEQ:WP_038561295.1|GI:690802514|EMBL-CDS:KGF47726.1|GI:748404151|GI:749088391|EMBL-CDS:KIH71884.1|REFSEQ:WP_040104660.1|GI:757184981|GI:756865134|EMBL-CDS:KIR0…	Lactobacillales|Bacillales|Veillonellales|Clostridiales|NA|Solirubrobacterales	Alkalibacterium sp. AK22.|Virgibacillus massiliensis.|Virgibacillus sp. SK37.|Terribacillus goriensis.|Veillonella montpellierensis DNF00314.|Salinicoccus roseus.|Lachnospiraceae bacterium TWA4.|Bacilli bacterium VT-13-104.|Omnitrophica WOR_2 bacterium SM23_72.|Paraliobacillus sp. PM-2.|Streptococcus sp. DD13.|Globicatella sp. HMSC072A10.|candidate division Zixibacteria bacterium RBG_16_53_22.|St…	PF00753	Firmicutes|Candidatus Omnitrophica|candidate division Zixibacteri|Actinobacteria	A0A011RNY9|A0A024QBT3|A0A075JNE5|A0A075LKW6|A0A096AM52|A0A0C2HJK2|A0A0D0SC22|A0A0K0GEJ3|A0A0S8ILG3|A0A0U1KLG5|A0A139NRP0|A0A1E8Z019|A0A1F4YKS0|A0A1G6BMG7|A0A1G8PSU3|A0A1G9YGN7|A0A1H1BER2|A0A1H9MBI6|A0A1H9ZP85|A0A1I0V4Z2|A0A1I1K8K6|A0A1I3PHR8|A0A1I6PRF3|A0A1M3BC35|A0A1M5D1J4|A0A220U537|A0A268JA27|A0A290QBV0|A0A2A2ID59|F9HIC3|F9VBU0|H3NE85|J1NW18|S0L5Z7|T0TDP7|U2KG00|U5P8Q4|W9A7X9	181|181|181|181|181|181|181|181|181|181|181	A0A011RNY9:10:190	Alkalibacterium sp. AK22|Virgibacillus massiliensis|Virgibacillus sp. SK37|Terribacillus goriensis|Veillonella montpellierensis DNF00314|Salinicoccus roseus|Lachnospiraceae bacterium TWA4|Bacilli bacterium VT-13-104|Omnitrophica WOR_2 bacterium SM23_72|Paraliobacillus sp. PM-2|Streptococcus sp. DD13|Globicatella sp. HMSC072A10|candidate division Zixibacteria bacterium RBG_16_5|Streptococcus henry…	1229520.ADIAL_0891|1462526.BN990_01977|1401067.HMPREF0872_03195|1123304.AQYA01000037_gene122|904294.HMPREF9182_1970|420890.LCGL_0331|883103.HMPREF9703_00866|1140003.I573_01556|171693.BN988_00351	Bacteria	NA	1229520|1462526|403957|386490|1401067|45670|1392836|1637974|1703777|1462524|1777881|1739315|1802787|439219|86666|482461|553311|571933|930131|237679|753702|240302|306541|1895833|930117|2017483|2022552|1366|2024555|904294|420890|883103|914141|1140003|1316409|1227275|1156433|171693	TrEMBL
A0A011RQP8	201.448	A0A011RQP8|A0A060M2J7|A0A088T3Q7|A0A089LVI9|A0A0D8FVU2|A0A0N1IZU0|A0A132NDH1|A0A1C0BVV4|A0A2H0WUL1|A0A2N6RK34|D4YS21|R6YL27|W9ED83	13	Ribonuclease J |Ribonuclease J 1 |Metallo-beta-lactamase superfamily protein |RNA-metabolising Zn-dependent hydrolase	None	None	None	Bacilli|NA|Acidimicrobiia|Erysipelotrichia|Clostridia	3.1.-.- {ECO:0000256|HAMAP-Rule:MF_01491}|3.1.-.- {ECO:0000256|HAMAP-Rule:MF_01491, ECO:0000256|PIRNR:PIRNR004803}|3.1.-.- {ECO:0000313|EMBL:KJE77413.1}	Carnobacteriaceae|Bacillaceae|NA|Paenibacillaceae|Acidimicrobiaceae|Lactobacillaceae|Erysipelotrichaceae|Clostridiaceae	ADIAL_0384|BleG1_2200|KQ51_00867|PSTEL_14770|FEAC_08470|RZ71_08140|SA87_00330|A4S06_02060|COT62_02520|CJ195_08480|HMPREF0493_0299|BN654_00070|B808_1136	Alkalibacterium|Bacillus|Candidatus Izimaplasma|Paenibacillus|Ferrimicrobium|Lactobacillus|Hydrogenibacillus|NA|Clostridium	0004534 5'-3' exoribonuclease activity|0004521 endoribonuclease activity|0003723 RNA binding|0008270 zinc ion binding|0016787 hydrolase activity|0046872 metal ion binding	IPR001279|IPR011108|IPR041636	IPR004613|IPR030854	IPR036866|IPR042173	IPR001587	ble:BleG1_2200|mbj:KQ51_00867|pste:PSTEL_14770	NA	GI:589844013|GI:736187087|EMBL-CDS:EXJ24253.1|REFSEQ:WP_034299325.1|GI:740695335|GI:655552914|EMBL-CDS:AIC94778.1|REFSEQ:WP_038480624.1|GI:740684063|GI:685630235|EMBL-CDS:AIO18747.1|REFSEQ:WP_038469352.1|GI:740910968|GI:686553460|EMBL-CDS:AIQ64155.1|REFSEQ:WP_038696215.1|GI:737407636|GI:765545452|EMBL-CDS:KJE77413.1|REFSEQ:WP_035388785.1|GI:927264457|GI:927074668|EMBL-CDS:KOY76363.1|REFSEQ:WP_053…	Lactobacillales|Bacillales|NA|Acidimicrobiales|Erysipelotrichales|Clostridiales	Alkalibacterium sp. AK22.|Bacillus lehensis G1.|Candidatus Izimaplasma sp. HR1.|Paenibacillus stellifer.|Ferrimicrobium acidiphilum DSM 19497.|Lactobacillus kunkeei.|Hydrogenibacillus schlegelii |Erysipelotrichaceae bacterium MTC7.|Candidatus Roizmanbacteria bacterium CG09_land_8_20_14_0_10_41_9.|Bacillus sp. UMB0899.|Lactobacillus amylolyticus DSM 11664.|Clostridium sp. CAG:433.|Lactobacillus fl…	PF00753|PF07521|PF17770	Firmicutes|Tenericutes|Actinobacteria|Candidatus Roizmanbacteria	A0A011RQP8|A0A060M2J7|A0A088T3Q7|A0A089LVI9|A0A0D8FVU2|A0A0N1IZU0|A0A132NDH1|A0A1C0BVV4|A0A2H0WUL1|A0A2N6RK34|D4YS21|R6YL27|W9ED83	150|150|150|150|150|150|150|150|150|150	A0A011RQP8:17:166	Alkalibacterium sp. AK22|Bacillus lehensis G1|Candidatus Izimaplasma sp. HR1|Paenibacillus stellifer|Ferrimicrobium acidiphilum DSM 19497|Lactobacillus kunkeei|Hydrogenibacillus schlegelii|Erysipelotrichaceae bacterium MTC7|Candidatus Roizmanbacteria bacterium CG09_land_8_2|Bacillus sp. UMB0899|Lactobacillus amylolyticus DSM 11664|Clostridium sp. CAG:433|Lactobacillus florum 8D	1229520.ADIAL_0384|1246626.BleG1_2200|1541959.KQ51_00867|1121877.JQKF01000004_gene1116|585524.HMPREF0493_0299	Bacteria	NA	1229520|1246626|1541959|169760|1121877|148814|1484|1768196|1974850|2029108|585524|1262806|1221538	TrEMBL
A0A011RQR1	405.136	A0A011RQR1	1	Late competence protein ComEC| DNA transport	None	None	None	Bacilli	None	Carnobacteriaceae	ADIAL_0399	Alkalibacterium	None	IPR001279|IPR004477|IPR035681	IPR004797	IPR036866	None	None	NA	GI:589844028|EMBL-CDS:EXJ24268.1	Lactobacillales	Alkalibacterium sp. AK22.	PF00753|PF03772	Firmicutes	A0A011RQR1	215	A0A011RQR1:483:697	Alkalibacterium sp. AK22	1229520.ADIAL_0399	Bacteria	NA	1229520	TrEMBL
A0A011SGN8	175.306	A0A011SGN8|A0A0E3YZW8|A0A0W1AL02|A0A165EL82|A0A1E8YEN7|A0A1H7KGR9|A0A1L4BWP6|A0A1L8PPH4|A0A1P8FKC3|A0A1U9JRG4|A0A1X7MTA3|A0A242P677|A0A2G5WG64|A0A2J9DW31|A0A2M6VM18|A0A2M9ECH5|A0YBD1|A0Z243|H3NF11|H3NHH7|K0J4Z0|K1LFX8|K9E8B4|Q1LT01|Q5NYP4	25	Hydroxyacylglutathione hydrolase	None	None	None	Bacilli|Gammaproteobacteria|Betaproteobacteria	3.1.2.6 {ECO:0000256|HAMAP-Rule:MF_01374}|3.1.2.6 {ECO:0000255|HAMAP-Rule:MF_01374}	Carnobacteriaceae|Xanthomonadaceae|Legionellaceae|Neisseriaceae|Aerococcaceae|NA|Chromobacteriaceae|Orbaceae|Planococcaceae|Moraxellaceae|Comamonadaceae|Spongiibacteraceae|Halieaceae|Bacillaceae|Rhodocyclaceae	ADIAL_1407|WQ53_02160|Lwor_0310|AVW16_03425|HMPREF2811_00125|SAMN04488099_107120|BKP56_02665|AX762_01080|BWI17_13180|BXU06_04860|SAMN04488700_0629|B6C98_07330|CSV79_13830|A6J60_001765|B9Z41_05490|CO611_01230|GP2143_05405|MGP2080_11468|HMPREF9703_01142|HMPREF9708_00316|AXY_23200|HMPREF9706_01599|HMPREF9698_00951|BCI_0475|ebA6461	Alkalibacterium|Pseudoxanthomonas|Legionella|Crenobacter|Globicatella|Marinilactibacillus|NA|Aquaspirillum|Carnobacterium|Gilliamella|Sporosarcina|Psychrobacter|Limnohabitans|Dolosigranulum|Facklamia|Amphibacillus|Alloiococcus|Aromatoleum	0004416 hydroxyacylglutathione hydrolase activity|0046872 metal ion binding|0008800 beta-lactamase activity|0008270 zinc ion binding	IPR001279|IPR032282|IPR035680	IPR017782	IPR036866	IPR001018	psuw:WQ53_02160|marr:BKP56_02665|beba:BWI17_13180|aql:BXU06_04860|axl:AXY_23200|bci:BCI_0475|eba:ebA6461	NA	GI:736192051|GI:589842857|EMBL-CDS:EXJ23122.1|REFSEQ:WP_034301789.1|GI:807384179|GI:918899409|EMBL-CDS:AKC85743.1|REFSEQ:WP_052629984.1|GI:962298397|EMBL-CDS:KTD82007.1|GI:1017136898|GI:1054852573|EMBL-CDS:KZE25358.1|REFSEQ:WP_066614704.1|GI:1100841706|GI:1080261767|EMBL-CDS:OFK54940.1|REFSEQ:WP_071407580.1|EMBL-CDS:SEK85972.1|GI:1112928356|GI:1119799281|EMBL-CDS:API88270.1|REFSEQ:WP_072693601.1|…	Lactobacillales|Xanthomonadales|Legionellales|Neisseriales|NA|Orbales|Bacillales|Pseudomonadales|Burkholderiales|Cellvibrionales|Rhodocyclales	Alkalibacterium sp. AK22.|Pseudoxanthomonas suwonensis.|Legionella worsleiensis.|Crenobacter luteus.|Globicatella sp. HMSC072A10.|Alkalibacterium pelagium.|Marinilactibacillus sp. 15R.|Alkalibacterium sp. 20.|Betaproteobacteria bacterium GR16-43.|Aquaspirillum sp. LM1.|Carnobacterium iners.|Gilliamella apis.|Sporosarcina sp. P13.|Psychrobacter sp. FDAARGOS_221.|Limnohabitans sp. JirII-31.|Xanthom…	PF00753|PF16123	Firmicutes|Proteobacteria	A0A011SGN8|A0A0E3YZW8|A0A0W1AL02|A0A165EL82|A0A1E8YEN7|A0A1H7KGR9|A0A1L4BWP6|A0A1L8PPH4|A0A1P8FKC3|A0A1U9JRG4|A0A1X7MTA3|A0A242P677|A0A2G5WG64|A0A2J9DW31|A0A2M6VM18|A0A2M9ECH5|A0YBD1|A0Z243|H3NF11|H3NHH7|K0J4Z0|K1LFX8|K9E8B4|Q1LT01|Q5NYP4	151|151|151|151|151|151|151|151|151|151	A0A011SGN8:13:163	Alkalibacterium sp. AK22|Pseudoxanthomonas suwonensis|Legionella worsleiensis|Crenobacter luteus|Globicatella sp. HMSC072A10|Alkalibacterium pelagium|Marinilactibacillus sp. 15R|Alkalibacterium sp. 20|Betaproteobacteria bacterium GR16-43|Aquaspirillum sp. LM1|Carnobacterium iners|Gilliamella apis|Sporosarcina sp. P13|Psychrobacter sp. FDAARGOS_221|Limnohabitans sp. JirII-31|Xanthomonadaceae bacte…	1229520.ADIAL_1407|247633.GP2143_05405|247639.MGP2080_11468|883103.HMPREF9703_01142|883113.HMPREF9708_00316|698758.AXY_23200|883081.HMPREF9698_00951|76114.ebA6461	Bacteria	NA|Hydroxyacylglutathione hydrolase	1229520|314722|45076|1452487|1739315|426702|1911586|1798803|1904640|1938604|1073423|1970738|2048263|1975705|1977908|2032581|247633|247639|883103|883113|698758|883111|883081|374463|76114	TrEMBL|SwissProt
A0A011SGY7	34.3714	A0A011SGY7|A0A150YM59	2	Lactamase_B domain-containing protein |Hydrolase glyoxylase	None	None	None	Bacilli	None	Carnobacteriaceae|Bacillaceae	ADIAL_1389|A0U40_03775	Alkalibacterium|Lysinibacillus	0016787 hydrolase activity	IPR001279	None	IPR036866	None	None	NA	GI:736191996|GI:589842978|EMBL-CDS:EXJ23242.1|REFSEQ:WP_034301760.1|GI:1054128212|GI:1005924795|EMBL-CDS:KYG92070.1|REFSEQ:WP_066163479.1	Lactobacillales|Bacillales	Alkalibacterium sp. AK22.|[Bacillus] sp. KCTC 13219.	PF00753	Firmicutes	A0A011SGY7|A0A150YM59	172	A0A011SGY7:18:189	Alkalibacterium sp. AK22|[Bacillus] sp. KCTC 13219	1229520.ADIAL_1389	Bacteria	NA	1229520|1811976	TrEMBL
A0A011SHR4	154.994	A0A011SHR4|A0A059MIB6|A0A132MGF2|A0A1I2GVC8|A0A1T5FS61|A0A261Q2Q3|A0A2B7GP50|A0A2D7E3Z9|A0A2H6A6Y2|A0A2I8VFJ6|H8KXD6|L0ID58|M0CZK2	13	Zn-dependent hydroxyacylglutathione hydrolase |Beta-lactamase |Rhodanese domain-containing protein |Glyoxylase| beta-lactamase superfamily II |MBL fold metallo-hydrolase |Hydrolase |Beta-lactamase hydrolase-like protein |Zn-dependent hydrolase| glyoxylase |Beta-lactamase domain-containing protein	None	None	None	Bacilli|Actinobacteria|Cytophagia|Halobacteria|Planctomycetia|NA|Sphingobacteriia	3.-.-.- {ECO:0000313|EMBL:GBD33702.1}	Carnobacteriaceae|Nocardiaceae|Bacillaceae|NA|Cytophagaceae|Natrialbaceae|Planctomycetaceae|Halorubraceae|Sphingobacteriaceae|Haloferacaceae	ADIAL_0979|N505_0121215|SA87_03010|SAMN04488541_102036|SAMN05660293_03360|BWI93_18735|CP556_23500|CMM07_07125|HRbin33_02699|C2R22_02625|Solca_3460|Halru_2915|C474_14154	Alkalibacterium|Rhodococcus|Hydrogenibacillus|Thermoflexibacter|Dyadobacter|Siphonobacter|Natrinema|Rhodopirellula|NA|Salinigranum|Solitalea|Halovivax|Halogeometricum	0016787 hydrolase activity	IPR001279|IPR001455|IPR001763	None	IPR036866|IPR036868|IPR036873	None	srub:C2R22_02625|scn:Solca_3460|hru:Halru_2915	NA	GI:589843288|EMBL-CDS:EXJ23542.1|GI:657829823|GI:634563607|EMBL-CDS:KDE10757.1|REFSEQ:WP_029546360.1|GI:984859001|GI:1032909912|GI:1054255172|EMBL-CDS:OAR03830.1|EMBL-CDS:SFF21093.1|EMBL-CDS:SKB98986.1|GI:1234179429|EMBL-CDS:OZI06687.1|EMBL-CDS:PGF14036.1|EMBL-CDS:MAI31426.1|EMBL-CDS:GBD33702.1|GI:1336549914|EMBL-CDS:AUV80685.1|GI:379655409|GI:504494586|EMBL-CDS:AFD08465.1|REFSEQ:WP_014681688.1|G…	Lactobacillales|Corynebacteriales|Bacillales|Cytophagales|Natrialbales|Planctomycetales|NA|Haloferacales|Sphingobacteriales	Alkalibacterium sp. AK22.|Rhodococcus aetherivorans.|Hydrogenibacillus schlegelii |Thermoflexibacter ruber.|Dyadobacter psychrophilus.|Siphonobacter sp. BAB-5385.|Natrinema sp. CBA1119.|Rhodopirellula sp.|bacterium HR33.|Salinigranum rubrum.|Solitalea canadensis (strain ATCC 29591 / DSM 3403 / NBRC 15130 /NCIMB 12057 / USAM 9D)|Halovivax ruber (strain DSM 18193 / JCM 13892 / XH-70)|Halogeometricu…	PF00581|PF00753|PF01206	Firmicutes|Actinobacteria|Bacteroidetes|Euryarchaeota|Planctomycetes|NA	A0A011SHR4|A0A059MIB6|A0A132MGF2|A0A1I2GVC8|A0A1T5FS61|A0A261Q2Q3|A0A2B7GP50|A0A2D7E3Z9|A0A2H6A6Y2|A0A2I8VFJ6|H8KXD6|L0ID58|M0CZK2	167|167|167|167|167|167|167|167|167|167|167	A0A011SHR4:319:485	Alkalibacterium sp. AK22|Rhodococcus aetherivorans|Hydrogenibacillus schlegelii|Thermoflexibacter ruber|Dyadobacter psychrophilus|Siphonobacter sp. BAB-5385|Natrinema sp. CBA1119|Rhodopirellula sp.|bacterium HR33|Salinigranum rubrum|Solitalea canadensis DSM 3403|Halovivax ruber XH-70|Halogeometricum pallidum JCM 14848	1229520.ADIAL_0979|929556.Solca_3460|797302.Halru_2915|1227487.C474_14154	Bacteria|Archaea	NA	1229520|191292|1484|1003|651661|1864822|1608465|2024855|2035428|755307|929556|797302|1227487	TrEMBL
A0A011SS15	192.803	A0A011SS15|A0A024HMR7|A0A0M8SP56|A0A0N1EQU9|A0A2M9JBP1|C7Q280|S3N9K3|W6WB36	8	Beta-lactamase |Lactamase_B domain-containing protein |Metallo-beta-lactamase superfamily protein |MBL fold metallo-hydrolase |Beta-lactamase domain protein	None	None	None	Alphaproteobacteria|Gammaproteobacteria|Actinobacteria	None	Phyllobacteriaceae|Pseudomonadaceae|Streptomycetaceae|Sphingomonadaceae|Catenulisporaceae|Moraxellaceae|Rhizobiaceae	BG36_16580|PKB_4388|ADK55_31230|ADT71_08200|CG740_06070|Caci_8804|F945_02797|PMI07_006481	Aquamicrobium|Pseudomonas|Streptomyces|Novosphingobium|Catenulispora|Acinetobacter|Rhizobium	0016787 hydrolase activity	IPR001279	None	IPR036866	None	pkc:PKB_4388|cai:Caci_8804	NA	GI:590075564|GI:737036880|EMBL-CDS:EXL01914.1|EMBL-CDS:TDR31917.1|REFSEQ:WP_035032193.1|GI:631781235|GI:759534377|EMBL-CDS:CDF85713.1|REFSEQ:WP_043254391.1|GI:925406428|GI:926351901|EMBL-CDS:KOU40712.1|REFSEQ:WP_053683540.1|GI:935528734|GI:930204810|EMBL-CDS:KPH66070.1|EMBL-CDS:TCM27745.1|EMBL-CDS:PJN04310.1|GI:256364120|GI:506277566|EMBL-CDS:ACU77617.1|REFSEQ:WP_015797341.1|GI:514090926|GI:51496…	Rhizobiales|Pseudomonadales|Streptomycetales|Sphingomonadales|Catenulisporales	Aquamicrobium defluvii.|Pseudomonas knackmussii (strain DSM 6978 / LMG 23759 / B13)|Streptomyces sp. WM4235.|Novosphingobium sp. ST904.|Streptomyces sp. CB01201.|Catenulispora acidiphila (strain DSM 44928 / NRRL B-24433 / NBRC102108 / JCM 14897)|Acinetobacter rudis CIP 110305.|Rhizobium sp. CF080.	PF00753	Proteobacteria|Actinobacteria	A0A011SS15|A0A024HMR7|A0A0M8SP56|A0A0N1EQU9|A0A2M9JBP1|C7Q280|S3N9K3|W6WB36	211|211|211|211|211|211|211|211	A0A011SS15:61:271	Aquamicrobium defluvii|Pseudomonas knackmussii B13|Streptomyces sp. WM4235|Novosphingobium sp. ST904|Streptomyces sp. CB01201|Catenulispora acidiphila DSM 44928|Acinetobacter rudis CIP 110305|Rhizobium sp. CF080	69279.BG36_16580|1301098.PKB_4388|479433.Caci_8804|421052.F945_02797|1144310.PMI07_006481	Bacteria	NA	69279|1301098|1415551|1684385|2020324|479433|421052|1144310	TrEMBL
A0A011TCP4	8.6	A0A011TCP4|A0A1G5E3U2	2	Beta-lactamase |Lactamase_B domain-containing protein	None	None	None	Alphaproteobacteria	None	Phyllobacteriaceae|Methylobacteriaceae	BG36_17530|SAMN02927923_00869	Aquamicrobium|Microvirga	None	IPR001279	None	IPR036866	None	None	NA	GI:590075296|GI:737037521|EMBL-CDS:EXL01652.1|REFSEQ:WP_035032825.1|EMBL-CDS:SCY21547.1	Rhizobiales	Aquamicrobium defluvii.|Microvirga guangxiensis.	PF00753	Proteobacteria	A0A011TCP4|A0A1G5E3U2	157|157	A0A011TCP4:13:169	Aquamicrobium defluvii|Microvirga guangxiensis	69279.BG36_17530	Bacteria	NA	69279|549386	TrEMBL
A0A014MCQ5	158.75	A0A014MCQ5|A0A084INV7|A0A0A0F3J7|A0A0A8EE80|A0A0B5E7U4|A0A0D2T5Q2|A0A0D6B4R0|A0A0D6N2F1|A0A0D6PJP0|A0A0F2NQD0|A0A0F7PVE1|A0A0G3BNL7|A0A0K9NU56|A0A0P0MFI0|A0A0P1F8N2|A0A0P6W5W5|A0A0P7DPX4|A0A0Q6BRG0|A0A0Q6K980|A0A0Q6XM17|A0A0Q7CST9|A0A0R2U5C9|A0A0S8EWV4|A0A0T2YIT4|A0A0W0XWY1|A0A127F7K4|A0A139SW94|A0A142LJS1|A0A148N8N6|A0A165QWH9|A0A1B3PR82|A0A1E5QC07|A0A1G0F314|A0A1G5QPP8|A0A1G7RI35|A0A1G7T6X9|A0A…	84	Hydroxyacylglutathione hydrolase |Putative glyoxalase 2-4	None	None	None	Betaproteobacteria|Gammaproteobacteria|Alphaproteobacteria|Liliopsida|NA|Deltaproteobacteria	3.1.2.6 {ECO:0000256|HAMAP-Rule:MF_01374}|3.1.2.6 {ECO:0000255|HAMAP-Rule:MF_01374}	Comamonadaceae|Salinisphaeraceae|Xanthomonadaceae|Coxiellaceae|Rhodobacteraceae|Rhodospirillaceae|Acetobacteraceae|NA|Phyllobacteriaceae|Zosteraceae|Hyphomicrobiaceae|Halomonadaceae|Methylophilaceae|Sphingomonadaceae|Legionellaceae|Sinobacteraceae|Ventosimonadaceae|Methylothermaceae|Halieaceae|Ectothiorhodospiraceae|Pseudomonadaceae|Thiotrichaceae|Methylocystaceae|Nitrosomonadaceae|Oceanospirilla…	AX13_04565|C41B8_05798|N799_14070|Z664_01845|P73_3652|N826_05165|NHU_02988|Abci_010_057|Aam_126_021|VR73_15025|IMCC20628_04555|AAW51_2255|ZOSMA_66G00120|L103DPR2_01541|TG4357_01288|ABB55_18135|AOG28_08445|ASG34_00260|ASG67_13120|ASC87_17105|ASC67_13395|ABR96_05400|AMJ63_11035|ASE11_11195|Lrub_1326|ACG33_04650|AXE65_11690|AEM42_08900|AXA67_06880|A3709_09885|BSY15_2936|BEN30_01910|A2342_06540|SAMN0…	Comamonas|Salinisphaera|Lysobacter|Coxiella|Celeribacter|Skermanella|Rhodovulum|Acetobacter|Acidocella|NA|Hoeflea|Zostera|Limnohabitans|Thalassobius|Prosthecomicrobium|Cobetia|Methylophilus|Sphingomonas|Rhizobacter|Methylibium|Hydrogenophaga|Legionella|Steroidobacter|Ventosimonas|Halioglobus|Acidovorax|Magnetovibrio|Thiohalomonas|Thalassobaculum|Pseudomonas|Aidingimonas|Thiothrix|Giesbergeria|Hal…	0008800 beta-lactamase activity|0004416 hydroxyacylglutathione hydrolase activity|0008270 zinc ion binding|0046872 metal ion binding	IPR001279|IPR032282|IPR035680	IPR017782	IPR036866	IPR001018	cea:Z664_01845|cid:P73_3652|rsu:NHU_02988|hoe:IMCC20628_04555|pbh:AAW51_2255|lim:L103DPR2_01541|sdf:ACG33_04650|beb:AEM42_08900|acra:BSY15_2936|rhc:RGUI_1414|mpsy:CEK71_16015|ttc:FOKN1_0854|kma:B9H00_00475|rbg:BG454_09715|saz:Sama_1884|scl:sce7997|mmb:Mmol_1307|meh:M301_1523|dsu:Dsui_2484|aka:TKWG_06745|saga:M5M_01750|mpur:MARPU_13565|tbn:TBH_C2353	NA|Viridiplantae	GI:594555528|GI:755064406|EMBL-CDS:EXU79561.1|REFSEQ:WP_042416148.1|GI:739475422|GI:666935956|EMBL-CDS:KEZ78391.1|REFSEQ:WP_037335320.1|GI:738253330|GI:699269741|EMBL-CDS:KGM57125.1|REFSEQ:WP_036208456.1|GI:743691303|GI:746710694|EMBL-CDS:AJC50466.1|REFSEQ:WP_039669984.1|GI:748265785|GI:761815851|EMBL-CDS:AJE48367.1|REFSEQ:WP_043870714.1|GI:764609778|GI:763834793|EMBL-CDS:KJB95246.1|REFSEQ:WP_044…	Burkholderiales|Salinisphaerales|Xanthomonadales|Legionellales|Rhodobacterales|Rhodospirillales|NA|Rhizobiales|Alismatales|Oceanospirillales|Nitrosomonadales|Sphingomonadales|Myxococcales|Nevskiales|Pseudomonadales|Methylococcales|Cellvibrionales|Chromatiales|Thiotrichales|Asterales|Alteromonadales|Synechococcales|Rhodocyclales	Comamonas aquatica DA1877.|Salinisphaera hydrothermalis (strain C41B8)|Lysobacter arseniciresistens ZS79.|Coxiella endosymbiont of Amblyomma americanum.|Celeribacter indicus.|Skermanella aerolata KACC 11604.|Rhodovulum sulfidophilum |Acetobacter cibinongensis 4H-1.|Acidocella aminolytica 101 = DSM 11237.|Gammaproteobacteria bacterium BRH_c0.|Hoeflea sp. IMCC20628.|[Polyangium] brachysporum.|Zoste…	PF00753|PF16123	Proteobacteria|Streptophyta|Cyanobacteria	A0A014MCQ5|A0A084INV7|A0A0A0F3J7|A0A0A8EE80|A0A0B5E7U4|A0A0D2T5Q2|A0A0D6B4R0|A0A0D6N2F1|A0A0D6PJP0|A0A0F2NQD0|A0A0F7PVE1|A0A0G3BNL7|A0A0K9NU56|A0A0P0MFI0|A0A0P1F8N2|A0A0P6W5W5|A0A0P7DPX4|A0A0Q6BRG0|A0A0Q6K980|A0A0Q6XM17|A0A0Q7CST9|A0A0R2U5C9|A0A0S8EWV4|A0A0T2YIT4|A0A0W0XWY1|A0A127F7K4|A0A139SW94|A0A142LJS1|A0A148N8N6|A0A165QWH9|A0A1B3PR82|A0A1E5QC07|A0A1G0F314|A0A1G5QPP8|A0A1G7RI35|A0A1G7T6X9|A0A…	156|156|156|156|156|156|156|156|156|156|156|156|156|156|156|156|156|156|156|156|156|156|156|156|156	A0A014MCQ5:13:168	Comamonas aquatica DA1877|Salinisphaera hydrothermalis C41B8|Lysobacter arseniciresistens ZS79|Coxiella endosymbiont of Amblyomma americanum|Celeribacter indicus|Skermanella aerolata KACC 11604|Rhodovulum sulfidophilum|Acetobacter cibinongensis 4H-1|Acidocella aminolytica 101 = DSM 11237|Gammaproteobacteria bacterium BRH_c0|Hoeflea sp. IMCC20628|[Polyangium] brachysporum|Zostera marina|Limnohabit…	1304275.C41B8_05798|913325.N799_14070|1188256.BASI01000002_gene3130|1131553.JIBI01000001_gene1478|326297.Sama_1884|448385.sce7997|180281.CPCC7001_652|247634.GPB2148_3649|583345.Mmol_1307|666681.M301_1523|640081.Dsui_2484|1168065.DOK_10592|1195246.AGRI_06327|1144342.PMI40_00772|1117647.M5M_01750|1286106.MPL1_10282|765910.MARPU_13565	Bacteria|Eukaryota	NA|Hydroxyacylglutathione hydrolase	1457173|1304275|913325|325775|1208324|1385368|35806|1231339|1120923|1629722|1620421|413882|29655|1678129|53501|665126|1716176|1736373|1736343|1736433|1736441|1655601|1703408|1736490|458|465721|1680762|1690485|1798802|1822214|1842533|28181|1798258|415747|1123362|556533|574349|525918|180197|442341|1166257|463301|1131553|619304|223900|1111071|573983|92487|1962264|1564506|1817963|1882399|1827381|1704…	TrEMBL|SwissProt
A0A014MDE7	200.901	A0A014MDE7|A0A0B3BPB6|A0A0S2KEE3|A0A1X1QGP5|A0A1Y0KZ11|A0A2A2A9R8|A0A2N5Y1D4|G2J1Z7|I8T409|V4JMP9	10	Competence protein ComEC |Lactamase_B domain-containing protein |MBL fold metallo-hydrolase |DNA internalization-related competence protein ComEC/Rec2	None	None	None	Betaproteobacteria|Gammaproteobacteria	None	Comamonadaceae|Pseudomonadaceae|NA|Piscirickettsiaceae|Halieaceae|Chromobacteriaceae|Sinobacteraceae|Chromatiaceae	AX13_03645|PT85_01805|PS2015_1818|A6F71_05105|B9K09_13230|CK625_12785|CWI75_10440|NH8B_3938|WQQ_38500|N838_07395	Comamonas|Pseudomonas|Pseudohongiella|Cycloclasticus|NA|Chromatocurvus|Pseudogulbenkiania|Hydrocarboniphaga|Thiohalocapsa	0016787 hydrolase activity	IPR001279|IPR004477|IPR025405|IPR035681	IPR004797	IPR036866	None	pspi:PS2015_1818|pse:NH8B_3938	NA	GI:594555720|GI:759666994|EMBL-CDS:EXU79751.1|REFSEQ:WP_043384570.1|GI:735692773|GI:746577490|EMBL-CDS:KHO66333.1|REFSEQ:WP_039605762.1|GI:953016759|EMBL-CDS:ALO46467.1|GI:1182630440|EMBL-CDS:ORU90363.1|GI:1199760712|EMBL-CDS:ARU90719.1|EMBL-CDS:PAT34501.1|EMBL-CDS:PLW82194.1|GI:345644847|GI:503854724|EMBL-CDS:BAK78680.1|REFSEQ:WP_014088718.1|GI:391858125|EMBL-CDS:EIT68655.1|GI:557039114|EMBL-CDS…	Burkholderiales|Pseudomonadales|NA|Thiotrichales|Cellvibrionales|Neisseriales|Nevskiales|Chromatiales	Comamonas aquatica DA1877.|Pseudomonas flexibilis.|Pseudohongiella spirulinae.|Cycloclasticus sp. symbiont of Poecilosclerida sp. M.|Pseudomonas sp. M30-35.|Comamonadaceae bacterium NML00-0135.|Chromatocurvus sp. F02.|Pseudogulbenkiania sp. (strain NH8B)|Hydrocarboniphaga effusa AP103.|uncultured Thiohalocapsa sp. PB-PSB1.	PF00753|PF03772|PF13567	Proteobacteria	A0A014MDE7|A0A0B3BPB6|A0A0S2KEE3|A0A1X1QGP5|A0A1Y0KZ11|A0A2A2A9R8|A0A2N5Y1D4|G2J1Z7|I8T409|V4JMP9	177|177|177|177|177|177|177|177|177|177	A0A014MDE7:527:703	Comamonas aquatica DA1877|Pseudomonas flexibilis|Pseudohongiella spirulinae|Cycloclasticus sp. symbiont of Poecilosclerida sp.|Pseudomonas sp. M30-35|Comamonadaceae bacterium NML00-0135|Chromatocurvus sp. F02|Pseudogulbenkiania sp. NH8B|Hydrocarboniphaga effusa AP103|uncultured Thiohalocapsa sp. PB-PSB1	748280.NH8B_3938	Bacteria	NA	1457173|706570|1249552|1840537|1981174|2029116|1905677|748280|1172194|1385625	TrEMBL
A0A014NIG3	315.02	A0A014NIG3|A0A0A1PAU2|A0A0H1RM26|A0A1G5NYC2|A0A1N6VIH6	5	Beta-lactamase |Putative quorum-quenching lactonase YtnP |Glyoxylase| beta-lactamase superfamily II	None	None	None	Betaproteobacteria|NA|Alphaproteobacteria	None	Comamonadaceae|NA|Methylobacteriaceae|Rhodobiaceae|Bradyrhizobiaceae	AX13_06190|BN1110_02991|AA309_07620|SAMN03080610_02896|SAMN05880592_105214	Comamonas|NA|Microvirga|Afifella|Bosea	None	IPR001279	None	IPR036866	IPR006311	None	NA	GI:759668282|GI:594555146|EMBL-CDS:EXU79183.1|REFSEQ:WP_043385842.1|EMBL-CDS:CEJ12690.1|GI:826093671|GI:827102982|EMBL-CDS:KLK93707.1|REFSEQ:WP_047188410.1|EMBL-CDS:SCZ42303.1|EMBL-CDS:SIQ77546.1	Burkholderiales|NA|Rhizobiales	Comamonas aquatica DA1877.|bacterium YEK0313.|Microvirga vignae.|Afifella marina DSM 2698.|Bosea sp. TND4EK4.	PF00753	Proteobacteria|NA	A0A014NIG3|A0A0A1PAU2|A0A0H1RM26|A0A1G5NYC2|A0A1N6VIH6	194|194|194|194|194	A0A014NIG3:90:283	Comamonas aquatica DA1877|bacterium YEK0313|Microvirga vignae|Afifella marina DSM 2698|Bosea sp. TND4EK4	None	Bacteria	NA	1457173|1522316|1225564|1120955|1907408	TrEMBL
A0A014NNZ5	77.3659	A0A014NNZ5|A0A061QHK9|A0A0T0PTQ1|A0A1G7DKL6|A0A1H8D1C6|A0A1M5EBW5|A0A1V2GY95|A0A239PIA3|A0A285R0J4|A0A2A4W1V2|E0THQ8|V4Y4B8	12	Beta-lactamase |Beta-lactamase-like protein 2 |MBL fold metallo-hydrolase |Glyoxylase| beta-lactamase superfamily II |Hydroxyacylglutathione hydrolase |Metallo-beta-lactamase family protein	None	None	None	Betaproteobacteria|Alphaproteobacteria	None	Comamonadaceae|NA|Sphingomonadaceae|Kordiimonadaceae|Rhodobacteraceae|Acetobacteraceae|Parvularculaceae	AX13_13700|AQ1_01619|ASG29_10230|SAMN04488071_3128|SAMN05216227_100642|SAMN02745117_02562|BKE38_19810|SAMN06297382_0031|SAMN06297144_2484|COB37_03995|PB2503_06442|MOLA814_00950	Comamonas|NA|Sphingomonas|Kordiimonas|Pseudorhodobacter|Lampropedia|Roseomonas|Amphiplicatus|Parvularcula	0016787 hydrolase activity	IPR000086|IPR001279|IPR041516	None	IPR015797|IPR036388|IPR036866	None	pbr:PB2503_06442	NA	GI:594557141|GI:759663009|EMBL-CDS:EXU81163.1|REFSEQ:WP_043380613.1|GI:754711166|EMBL-CDS:GAK33729.1|REFSEQ:WP_042086052.1|GI:947223002|GI:945274371|EMBL-CDS:KQT32199.1|REFSEQ:WP_055983416.1|GI:1056889584|EMBL-CDS:SDE51305.1|REFSEQ:WP_068304910.1|GI:914201906|EMBL-CDS:SEN01261.1|GI:1120496100|EMBL-CDS:SHF76624.1|REFSEQ:WP_073357064.1|GI:1141230536|GI:1139555442|EMBL-CDS:ONG50035.1|REFSEQ:WP_07695…	Burkholderiales|NA|Sphingomonadales|Kordiimonadales|Rhodobacterales|Rhodospirillales|Parvularculales	Comamonas aquatica DA1877.|alpha proteobacterium Q-1.|Sphingomonas sp. Leaf412.|Kordiimonas lacus.|Pseudorhodobacter antarcticus.|Lampropedia hyalina DSM 16112.|Roseomonas deserti.|Amphiplicatus metriothermophilus.|Sphingomonas guangdongensis.|Kordiimonadales bacterium.|Parvularcula bermudensis (strain ATCC BAA-594 / HTCC2503 /KCTC 12087)|Betaproteobacteria bacterium MOLA814.	PF00293|PF00753|PF17778	Proteobacteria	A0A014NNZ5|A0A061QHK9|A0A0T0PTQ1|A0A1G7DKL6|A0A1H8D1C6|A0A1M5EBW5|A0A1V2GY95|A0A239PIA3|A0A285R0J4|A0A2A4W1V2|E0THQ8|V4Y4B8	174|174|174|174|174|174|174|174|174|174	A0A014NNZ5:296:469	Comamonas aquatica DA1877|alpha proteobacterium Q-1|Sphingomonas sp. Leaf412|Kordiimonas lacus|Pseudorhodobacter antarcticus|Lampropedia hyalina DSM 16112|Roseomonas deserti|Amphiplicatus metriothermophilus|Sphingomonas guangdongensis|Kordiimonadales bacterium|Parvularcula bermudensis HTCC2503|Betaproteobacteria bacterium MOLA814	314260.PB2503_06442|1408164.MOLA814_00950	Bacteria	NA	1457173|1492281|1736370|637679|1077947|1122156|1817963|1519374|1141890|2030814|314260|1408164	TrEMBL
A0A014NP58	216.07	A0A014NP58|A0A085GAE5|A0A0X3W842|H0TM27	4	Beta-lactamase |MBL fold metallo-hydrolase |Beta-lactamase domain protein	None	None	None	Gammaproteobacteria|Actinobacteria|Alphaproteobacteria	3.-.-.- {ECO:0000313|EMBL:KFC80690.1}	Erwiniaceae|Yersiniaceae|Streptomycetaceae|Bradyrhizobiaceae	BG55_10670|GEAM_2010|ADL30_21880|BRAS3843_2180007	Erwinia|Ewingella|Streptomyces|Bradyrhizobium	0016787 hydrolase activity	IPR001279	None	IPR036866	None	None	NA	GI:736940094|GI:594397580|EMBL-CDS:EXU75615.1|REFSEQ:WP_034937082.1|GI:736788778|GI:668963233|EMBL-CDS:KFC80690.1|REFSEQ:WP_034791088.1|GI:1011971905|GI:973291912|EMBL-CDS:KUL52978.1|REFSEQ:WP_062777881.1|GI:496256647|EMBL-CDS:CCE07515.1|REFSEQ:WP_008970032.1	Enterobacterales|Streptomycetales|Rhizobiales	Erwinia mallotivora.|Ewingella americana ATCC 33852.|Streptomyces sp. NRRL S-1521.|Bradyrhizobium sp. STM 3843.	PF00753	Proteobacteria|Actinobacteria	A0A014NP58|A0A085GAE5|A0A0X3W842|H0TM27	209|209|209|209	A0A014NP58:55:263	Erwinia mallotivora|Ewingella americana ATCC 33852|Streptomyces sp. NRRL S-1521|Bradyrhizobium sp. STM 3843	910964.GEAM_2010	Bacteria	NA	69222|910964|1609100|551947	TrEMBL
A0A014PVC5	63.075	A0A014PVC5|F2LRW4	2	Metallo-beta-lactamase |Metallo-beta-lactamase superfamily protein	None	None	None	Gammaproteobacteria|Betaproteobacteria	None	Erwiniaceae|Burkholderiaceae	BG55_13810|bgla_1p0150	Erwinia|Burkholderia	None	IPR001279	None	IPR036866	None	bgd:bgla_1p0150	NA	GI:594396715|GI:736941308|EMBL-CDS:EXU74812.1|REFSEQ:WP_034938285.1|GI:327374065|GI:503465145|EMBL-CDS:AEA65419.1|REFSEQ:WP_013699806.1	Enterobacterales|Burkholderiales	Erwinia mallotivora.|Burkholderia gladioli (strain BSR3)	PF00753	Proteobacteria	A0A014PVC5|F2LRW4	190|190	A0A014PVC5:16:205	Erwinia mallotivora|Burkholderia gladioli BSR3	None	Bacteria	NA	69222|999541	TrEMBL
A0A015KPI7	420.396	A0A015KPI7	1	Lactamase_B domain-containing protein	None	None	None	Bacilli	None	Paenibacillaceae	BG52_02930	Paenibacillus	None	IPR001279|IPR004477|IPR025405|IPR035681	None	IPR036866	None	None	NA	GI:738773798|GI:595753792|EMBL-CDS:EXX88028.1|REFSEQ:WP_036666955.1	Bacillales	Paenibacillus darwinianus.	PF00753|PF03772|PF13567	Firmicutes	A0A015KPI7	224	A0A015KPI7:433:656	Paenibacillus darwinianus	1380763.BG53_02720	Bacteria	NA	1380763	TrEMBL
A0A015KVW8	167.575	A0A015KVW8|A0A0U2W1N5|A0A1B8VZE2|A0A1I0K484|A0A1X7HMC6|E0IDP0	6	Hydrolase |Glyoxylase| beta-lactamase superfamily II |Beta-lactamase domain protein	None	None	None	Bacilli	None	Paenibacillaceae|Bacillaceae	BG52_13825|IJ21_15140|A8L34_21025|SAMN03159358_3770|SAMN05661091_4621|PaecuDRAFT_3781	Paenibacillus|Bacillus	0016787 hydrolase activity	IPR001279	None	IPR036388|IPR036866	None	pow:IJ21_15140	NA	GI:595755283|GI:595756145|GI:738773421|EMBL-CDS:EXX90183.1|REFSEQ:WP_036666608.1|GI:1011641756|GI:961448718|EMBL-CDS:ALS26918.1|REFSEQ:WP_062491788.1|GI:1054608791|GI:1043017780|EMBL-CDS:OBZ09760.1|REFSEQ:WP_066376747.1|EMBL-CDS:SEU18254.1|EMBL-CDS:SMF89366.1|GI:304343402|GI:492909361|EMBL-CDS:EFM09244.1|REFSEQ:WP_006039767.1	Bacillales	Paenibacillus darwinianus.|Paenibacillus sp. 32O-W.|Bacillus sp. FJAT-27264.|Paenibacillus sp. NFR01.|Paenibacillus uliginis N3/975.|Paenibacillus curdlanolyticus YK9.	PF00753	Firmicutes	A0A015KVW8|A0A0U2W1N5|A0A1B8VZE2|A0A1I0K484|A0A1X7HMC6|E0IDP0	216|216|216|216|216|216	A0A015KVW8:24:239	Paenibacillus darwinianus|Paenibacillus sp. 32O-W|Bacillus sp. FJAT-27264|Paenibacillus sp. NFR01|Paenibacillus uliginis N3/975|Paenibacillus curdlanolyticus YK9	1380763.BG53_15835|717606.PaecuDRAFT_3781	Bacteria	NA	1380763|1695218|1850362|1566279|1313296|717606	TrEMBL
A0A015LNA9	387.061	A0A015LNA9|A0A1Y1X652|A0A1Y1YCM5	3	Sti1p |Metallo-hydrolase/oxidoreductase	None	None	None	Glomeromycetes|Basidiobolomycetes	None	Glomeraceae|Basidiobolaceae	RirG_217680|K493DRAFT_270601|K493DRAFT_218743	Rhizophagus|Basidiobolus	0016787 hydrolase activity	IPR001279|IPR013026	None	IPR011990|IPR036866	IPR001440|IPR019734|IPR013105	None	Fungi	GI:595445883|EMBL-CDS:EXX56263.1|GI:1183353246|EMBL-CDS:ORX81145.1|GI:1183369842|EMBL-CDS:ORX95780.1	Glomerales|Basidiobolales	Rhizophagus irregularis (strain DAOM 197198w)|Basidiobolus meristosporus CBS 931.73.	PF00515|PF00753|PF07719	Mucoromycota|Zoopagomycota	A0A015LNA9|A0A1Y1X652|A0A1Y1YCM5	185|185|185	A0A015LNA9:191:375	Rhizophagus irregularis DAOM 197198w|Basidiobolus meristosporus CBS 931.73	None	Eukaryota	NA	1432141|1314790	TrEMBL
A0A015N0F8	166.212	A0A015N0F8|A0A067MV66|A0A1C3RDY3|A0A1H7UJQ7|A0A1W6BF68|A0A1Z5HE74|A0A250X2U3|A0A2G2DQP2|B6IWW5|C3X4A5|H3EES6|K2K940|Q4FP49|W6KM75|W9E3D7	15	Hydroxyacylglutathione hydrolase GLO2 |Lactamase_B domain-containing protein |Hydroxyacylglutathione hydrolase |Ash-2	None	None	None	Glomeromycetes|Agaricomycetes|Alphaproteobacteria|Gammaproteobacteria|Chlorophyceae|Deltaproteobacteria|Betaproteobacteria|Chromadorea	3.1.2.6 {ECO:0000256|HAMAP-Rule:MF_01374}|3.1.2.6 {ECO:0000255|HAMAP-Rule:MF_01374}	Glomeraceae|Botryobasidiaceae|Methylocystaceae|Sphingomonadaceae|Pelagibacteraceae|NA|Chlamydomonadaceae|Desulfobulbaceae|Rhodospirillaceae|Oxalobacteraceae|Neodiplogasteridae	RirG_068370|BOTBODRAFT_28070|MTBPR1_100120|SAMN05216382_3013|B5L73_06225|bplSymb_SCF11501P004|CEUSTIGMA_g4859|COA36_10525|RC1_3431|OFAG_01194|WBGene00097784|P24_12652|SAR11_0219|MGMAQ_2906|Pelub83DRAFT_1039	Rhizophagus|Botryobasidium|Terasakiella|Sphingomonas|Candidatus Pelagibacter|NA|Chlamydomonas|Desulfotalea|Rhodospirillum|Oxalobacter|Pristionchus|Oceanibaculum|Magnetospira	0004416 hydroxyacylglutathione hydrolase activity|0046872 metal ion binding|0008800 beta-lactamase activity|0008270 zinc ion binding	IPR001279|IPR032282|IPR035680|IPR003877	IPR017782	IPR036866|IPR011011|IPR013320	IPR019786|IPR001018	rce:RC1_3431|pub:SAR11_0219|magq:MGMAQ_2906	Fungi|NA|Viridiplantae|Metazoa	GI:595486360|EMBL-CDS:EXX72543.1|GI:646298338|EMBL-CDS:KDQ19494.1|GI:1061383170|EMBL-CDS:SCA55479.1|REFSEQ:WP_069186192.1|EMBL-CDS:SEL96994.1|GI:1182967219|EMBL-CDS:ARJ48456.1|EMBL-CDS:GAW87605.1|EMBL-CDS:GAX77413.1|EMBL-CDS:PHR27043.1|GI:209960152|GI:501564104|EMBL-CDS:ACJ00789.1|REFSEQ:WP_012568567.1|GI:492535967|GI:229377950|EMBL-CDS:EEO28041.1|REFSEQ:WP_005877453.1|GI:407203831|GI:496231101|E…	Glomerales|Cantharellales|Rhizobiales|Sphingomonadales|Pelagibacterales|NA|Chlamydomonadales|Desulfobacterales|Rhodospirillales|Burkholderiales|Rhabditida	Rhizophagus irregularis (strain DAOM 197198w)|Botryobasidium botryosum FD-172 SS1.|Candidatus Terasakiella magnetica.|Sphingomonas sp. JS21-1.|Candidatus Pelagibacter sp. RS39.|Bathymodiolus platifrons methanotrophic gill symbiont.|Chlamydomonas eustigma.|Desulfotalea sp.|Rhodospirillum centenum (strain ATCC 51521 / SW)|Oxalobacter formigenes HOxBLS.|Pristionchus pacificus |Oceanibaculum indicum …	PF00753|PF16123	Mucoromycota|Basidiomycota|Proteobacteria|Chlorophyta|Nematoda	A0A015N0F8|A0A067MV66|A0A1C3RDY3|A0A1H7UJQ7|A0A1W6BF68|A0A1Z5HE74|A0A250X2U3|A0A2G2DQP2|B6IWW5|C3X4A5|H3EES6|K2K940|Q4FP49|W6KM75|W9E3D7	157|157|157|157|157|157|157|157|157|157|157	A0A015N0F8:46:202	Rhizophagus irregularis DAOM 197198w|Botryobasidium botryosum FD-172 SS1|Candidatus Terasakiella magnetica|Sphingomonas sp. JS21-1|Candidatus Pelagibacter sp. RS39|Bathymodiolus platifrons methanotrophic gill symbi|Chlamydomonas eustigma|Desulfotalea sp.|Rhodospirillum centenum SW|Oxalobacter formigenes HOxBLS|Pristionchus pacificus|Oceanibaculum indicum P24|Candidatus Pelagibacter ubique HTCC106…	414684.RC1_3431|556268.OFAG_01194|1207063.P24_12652|335992.SAR11_0219|1096769.Pelub83DRAFT_1039	Eukaryota|Bacteria	NA|Hydroxyacylglutathione hydrolase	1432141|930990|1867952|1855283|1977864|113268|1157962|2030813|414684|556268|54126|1207063|335992|1288970|1096769	TrEMBL|SwissProt
A0A016QQ00	18.1176	A0A016QQ00|A0A1H6Z7G6|A0A1T1BDW3|A0A2K3UY54|Q9RYH0	5	Lactamase_B domain-containing protein |Glyoxylase| beta-lactamase superfamily II |MBL fold metallo-hydrolase	None	None	None	Deinococci	None	Deinococcaceae	DEIPH_ctg026orf0038|SAMN04488058_10955|BXU09_07350|CVO96_08830|DR_A0347	Deinococcus	0016787 hydrolase activity	IPR001279	None	IPR036866	None	dra:DR_A0347	NA	GI:597707903|GI:736330261|EMBL-CDS:EYB68138.1|REFSEQ:WP_034356955.1|EMBL-CDS:SEJ49361.1|GI:1151916061|EMBL-CDS:OOV14510.1|EMBL-CDS:PNY81471.1|GI:6460803|GI:499192066|GI:81625011|GI:15808006|GI:1026247662|EMBL-CDS:AAF12508.1|REFSEQ:NP_285670.1|REFSEQ:WP_010889606.1	Deinococcales	Deinococcus phoenicis.|Deinococcus reticulitermitis.|Deinococcus sp. LM3.|Deinococcus koreensis.|Deinococcus radiodurans (strain ATCC 13939 / DSM 20539 / JCM 16871 /LMG 4051 / NBRC 15346 / NCIMB 9279 / R1 / VKM B-1422)	PF00753	Deinococcus-Thermus	A0A016QQ00|A0A1H6Z7G6|A0A1T1BDW3|A0A2K3UY54|Q9RYH0	221|221|221|221	A0A016QQ00:33:253	Deinococcus phoenicis|Deinococcus reticulitermitis|Deinococcus sp. LM3|Deinococcus koreensis|Deinococcus radiodurans R1	1476583.DEIPH_ctg026orf0038|243230.DR_A0347	Bacteria	NA	1476583|856736|1938608|2054903|243230	TrEMBL
A0A016QR65	79.4	A0A016QR65	1	Lactamase_B domain-containing protein	None	None	None	Deinococci	None	Deinococcaceae	DEIPH_ctg019orf0030	Deinococcus	None	IPR001279	None	IPR036866	None	None	NA	GI:597708387|EMBL-CDS:EYB68615.1	Deinococcales	Deinococcus phoenicis.	PF00753	Deinococcus-Thermus	A0A016QR65	194	A0A016QR65:26:219	Deinococcus phoenicis	1476583.DEIPH_ctg019orf0030	Bacteria	NA	1476583	TrEMBL
A0A016S4A9	22.7333	A0A016S4A9|A0A0N5CQ17	2	Lactamase_B domain-containing protein	None	None	None	Chromadorea	None	Ancylostomatidae|Thelaziidae	Y032_0297g1729|TCLT_LOCUS2318	Ancylostoma|Thelazia	None	IPR001279	None	IPR036866	None	None	Metazoa	GI:597835822|EMBL-CDS:EYB85478.1|EMBL-CDS:VDM98211.1	Strongylida|Rhabditida	Ancylostoma ceylanicum.|Thelazia callipaeda	PF00753	Nematoda	A0A016S4A9|A0A0N5CQ17	162|162	A0A016S4A9:25:186	Ancylostoma ceylanicum|Thelazia callipaeda	None	Eukaryota	NA	53326|103827	TrEMBL
A0A016VF98	246.148	A0A016VF98|A0A0A0EZV3|A0A0A8E946|A0A0K1PUJ5|A0A0K2DVG1|A0A0N4ZJV7|A0A0P9C4E1|A0A1D2MIC1|A0A1D7UVR9|A0A1H9FQN9|A0A1I4P7Y1|A0A1J4X8C0|A0A1M5I6N7|A0A1W9JE76|A0A1Y5G046|A0A202DZT8|A0A257CEK4|A0A261KJU0|A0A2A2L3S0|A0A2G2A1Y3|A0A2K8KQW5|A0A2M7L2L6|A0A2N6CJ24|A6GS11|A7S2J6|A7T2J2|C1DYQ5|D2A1Y2|E0UE87|K9RDU8|K9W0I5|Q609X4	32	Lactamase_B domain-containing protein |Zn-dependent hydrolase |Rhodanese domain-containing protein |Metallo-beta-lactamase superfamily protein |Glyoxylase| beta-lactamase superfamily II |Persulfide dioxygenase ETHE1| mitochondrial |MBL fold metallo-hydrolase |Hydrolase glyoxylase |Possible Beta-lactamase-like superfamily protein |Predicted protein | mitochondrial-like Protein |Beta-lactamase doma…	None	None	None	Chromadorea|Gammaproteobacteria|Deltaproteobacteria|Collembola|Spirochaetia|NA|Alphaproteobacteria|Betaproteobacteria|Zetaproteobacteria|Anthozoa|Mamiellophyceae|Insecta	3.1.2.6 {ECO:0000313|EMBL:AFZ13257.1}	Ancylostomatidae|Xanthomonadaceae|Francisellaceae|Labilitrichaceae|Piscirickettsiaceae|Strongyloididae|NA|Entomobryidae|Leptospiraceae|Ectothiorhodospiraceae|Pseudomonadaceae|Rhizobiaceae|Microcoleaceae|Rhabditidae|Coxiellaceae|Saccharospirillaceae|Burkholderiaceae|Edwardsiidae|Mamiellaceae|Tenebrionidae|Aphanothecaceae|Rivulariaceae|Gomontiellaceae|Methylococcaceae	Y032_0010g1083|N799_04240|SD28_02945|AKJ09_03710|KW89_872|SAMN05661077_0809|Ocin01_13938|A0128_07105|SAMN05421693_12817|SAMN04487855_2831|AUJ55_06885|SAMN02745157_3770|BVN34_02235|A9Q88_05275|BVY03_03730|CFE46_14220|AFK68_28390|WR25_06909|COB66_00940|REIFOR_00098|COZ50_14385|C0629_12600|LMED105_11840|v1g184895|v1g42493|MICPUN_93387|TcasGA2_TC030640|Cyan7822_2233|Riv7116_3025|Cri9333_2390|MCA1103	Ancylostoma|Lysobacter|Allofrancisella|Labilithrix|Piscirickettsia|Parastrongyloides|Thiohalorhabdus|Orchesella|Leptospira|Ectothiorhodospira|Pseudomonas|NA|Kaistia|Hydrocoleum|Diploscapter|Coxiella|Reinekea|Limnobacter|Nematostella|Micromonas|Tribolium|Gloeothece|Rivularia|Crinalium|Methylococcus	0016787 hydrolase activity|0051213 dioxygenase activity|0016788 hydrolase activity acting on ester bonds|0050313 sulfur dioxygenase activity|0004416 hydroxyacylglutathione hydrolase activity	IPR001279|IPR001763|IPR038732	None	IPR036866|IPR036873|IPR029021|IPR036188	None	fgu:SD28_02945|llu:AKJ09_03710|laj:A0128_07105|rfo:REIFOR_00098|nve:NEMVE_v1g184895|nve:NEMVE_v1g42493|mis:MICPUN_93387|cyj:Cyan7822_2233|riv:Riv7116_3025|cep:Cri9333_2390|mca:MCA1103	Metazoa|NA|Viridiplantae	GI:597876946|EMBL-CDS:EYC26314.1|GI:699269054|GI:738255579|EMBL-CDS:KGM56446.1|REFSEQ:WP_036210686.1|GI:746055130|GI:743689510|EMBL-CDS:AJC48676.1|REFSEQ:WP_039123946.1|GI:913614514|EMBL-CDS:AKU97046.1|GI:920729586|GI:510840223|GI:1127591286|GI:1127594509|GI:1127612263|GI:1127587324|GI:1127583096|EMBL-CDS:ALA24340.1|REFSEQ:WP_016211531.1|GI:940341653|GI:939541008|EMBL-CDS:SCX94904.1|REFSEQ:WP_054…	Strongylida|Xanthomonadales|Thiotrichales|Myxococcales|Rhabditida|NA|Entomobryomorpha|Leptospirales|Chromatiales|Pseudomonadales|Rhizobiales|Burkholderiales|Oscillatoriales|Legionellales|Oceanospirillales|Actiniaria|Mamiellales|Coleoptera|Chroococcales|Nostocales|Methylococcales	Ancylostoma ceylanicum.|Lysobacter arseniciresistens ZS79.|Allofrancisella guangzhouensis.|Labilithrix luteola.|Piscirickettsia salmonis.|Parastrongyloides trichosuri |Thiohalorhabdus denitrificans.|Orchesella cincta |Leptospira tipperaryensis.|Ectothiorhodospira magna.|Pseudomonas bauzanensis.|Proteobacteria bacterium CG1_02_64_396.|Kaistia soli DSM 19436.|Proteobacteria bacterium ST_bin12.|Gamm…	PF00753|PF00581|PF13454	Nematoda|Proteobacteria|Arthropoda|Spirochaetes|NA|Cyanobacteria|Cnidaria|Chlorophyta	A0A016VF98|A0A0A0EZV3|A0A0A8E946|A0A0K1PUJ5|A0A0K2DVG1|A0A0N4ZJV7|A0A0P9C4E1|A0A1D2MIC1|A0A1D7UVR9|A0A1H9FQN9|A0A1I4P7Y1|A0A1J4X8C0|A0A1M5I6N7|A0A1W9JE76|A0A1Y5G046|A0A202DZT8|A0A257CEK4|A0A261KJU0|A0A2A2L3S0|A0A2G2A1Y3|A0A2K8KQW5|A0A2M7L2L6|A0A2N6CJ24|A6GS11|A7S2J6|A7T2J2|C1DYQ5|D2A1Y2|E0UE87|K9RDU8|K9W0I5|Q609X4	161|161|161|161|161|161|161|161|161|161|161|161|161|161|161|161|161|161|161|161|161|161|161|161|161	A0A016VF98:17:177	Ancylostoma ceylanicum|Lysobacter arseniciresistens ZS79|Allofrancisella guangzhouensis|Labilithrix luteola|Piscirickettsia salmonis|Parastrongyloides trichosuri|Thiohalorhabdus denitrificans|Orchesella cincta|Leptospira tipperaryensis|Ectothiorhodospira magna|Pseudomonas bauzanensis|Proteobacteria bacterium CG1_02_64_396|Kaistia soli DSM 19436|Proteobacteria bacterium ST_bin12|Gammaproteobacteri…	45351.EDO42013|45351.EDO29820|296587.XP_002500211.1|7070.TC030640-PA|497965.Cyan7822_2233|1173022.Cri9333_2390|243233.MCA1103	Eukaryota|Bacteria	NA	53326|913325|594679|1391654|1238|131310|381306|48709|2564040|867345|653930|1805333|1122133|1978760|1856294|1932696|2015568|1671698|2018661|59288|1336806|1974114|2026725|391597|45351|296587|7070|497965|373994|1173022|243233	TrEMBL
A0A017H456	176.861	A0A017H456|A0A060R632|A0A1F3H086|A0A1H3JMM2|A0A1I0MQI3|A0A1T4VDH7|A0A1T4W802|A0A1X7JF50|A0A255I5V9|A0A290QE24|A0A2G9WSZ4|A0A2I1M3M0|A0A2N4S8N2|E1L1I0|E6MHP6|Q7MW42|R5DMM5|R7BHC9|R9JUF7	19	Flavoprotein |Alkyldihydroxyacetonephosphate synthase |Flavodoxin |Flavorubredoxin |MBL fold hydrolase |FprA family A-type flavoprotein |Metallo-beta-lactamase domain protein |Uncharacterized flavoproteins |Flavodoxin-like domain-containing protein	None	None	None	Fusobacteriia|Bacteroidia|NA|Clostridia|Synergistia|Bacilli|Alphaproteobacteria|Tissierellia|Coriobacteriia	2.5.1.26 {ECO:0000313|EMBL:CDN30350.1}	Fusobacteriaceae|Rikenellaceae|NA|Clostridiaceae|Ruminococcaceae|Eubacteriaceae|Synergistaceae|Lachnospiraceae|Streptococcaceae|Methylocystaceae|Peptoniphilaceae|Dysgonamonadaceae|Atopobiaceae|Porphyromonadaceae	C095_05345|BN938_0244|A2W86_11615|SAMN05192546_10238|SAMN05216413_0542|SAMN02745111_00745|SAMN02745178_00005|SAMN06275492_11139|C8E03_102632|CMV25_09800|CJ014_18250|CYJ34_09390|C0T31_05305|HMPREF9248_0916|HMP0721_1531|PG_0804|BN462_01832|BN803_01742|C804_00032	Fusobacterium|Mucinivorans|NA|Tindallia|Eubacterium|Gemmiger|Dethiosulfovibrio|Lachnotalea|Lactococcus|Pleomorphomonas|Anaerococcus|Atopobium|Pseudoramibacter|Porphyromonas|Ruminococcus	0009055 electron transfer activity|0010181 FMN binding|0046872 metal ion binding|0008609 alkylglycerone-phosphate synthase activity|0016787 hydrolase activity	IPR001279|IPR008254|IPR026816	IPR016440	IPR029039|IPR036866	IPR001226	rbc:BN938_0244|lrn:CMV25_09800|pgi:PG_0804	NA	GI:492759477|GI:598624890|GI:743388278|EMBL-CDS:EYD69352.1|EMBL-CDS:KID49574.1|REFSEQ:WP_005953628.1|GI:740867324|GI:656326862|EMBL-CDS:CDN30350.1|REFSEQ:WP_038652575.1|GI:1082439669|EMBL-CDS:OFX85472.1|EMBL-CDS:SDY41137.1|EMBL-CDS:SEV90226.1|EMBL-CDS:SKA63012.1|EMBL-CDS:SKA72811.1|EMBL-CDS:SMG26348.1|EMBL-CDS:PXV93857.1|EMBL-CDS:RDY30905.1|GI:1243404623|EMBL-CDS:ATC62132.1|EMBL-CDS:PIO97838.1|EM…	Fusobacteriales|Bacteroidales|NA|Clostridiales|Synergistales|Lactobacillales|Rhizobiales|Tissierellales|Coriobacteriales	Fusobacterium necrophorum subsp. funduliforme B35.|Mucinivorans hirudinis.|Bacteroidetes bacterium GWD2_45_23.|Tindallia californiensis.|Ruminococcaceae bacterium KH2T8.|Eubacterium uniforme.|Gemmiger formicilis.|Dethiosulfovibrio salsuginis.|Lachnotalea glycerini.|Lactococcus raffinolactis.|Pleomorphomonas carboxyditropha.|Anaerococcus octavius.|Dysgonamonadaceae bacterium.|Atopobium vaginae PB1…	PF00753|PF00258|PF12724	Fusobacteria|Bacteroidetes|Firmicutes|Synergistetes|Proteobacteria|Actinobacteria	A0A017H456|A0A060R632|A0A1F3H086|A0A1H3JMM2|A0A1I0MQI3|A0A1T4VDH7|A0A1T4W802|A0A1X7JF50|A0A255I5V9|A0A290QE24|A0A2G9WSZ4|A0A2I1M3M0|A0A2N4S8N2|E1L1I0|E6MHP6|Q7MW42|R5DMM5|R7BHC9|R9JUF7	143|143|143|143|143|143|143|143|143|143|143|143|143|143|143|143|143	A0A017H456:35:177	Fusobacterium necrophorum subsp. funduliforme B35|Mucinivorans hirudinis|Bacteroidetes bacterium GWD2_45_23|Tindallia californiensis|Ruminococcaceae bacterium KH2T8|Eubacterium uniforme|Gemmiger formicilis|Dethiosulfovibrio salsuginis|Lachnotalea glycerini|Lactococcus raffinolactis|Pleomorphomonas carboxyditropha|Anaerococcus octavius|Dysgonamonadaceae bacterium|Atopobium vaginae PB189-T1-4|Pseud…	1433126.BN938_0244|866774.HMPREF9248_0916|887929.HMP0721_1531|242619.PG_0804|397291.C804_00032	Bacteria	NA	1226633|1433126|1797330|159292|1855400|39495|745368|561720|1763509|1366|2023338|54007|2065189|866774|887929|242619|1262950|1262991|397291	TrEMBL
A0A017H6C0	455.201	A0A017H6C0	1	Hydroxyacylglutathione hydrolase	None	None	None	Fusobacteriia	None	Fusobacteriaceae	FNF_04880	Fusobacterium	0016787 hydrolase activity	IPR001279	None	IPR036866	None	None	NA	GI:492765632|GI:598624847|EMBL-CDS:EYD69309.1|REFSEQ:WP_005957783.1	Fusobacteriales	Fusobacterium necrophorum subsp. funduliforme B35.	PF00753	Fusobacteria	A0A017H6C0	180	A0A017H6C0:9:188	Fusobacterium necrophorum subsp. funduliforme B35	None	Bacteria	NA	1226633	TrEMBL
A0A017HCL7	308.676	A0A017HCL7|A0A0D1D6M6|A0A1C2HTY3|A0A1D9M9Y5|A0A1Q4CNE9	5	Metallo-beta-lactamase family protein |AiiA_3 protein |MBL fold metallo-hydrolase	None	None	None	Alphaproteobacteria	3.1.1.81 {ECO:0000313|EMBL:KIT15623.1}	Rhodobacteraceae|NA	Rumeso_04876|jaqu_26040|BFP70_03215|LPB142_04530|BGP11_06735	Rubellimicrobium|Jannaschia|Thioclava|Rhodobacter|NA	0102007 acyl-L-homoserine-lactone lactonohydrolase activity|0016787 hydrolase activity	IPR001279	None	IPR036866	IPR006311	rhp:LPB142_04530	NA	GI:739420870|GI:598658760|EMBL-CDS:EYD72106.1|REFSEQ:WP_037281034.1|GI:758003092|GI:763035306|EMBL-CDS:KIT15623.1|REFSEQ:WP_043919404.1|GI:1053227897|GI:1052521406|EMBL-CDS:OCX67181.1|REFSEQ:WP_066009592.1|GI:1095151593|GI:1096156156|EMBL-CDS:AOZ68672.1|REFSEQ:WP_071165648.1|GI:1113565562|EMBL-CDS:OJY25470.1	Rhodobacterales	Rubellimicrobium mesophilum DSM 19309.|Jannaschia aquimarina.|Thioclava sp. SK-1.|Rhodobacter sp. LPB0142.|Rhodobacterales bacterium 65-51.	PF00753	Proteobacteria	A0A017HCL7|A0A0D1D6M6|A0A1C2HTY3|A0A1D9M9Y5|A0A1Q4CNE9	168|168|168|168|168	A0A017HCL7:103:270	Rubellimicrobium mesophilum DSM 19309|Jannaschia aquimarina|Thioclava sp. SK-1|Rhodobacter sp. LPB0142|Rhodobacterales bacterium 65-51	None	Bacteria	NA	442562|935700|1889770|1850250|1895824	TrEMBL
A0A017HCR2	321.907	A0A017HCR2|A0A0B4B8L1|Q1YN45	3	Metallo-beta-lactamase family protein |Metallo-beta-lactamase |Putative soxG involved in sulfur oxidation	None	None	None	Alphaproteobacteria	None	Rhodobacteraceae|Aurantimonadaceae	Lokhon_00956|RA20_12020|SI859A1_01999	Limimaricola|Leisingera|Aurantimonas	None	IPR001279	None	IPR036866	IPR006311	None	NA	GI:516540479|GI:598658843|EMBL-CDS:EYD72166.1|REFSEQ:WP_017928104.1|GI:742707981|GI:746060178|EMBL-CDS:KIC19829.1|REFSEQ:WP_039128807.1|GI:496501545|GI:90337535|EMBL-CDS:EAS51186.1|REFSEQ:WP_009209828.1	Rhodobacterales|Rhizobiales	Limimaricola hongkongensis DSM 17492.|Leisingera sp. ANG-Vp.|Aurantimonas manganoxydans (strain ATCC BAA-1229 / DSM 21871 /SI85-9A1)	PF00753	Proteobacteria	A0A017HCR2|A0A0B4B8L1|Q1YN45	191|191|191	A0A017HCR2:77:267	Limimaricola hongkongensis DSM 17492|Leisingera sp. ANG-Vp|Aurantimonas manganoxydans SI85-9A1	1122180.Lokhon_00956	Bacteria	NA	1122180|1577896|287752	TrEMBL
A0A017HCX7	180.755	A0A017HCX7|A0A139CQ90|I4ELW7|W0RM91	4	Hydroxyacylglutathione hydrolase |Zn-dependent hydrolase| glyoxylase |Beta-lactamase domain protein	None	None	None	Alphaproteobacteria|Methanomicrobia|Thermomicrobia|Gemmatimonadetes	3.1.2.6 {ECO:0000313|EMBL:EYD72150.1}	Rhodobacteraceae|Methanosarcinaceae|Sphaerobacteraceae|Gemmatimonadaceae	Lokhon_00940|AWU59_1163|NITHO_540002|J421_3021	Limimaricola|Methanolobus|Nitrolancea|Gemmatirosa	0004416 hydroxyacylglutathione hydrolase activity|0016787 hydrolase activity	IPR001279|IPR001763	None	IPR036866|IPR036873	None	gba:J421_3021	NA	GI:516540462|GI:598658827|EMBL-CDS:EYD72150.1|REFSEQ:WP_017928087.1|GI:1001922779|EMBL-CDS:KXS43349.1|GI:495756187|EMBL-CDS:CCF85680.1|REFSEQ:WP_008480766.1|GI:575459441|EMBL-CDS:AHG90558.1	Rhodobacterales|Methanosarcinales|Sphaerobacterales|Gemmatimonadales	Limimaricola hongkongensis DSM 17492.|Methanolobus sp. T82-4.|Nitrolancea hollandica Lb.|Gemmatirosa kalamazoonesis.	PF00581|PF00753	Proteobacteria|Euryarchaeota|Chloroflexi|Gemmatimonadetes	A0A017HCX7|A0A139CQ90|I4ELW7|W0RM91	144|144|144	A0A017HCX7:30:173	Limimaricola hongkongensis DSM 17492|Methanolobus sp. T82-4|Nitrolancea hollandica Lb|Gemmatirosa kalamazoonesis	1122180.Lokhon_00940|861299.J421_3021	Bacteria|Archaea	NA	1122180|1794908|1129897|861299	TrEMBL
A0A017HDZ2	178.7	A0A017HDZ2|A0A1N7M7B6|A3TV97	3	Metallo-beta-lactamase family protein |Glyoxylase| beta-lactamase superfamily II	None	None	None	Alphaproteobacteria	None	Rhodobacteraceae	Lokhon_02076|SAMN05421774_102473|OB2597_09874	Limimaricola|Gemmobacter|Pseudooceanicola	None	IPR001279	None	IPR036866	None	None	NA	GI:598658653|EMBL-CDS:EYD72004.1|EMBL-CDS:SIS81970.1|GI:84392175|EMBL-CDS:EAQ04443.1	Rhodobacterales	Limimaricola hongkongensis DSM 17492.|Gemmobacter megaterium.|Pseudooceanicola batsensis (strain ATCC BAA-863 / DSM 15984 /KCTC 12145 / HTCC2597)	PF00753	Proteobacteria	A0A017HDZ2|A0A1N7M7B6|A3TV97	198|198	A0A017HDZ2:43:240	Limimaricola hongkongensis DSM 17492|Gemmobacter megaterium|Pseudooceanicola batsensis HTCC2597	1122180.Lokhon_02076|252305.OB2597_09874	Bacteria	NA	1122180|1086013|252305	TrEMBL
A0A017HID8	74.25	A0A017HID8|A0A0D6TBH2|A0A0L6CTF2|A0A0P6WB34|A0A0T5NPN6|A0A109BKQ3|A0A1E3H2Y1|A0A1H0RT88|A0A1H4B3F7|A0A1I6SVD1|A0A1L6I496|A0A1L9BRN6|A0A1M7PG83|A0A1W2DQA9|A0A1X7BWC1|A0A1Y6CV32|A0A239PKY5|A0A258KX43|A0A292EBY5|A0A2M8ZCV3|A0A2N3BPX0|F2IXV9|F5SWC7|H0Q574|H0TY54|N0B8J0|Q0G461|Q16BU0|Q89GZ9|R4WV00|W9H4A9	31	Beta-lactamase domain protein |Beta-lactamase |Hydroxyacylglutathione hydrolase |MBL fold metallo-hydrolase |Zn-dependent hydrolase |Quinoprotein relay system zinc metallohydrolase 2 |Lactamase_B domain-containing protein |Metallo-beta-lactamase family protein |Putative Metallo-beta-lactamase family protein |Beta-lactamase domain-containing protein |Blr6195 protein |Putative metallo-hydrolase/oxi…	None	None	None	Alphaproteobacteria|Betaproteobacteria|Gammaproteobacteria	3.1.2.6 {ECO:0000313|EMBL:KNX41052.1}|3.5.2.6 {ECO:0000313|EMBL:ODN70678.1}|3.1.2.6 {ECO:0000313|EMBL:SMC13937.1}	Rhodobacteraceae|Hyphomicrobiaceae|NA|Phyllobacteriaceae|Burkholderiaceae|Aurantimonadaceae|Rhodospirillaceae|Rhizobiaceae|Bradyrhizobiaceae|Piscirickettsiaceae|Zoogloeaceae	Rumeso_04310|SY26_11325|ROTO_23530|ABB55_05680|XM53_18525|APY04_0968|A6302_02031|SAMN05443582_104229|SAMN05444370_1052|SAMN04488040_1890|BTO02_24175|IE00_08855|SAMN05444272_4392|SAMN06297251_11698|ROA7745_03799|SAMN05428998_14118|SAMN05444959_10125|B7Y80_18535|ACO34A_18385|BKA77_0055|CVT84_13245|SL003B_1011|MAMP_02368|AZKH_p0254|BRAS3843_670095|HYPDE_25918|FP2506_14344|RD1_0885|blr6195|BRPE64_BCD…	Rubellimicrobium|Paracoccus|Roseovarius|Prosthecomicrobium|Hyphomicrobium|Methylobrevis|Phyllobacterium|Rubrimonas|Sulfitobacter|Paraburkholderia|Labrenzia|Fulvimarina|Tistlia|Rhizobium|Afipia|NA|Polymorphum|Methylophaga|Azoarcus|Bradyrhizobium|Roseobacter|Burkholderia|Skermanella	0004416 hydroxyacylglutathione hydrolase activity|0016787 hydrolase activity|0008800 beta-lactamase activity	IPR001279|IPR030829	None	IPR036866	None	para:BTO02_24175|pgv:SL003B_1011|aza:AZKH_p0254|hdt:HYPDE_25918|rde:RD1_0885|bja:blr6196|buo:BRPE64_BCDS01690	NA	GI:739421326|GI:598660871|EMBL-CDS:EYD74111.1|REFSEQ:WP_037281480.1|GI:759846712|GI:800973963|EMBL-CDS:KIX17533.1|REFSEQ:WP_046000583.1|GI:914672685|GI:912512101|EMBL-CDS:KNX41052.1|REFSEQ:WP_050663231.1|GI:932669859|GI:933871751|EMBL-CDS:KPL51782.1|REFSEQ:WP_054357945.1|GI:951422776|GI:950094875|EMBL-CDS:KRS10925.1|REFSEQ:WP_057796051.1|GI:983026331|EMBL-CDS:KWT70524.1|GI:1062092359|EMBL-CDS:ODN…	Rhodobacterales|Rhizobiales|Burkholderiales|Rhodospirillales|NA|Thiotrichales|Rhodocyclales	Rubellimicrobium mesophilum DSM 19309.|Paracoccus sp. 228.|Roseovarius tolerans.|Prosthecomicrobium hirschii.|Roseovarius atlanticus.|Hyphomicrobium sulfonivorans.|Methylobrevis pamukkalensis.|Phyllobacterium sp. OV277.|Rubrimonas cliftonensis.|Sulfitobacter marinus.|Paraburkholderia sp. SOS3.|Paracoccus sp. SM22M-07.|Labrenzia suaedae.|Fulvimarina manganoxydans.|Roseovarius aestuarii.|Tistlia co…	PF00753	Proteobacteria	A0A017HID8|A0A0D6TBH2|A0A0L6CTF2|A0A0P6WB34|A0A0T5NPN6|A0A109BKQ3|A0A1E3H2Y1|A0A1H0RT88|A0A1H4B3F7|A0A1I6SVD1|A0A1L6I496|A0A1L9BRN6|A0A1M7PG83|A0A1W2DQA9|A0A1X7BWC1|A0A1Y6CV32|A0A239PKY5|A0A258KX43|A0A292EBY5|A0A2M8ZCV3|A0A2N3BPX0|F2IXV9|F5SWC7|H0Q574|H0TY54|N0B8J0|Q0G461|Q16BU0|Q89GZ9|R4WV00|W9H4A9	187|187|187|187|187|187|187|187|187|187|187|187|187|187|187|187|187|187|187|187	A0A017HID8:86:272	Rubellimicrobium mesophilum DSM 19309|Paracoccus sp. 228|Roseovarius tolerans|Prosthecomicrobium hirschii|Roseovarius atlanticus|Hyphomicrobium sulfonivorans|Methylobrevis pamukkalensis|Phyllobacterium sp. OV277|Rubrimonas cliftonensis|Sulfitobacter marinus|Paraburkholderia sp. SOS3|Paracoccus sp. SM22M-07|Labrenzia suaedae|Fulvimarina manganoxydans|Roseovarius aestuarii|Tistlia consotensis USBA …	991905.SL003B_1011|1026882.MAMP_02368|748247.AZKH_p0254|670307.HYPDE_25918|314231.FP2506_14344|375451.RD1_0885|224911.27354474	Bacteria	NA	442562|1192054|74031|665126|1641875|121290|1439726|1882772|89524|394264|1926494|1520813|735517|937218|475083|560819|184748|1970390|1571470|56946|2013669|991905|1026882|748247|551947|670307|314231|375451|224911|758793|1385369	TrEMBL
A0A017HQS2	64.3711	A0A017HQS2|A0A0Q5ZRK3|A0A177PNN9|A0A1I4DD95|A0A1W6N0M7|A0A1Y1SVK6|J7Q3I0|K6WYW0|Q28RB3	9	Metallo-beta-lactamase family protein |MBL fold metallo-hydrolase |Glyoxylase| beta-lactamase superfamily II |Beta-lactamase-like protein |Beta-lactamase domain protein |Lactamase_B domain-containing protein	None	None	None	Alphaproteobacteria|Actinobacteria	None	Rhodobacteraceae|Methylobacteriaceae|Methylocystaceae|Acetobacteraceae|Dermatophilaceae	Rumeso_01623|ASG40_17570|A1351_20990|SAMN02745775_11029|B1812_04190|ATO13_04775|BN69_0358|KILIM_062_00240|Jann_1832	Rubellimicrobium|Methylobacterium|Methylosinus|Roseomonas|Methylocystis|Stappia|Kineosphaera|Jannaschia	0016787 hydrolase activity	IPR001279|IPR041516	None	IPR036388|IPR036866	None	mbry:B1812_04190|msc:BN69_0358|jan:Jann_1832	NA	GI:598664041|EMBL-CDS:EYD76665.1|GI:945259257|GI:946961107|EMBL-CDS:KQT17195.1|REFSEQ:WP_055882772.1|GI:1028398682|GI:1028863584|EMBL-CDS:OAI31642.1|REFSEQ:WP_064031941.1|EMBL-CDS:SFK89901.1|GI:1189037140|EMBL-CDS:ARN83363.1|GI:1178167092|EMBL-CDS:ORE96147.1|GI:504702741|GI:401772943|EMBL-CDS:CCJ05809.1|REFSEQ:WP_014889843.1|EMBL-CDS:GAB97277.1|GI:499774220|GI:88863872|EMBL-CDS:ABD54749.1|REFSEQ:…	Rhodobacterales|Rhizobiales|Rhodospirillales|Micrococcales	Rubellimicrobium mesophilum DSM 19309.|Methylobacterium sp. Leaf399.|Methylosinus sp. R-45379.|Roseomonas stagni DSM 19981.|Methylocystis bryophila.|Stappia sp. 22II-S9-Z10.|Methylocystis sp. (strain SC2)|Kineosphaera limosa NBRC 100340.|Jannaschia sp. (strain CCS1)	PF00753|PF17778	Proteobacteria|Actinobacteria	A0A017HQS2|A0A0Q5ZRK3|A0A177PNN9|A0A1I4DD95|A0A1W6N0M7|A0A1Y1SVK6|J7Q3I0|K6WYW0|Q28RB3	176|176|176|176|176|176|176	A0A017HQS2:21:196	Rubellimicrobium mesophilum DSM 19309|Methylobacterium sp. Leaf399|Methylosinus sp. R-45379|Roseomonas stagni DSM 19981|Methylocystis bryophila|Stappia sp. 22II-S9-Z10|Methylocystis sp. SC2|Kineosphaera limosa NBRC 100340|Jannaschia sp. CCS1	187303.BN69_0358|1184609.KILIM_062_00240|290400.Jann_1832	Bacteria	NA	442562|1736364|980563|1123062|655015|1317123|187303|1184609|290400	TrEMBL
A0A017HTV5	40.0476	A0A017HTV5|A0A108U5C7|A0A1M4VQ61	3	Beta-lactamase-like protein |Metallo-beta-lactamase family protein |Metallo-beta-lactamase superfamily protein	None	None	None	Alphaproteobacteria|Gammaproteobacteria	None	Rhodobacteraceae|Xanthomonadaceae|Microbulbiferaceae	Rumeso_01231|AZ78_0406|SAMN04487965_0486	Rubellimicrobium|Lysobacter|Microbulbifer	None	IPR001279	None	IPR036866	None	None	NA	GI:916914241|GI:598664613|EMBL-CDS:EYD77179.1|REFSEQ:WP_051520954.1|GI:982579033|GI:916940290|EMBL-CDS:KWS02860.1|REFSEQ:WP_051547002.1|GI:1120407927|EMBL-CDS:SHE71194.1|REFSEQ:WP_073271086.1	Rhodobacterales|Xanthomonadales|Cellvibrionales	Rubellimicrobium mesophilum DSM 19309.|Lysobacter capsici AZ78.|Microbulbifer donghaiensis.	PF00753	Proteobacteria	A0A017HTV5|A0A108U5C7|A0A1M4VQ61	146|146|146	A0A017HTV5:48:193	Rubellimicrobium mesophilum DSM 19309|Lysobacter capsici AZ78|Microbulbifer donghaiensis	None	Bacteria	NA	442562|1444315|494016	TrEMBL
A0A017HTW7	158.262	A0A017HTW7|A0A0D6JGB7|A0A0H4KRZ0|A0A0K6IR20|A0A1H8J4X2|A0A1I0NK43|A0A1I5IMI5|A0A1R0FBK2|A0A1W9HYV9|A0A1X4P1A7|A0A1Z8QRB3|A0A1Z9TRJ5|A0A259LPX6|A0A2E9ZWJ1|A0A2N5IJ43|F2J0C2|Q0AM20|Q162S3|Q60BX0|U2ZTT9|U4UVR8	21	Hydroxyacylglutathione hydrolase	None	None	None	Alphaproteobacteria|Hydrogenophilalia|NA|Gammaproteobacteria	3.1.2.6 {ECO:0000256|HAMAP-Rule:MF_01374}|3.1.2.6 {ECO:0000255|HAMAP-Rule:MF_01374}	Rhodobacteraceae|Hyphomicrobiaceae|Hydrogenophilaceae|Cohaesibacteraceae|Bartonellaceae|NA|Hyphomonadaceae|Methylococcaceae|Sphingomonadaceae	Rumeso_00729|YBN1229_v1_2200|MALG_00596|Ga0061068_10233|SAMN04488103_107146|SAMN05444851_0858|SAMN04488056_10989|PEB0149_018140|A4S15_06850|MCRY_02140|CBB90_09710|CBE21_02175|B7X53_15375|CMH65_07025|C0U40_10435|SL003B_0218|Mmar10_2381|RD1_3539|MCA0343|NT2_04_02010|HIMB11_02552	Rubellimicrobium|Filomicrobium|Marinovum|Tepidiphilus|Gemmobacter|Aliiroseovarius|Cohaesibacter|Bartonella|NA|Marivita|Hyphomonas|Amylibacter|Polymorphum|Maricaulis|Roseobacter|Methylococcus|Novosphingobium	0004416 hydroxyacylglutathione hydrolase activity|0046872 metal ion binding|0008800 beta-lactamase activity|0008270 zinc ion binding	IPR001279|IPR032282|IPR035680	IPR017782	IPR036866	IPR001018	fil:BN1229_v1_2202,fiy:BN1229_v1_2200|malg:MALG_00596|pgv:SL003B_0218|mmr:Mmar10_2381|rde:RD1_3539|mca:MCA0343|ntd:EGO55_09280	NA	GI:739421494|GI:598665091|EMBL-CDS:EYD77563.1|REFSEQ:WP_037281644.1|GI:775447338|GI:817104862|GI:781854123|EMBL-CDS:CPR19511.1|REFSEQ:WP_046478210.1|GI:872562247|GI:868875226|EMBL-CDS:AKO95791.1|REFSEQ:WP_048529816.1|EMBL-CDS:CUB05560.1|EMBL-CDS:SEN75802.1|EMBL-CDS:SEW01235.1|EMBL-CDS:SFO61825.1|GI:1131647215|GI:1132190741|EMBL-CDS:OLY44345.1|REFSEQ:WP_075869489.1|GI:1175932481|EMBL-CDS:OQW52550.…	Rhodobacterales|Rhizobiales|Hydrogenophilales|NA|Nevskiales|Methylococcales|Sphingomonadales	Rubellimicrobium mesophilum DSM 19309.|Candidatus Filomicrobium marinum.|Marinovum algicola DG 898.|Tepidiphilus thermophilus.|Gemmobacter aquatilis.|Aliiroseovarius sediminilitoris.|Cohaesibacter marisflavi.|Bartonella apis.|Proteobacteria bacterium SG_bin8.|Marivita cryptomonadis.|Gammaproteobacteria bacterium TMED30.|Proteobacteria bacterium TMED261.|Hyphomonas sp. 34-62-18.|Nevskiales bacteri…	PF00753|PF16123	Proteobacteria	A0A017HTW7|A0A0D6JGB7|A0A0H4KRZ0|A0A0K6IR20|A0A1H8J4X2|A0A1I0NK43|A0A1I5IMI5|A0A1R0FBK2|A0A1W9HYV9|A0A1X4P1A7|A0A1Z8QRB3|A0A1Z9TRJ5|A0A259LPX6|A0A2E9ZWJ1|A0A2N5IJ43|F2J0C2|Q0AM20|Q162S3|Q60BX0|U2ZTT9|U4UVR8	134|134|134|134|134|134|134|134|134	A0A017HTW7:41:174	Rubellimicrobium mesophilum DSM 19309|Candidatus Filomicrobium marinum|Marinovum algicola DG 898|Tepidiphilus thermophilus|Gemmobacter aquatilis|Aliiroseovarius sediminilitoris|Cohaesibacter marisflavi|Bartonella apis|Proteobacteria bacterium SG_bin8|Marivita cryptomonadis|Gammaproteobacteria bacterium TMED30|Proteobacteria bacterium TMED261|Hyphomonas sp. 34-62-18|Nevskiales bacterium|Amylibacte…	991905.SL003B_0218|394221.Mmar10_2381|375451.RD1_3539|243233.MCA0343|1219035.NT2_04_02010|1366046.HIMB11_02552	Bacteria	NA|Hydroxyacylglutathione hydrolase	442562|1608628|988812|876478|933059|1173584|655353|1686310|1827387|505252|1986759|1986846|1970392|2026766|2035344|991905|394221|375451|243233|1219035|1366046	TrEMBL|SwissProt
A0A017RUG7	170.475	A0A017RUG7|A0A1E3X867	2	Lactamase |Putative flavoprotein	None	None	None	Clostridia|Candidatus Brocadiae	None	Clostridiaceae|Candidatus Brocadiaceae	Q428_08470|SCARUB_03069	Fervidicella|Candidatus Scalindua	0009055 electron transfer activity|0010181 FMN binding|0046872 metal ion binding	IPR001279|IPR008254	IPR016440	IPR029039|IPR036866	IPR001226	None	NA	GI:737398505|GI:599129482|EMBL-CDS:EYE88332.1|REFSEQ:WP_035379888.1|GI:1063903873|EMBL-CDS:ODS31821.1	Clostridiales|Candidatus Brocadiales	Fervidicella metallireducens AeB.|Candidatus Scalindua rubra.	PF00258|PF00753	Firmicutes|Planctomycetes	A0A017RUG7|A0A1E3X867	187	A0A017RUG7:35:221	Fervidicella metallireducens AeB|Candidatus Scalindua rubra	None	Bacteria	NA	1403537|1872076	TrEMBL
A0A017RX34	255.559	A0A017RX34|A0A1W9RYC4|A0A257TDW1	3	Metallo-beta-lactamase |MBL fold hydrolase |Uncharacterized protein	None	None	None	Clostridia|NA	None	Clostridiaceae|NA	Q428_04055|B6D60_00015|B7X04_03870	Fervidicella|NA	0016787 hydrolase activity	IPR001279|IPR011108|IPR022712	None	IPR036866	None	None	NA	GI:599130291|GI:737396946|EMBL-CDS:EYE89126.1|REFSEQ:WP_035378385.1|GI:1176173751|EMBL-CDS:OQX89050.1|GI:1232299694|EMBL-CDS:OYV83537.1	Clostridiales|NA	Fervidicella metallireducens AeB.|candidate division KSB1 bacterium 4484_87.|Parcubacteria group bacterium 21-54-25.	PF00753|PF07521|PF10996	Firmicutes|NA	A0A017RX34|A0A1W9RYC4|A0A257TDW1	176|176|176	A0A017RX34:13:188	Fervidicella metallireducens AeB|candidate division KSB1 bacterium 4484_87|Parcubacteria group bacterium 21-54-25	None	Bacteria	NA	1403537|1970772|1970248	TrEMBL
A0A017RX95	401.969	A0A017RX95|A0A099S535|A0A0C1U6Z6|A0A0C2UT90|A0A150LA33|A0A151ANL6|A0A162RER8|A0A1E3C368|A0A1G4FP22|A0A1H8BZF7|A0A1I1Z0S3|A0A1I2JN61|A0A1M4TWJ7|A0A1M4VH47|A0A1M5QQD0|A0A1M5UNB4|A0A1M6FGU2|A0A1M6KTM2|A0A239ZBW4|A0A2K2FH24|A0A2K9P2C4|A3DJ22|C6PZB5|E4Q130|G2THC5|G5IL06|I7K8N2|K6DRR7|L7VRQ7|Q8XK06|S6FL79|U5RW28	32	Beta-lactamase |Lactamase_B domain-containing protein |Metallo-beta-lactamase superfamily protein |Competence protein |MBL fold metallo-hydrolase |Hydroxyacylglutathione hydrolase |ComEC family competence protein |Metal-dependent hydrolase| beta-lactamase superfamily II |Competence protein ComEC |Competence protein ComE |Beta-lactamase domain protein |DNA internalization-related competence protei…	None	None	None	Clostridia|Bacilli|Tissierellia	3.1.2.6 {ECO:0000313|EMBL:KYH29222.1}|3.1.2.6 {ECO:0000313|EMBL:KZL89793.1}	Clostridiaceae|Paenibacillaceae|Bacillaceae|NA|Halobacteroidaceae|Tissierellaceae|Peptococcaceae|Hungateiclostridiaceae|Thermoanaerobacterales Fa	Q428_05060|DP68_11480|U732_4298|SD71_16320|B4102_2637|CLCOL_09550|CLMAG_48030|A7W90_16305|PP176A_2912|SAMN04488698_12240|SAMN05428981_104205|DBY38_13205|SAMN02745784_00892|SAMN02745158_01224|SAMN02746098_00334|SAMN02745207_01837|SAMN02745163_01132|SAMN05444401_3491|NCTC2909_00458|CDQ84_11950|B9O19_01254|Cthe_2752|CcarbDRAFT_4132|Calow_1026|Bcoa_0807|HMPREF9473_04184|CAAU_1796|BABA_03689|Cst_c1256…	Fervidicella|Clostridium|Cohnella|Bacillus|Sporanaerobacter|Candidatus Frackibacter|Tissierella|Lactonifactor|Desulfosporosinus|Pseudoclostridium|Monoglobus|Hungateiclostridium|Caldicellulosiruptor|Hungatella|Caloramator|Thermoclostridium	0016787 hydrolase activity|0004416 hydroxyacylglutathione hydrolase activity|0003677 DNA binding|0008168 methyltransferase activity|0008270 zinc ion binding|0008800 beta-lactamase activity	IPR001279|IPR035681|IPR004026|IPR001322	None	IPR036866|IPR035451|IPR036415	IPR001018	cthd:CDO33_07095|cth:Cthe_2752|cck:Ccar_22925|cow:Calow_1026|bag:Bcoa_0807|csd:Clst_1213,css:Cst_c12560|cpe:CPE1597|cah:CAETHG_2749	NA	GI:599130172|GI:737397303|EMBL-CDS:EYE89009.1|REFSEQ:WP_035378732.1|GI:695881404|GI:737326909|EMBL-CDS:KGK87241.1|GI:746603477|GI:745738994|EMBL-CDS:KIE48509.1|REFSEQ:WP_039629598.1|GI:751597310|GI:751146826|EMBL-CDS:KIL35203.1|REFSEQ:WP_041065493.1|GI:1004899396|GI:1054345005|EMBL-CDS:KYD09110.1|EMBL-CDS:PTY80495.1|EMBL-CDS:PTY84484.1|REFSEQ:WP_066228937.1|GI:1007486722|EMBL-CDS:KYH29222.1|GI:10…	Clostridiales|Bacillales|Tissierellales|Halanaerobiales|Thermoanaerobacterales	Fervidicella metallireducens AeB.|Clostridium sp. HMP27.|Clostridium argentinense CDC 2741.|Cohnella kolymensis.|Bacillus sporothermodurans.|Clostridium colicanis DSM 13634.|Clostridium magnum DSM 2767.|Clostridium sp. Bc-iso-3.|Sporanaerobacter sp. PP17-6a.|Candidatus Frackibacter sp. WG12.|Bacillus sp. OV194.|Clostridium cadaveris.|Tissierella praeacuta DSM 18095.|Lactonifactor longoviformis DS…	PF00753|PF02805|PF00932	Firmicutes	A0A017RX95|A0A099S535|A0A0C1U6Z6|A0A0C2UT90|A0A150LA33|A0A151ANL6|A0A162RER8|A0A1E3C368|A0A1G4FP22|A0A1H8BZF7|A0A1I1Z0S3|A0A1I2JN61|A0A1M4TWJ7|A0A1M4VH47|A0A1M5QQD0|A0A1M5UNB4|A0A1M6FGU2|A0A1M6KTM2|A0A239ZBW4|A0A2K2FH24|A0A2K9P2C4|A3DJ22|C6PZB5|E4Q130|G2THC5|G5IL06|I7K8N2|K6DRR7|L7VRQ7|Q8XK06|S6FL79|U5RW28	196|196|196|196|196|196|196|196|196|196|196|196|196|196|196|196|196|196|196|196|196|196|196|196|196	A0A017RX95:45:240	Fervidicella metallireducens AeB|Clostridium sp. HMP27|Clostridium argentinense CDC 2741|Cohnella kolymensis|Bacillus sporothermodurans|Clostridium colicanis DSM 13634|Clostridium magnum DSM 2767|Clostridium sp. Bc-iso-3|Sporanaerobacter sp. PP17-6a|Candidatus Frackibacter sp. WG12|Bacillus sp. OV194|Clostridium cadaveris|Tissierella praeacuta DSM 18095|Lactonifactor longoviformis DSM 17459|Desul…	1487921.DP68_11480|1280692.AUJL01000005_gene1630|203119.Cthe_2752|536227.CcarbDRAFT_4132|632518.Calow_1026|345219.Bcoa_0807|857293.CAAU_1796|1117379.BABA_03689|1121335.Clst_1213	Bacteria	NA	1403537|1487921|1418104|1590652|46224|1121305|1121326|1848158|1891289|2017977|1881065|1529|1123404|1122155|1121420|1121316|1121302|1121298|1494|84032|1981510|203119|536227|632518|345219|742737|857293|1117379|1121335|195102|1351755|1341692	TrEMBL
A0A017S0E0	352.435	A0A017S0E0|A0A075KBA4|A0A0J8D537|A0A0L0WB34|A0A0S8HV29|A0A124ILU7|A0A1B6BB36|A0A1D2R4W8|A0A1F4N6C0|A0A1H8ZLI3|A0A1I4SCA8|A0A1Q6TA16|A0A226BX88|A0A2H5VGA3|B2V7A5|J6H7D2|K0B199|R6U8T7|R7MPB0|R7NEK4|U2ECD7|U2L3X1|W1WAG9	23	Beta-lactamase |Beta-lactamase domain protein |Lactamase_B domain-containing protein |MBL fold metallo-hydrolase |Hydroxyacylglutathione hydrolase |Glyoxylase| beta-lactamase superfamily II |Hydroxyacylglutathione hydrolase GloC |Metallo-beta-lactamase domain protein |Beta-lactamase domain-containing protein |Zn-dependent hydrolases including glyoxylases |Metallo-beta-lactamase family protein	None	None	None	Clostridia|Negativicutes|Tissierellia|NA|Calditrichae|Deltaproteobacteria|Aquificae	3.1.2.6 {ECO:0000313|EMBL:GAU76916.1}|3.1.2.6 {ECO:0000313|EMBL:GBC75713.1}	Clostridiaceae|Sporomusaceae|Gottschalkiaceae|NA|Gracilibacteraceae|Clostridiales Family XII.|Calditrichaceae|Lachnospiraceae|Syntrophobacteraceae|Ruminococcaceae|Natranaerobiaceae|Hydrogenothermaceae|Peptostreptococcaceae|Eubacteriaceae|Veillonellaceae	Q428_01030|UFO1_1914|CLCY_2c00350|CLPU_5c00080|AMJ80_11510|APF84_17540|F3D3_1515|A7316_07625|A2Y94_02450|SAMN02910289_00253|SAMN05660836_00878|BHW52_13180|CDO51_07855|HRbin06_01033|SYO3AOP1_1739|HMPREF1143_1849|Curi_c17330|BN714_00006|BN739_01784|BN774_01196|HMPREF1982_03959|HMPREF1987_00585|Q620_VSAC01046G0013	Fervidicella|Pelosinus|Clostridium|Gottschalkia|NA|Gracilibacter|Fusibacter|Caldithrix|Thermodesulforhabdus|Ruminococcus|Natranaerobius|Sulfurihydrogenibium|Peptoanaerobacter|Eubacterium|Veillonella	0016787 hydrolase activity|0004416 hydroxyacylglutathione hydrolase activity|0008800 beta-lactamase activity|0008270 zinc ion binding	IPR001279	None	IPR036866	IPR001018	puf:UFO1_1914|sul:SYO3AOP1_1739|cad:Curi_c17330	NA	GI:737395901|GI:599130806|EMBL-CDS:EYE89635.1|REFSEQ:WP_035377357.1|GI:664788788|GI:740885051|EMBL-CDS:AIF51461.1|REFSEQ:WP_038670299.1|GI:873244448|GI:870995310|EMBL-CDS:KMT21275.1|REFSEQ:WP_048570721.1|GI:913009724|GI:909778549|EMBL-CDS:KNF08701.1|REFSEQ:WP_050354807.1|GI:931509669|EMBL-CDS:KPK88028.1|GI:974226328|EMBL-CDS:KUO66996.1|GI:1071447835|EMBL-CDS:GAU76916.1|REFSEQ:WP_069872603.1|GI:10…	Clostridiales|Selenomonadales|Tissierellales|NA|Candidatus Altiarchaeales|Calditrichales|Syntrophobacterales|Natranaerobiales|Aquificales|Veillonellales	Fervidicella metallireducens AeB.|Pelosinus sp. UFO1.|Clostridium cylindrosporum DSM 605.|Gottschalkia purinilytica |bacterium SM23_31.|Gracilibacter sp. BRH_c7a.|Fusibacter sp. 3D3.|Candidatus Altiarchaeales archaeon WOR_SM1_86-2.|Caldithrix sp. RBG_13_44_9.|Lachnospiraceae bacterium RM5.|Thermodesulforhabdus norvegica.|Ruminococcus sp. 37_24.|Natranaerobius trueperi.|archaeon HR06.|Sulfurihydro…	PF00753	Firmicutes|NA|Candidatus Altiarchaeota|Calditrichaeota|Proteobacteria|Aquificae	A0A017S0E0|A0A075KBA4|A0A0J8D537|A0A0L0WB34|A0A0S8HV29|A0A124ILU7|A0A1B6BB36|A0A1D2R4W8|A0A1F4N6C0|A0A1H8ZLI3|A0A1I4SCA8|A0A1Q6TA16|A0A226BX88|A0A2H5VGA3|B2V7A5|J6H7D2|K0B199|R6U8T7|R7MPB0|R7NEK4|U2ECD7|U2L3X1|W1WAG9	180|180|180|180|180|180|180|180|180|180|180	A0A017S0E0:9:188	Fervidicella metallireducens AeB|Pelosinus sp. UFO1|Clostridium cylindrosporum DSM 605|Gottschalkia purinilytica|bacterium SM23_31|Gracilibacter sp. BRH_c7a|Fusibacter sp. 3D3|Candidatus Altiarchaeales archaeon WOR_SM1_86-2|Caldithrix sp. RBG_13_44_9|Lachnospiraceae bacterium RM5|Thermodesulforhabdus norvegica|Ruminococcus sp. 37_24|Natranaerobius trueperi|archaeon HR06|Sulfurihydrogenibium sp. Y…	484770.UFO1_1914|436114.SYO3AOP1_1739|1128398.Curi_c17330|1321778.HMPREF1982_03959|1321784.HMPREF1987_00585	Bacteria|Archaea	NA	1403537|484770|1121307|1503|1703762|1734398|1048380|1849364|1797576|1200721|39841|1897019|759412|2035442|436114|796937|1128398|1262962|1262965|1262892|1321778|1321784|1403932	TrEMBL
A0A017SMI3	104.469	A0A017SMI3|A0A1N6XWK5|A0A1S8W1A2|A0A1X1MMR6|A0A2H3IVZ4|G2WW51|Q0U5U3	7	Metallo-hydrolase/oxidoreductase |Glyoxylase| beta-lactamase superfamily II |Lactamase_B domain-containing protein |Beta-lactamase |3-oxoacid CoA-transferase| subunit B |Metallo-beta-lactamase superfamily protein	None	None	None	Eurotiomycetes|Alphaproteobacteria|Chytridiomycetes|Gammaproteobacteria|Sordariomycetes|Dothideomycetes	None	Aspergillaceae|Acetobacteraceae|NA|Vibrionaceae|Plectosphaerellaceae|Phaeosphaeriaceae	EURHEDRAFT_409285|SAMN05421828_114112|BSLG_02375|ST37_16560|PENO1_034230|VDAG_01837|SNOG_12871	Aspergillus|Acidiphilium|Batrachochytrium|Vibrio|Penicillium|Verticillium|Parastagonospora	0016787 hydrolase activity|0008410 CoA-transferase activity|0016788 hydrolase activity acting on ester bonds|0050313 sulfur dioxygenase activity	IPR001279|IPR012791|IPR012792	IPR004165	IPR036866|IPR037171	None	vda:VDAG_01837|pno:SNOG_12871	Fungi|NA	GI:599158942|EMBL-CDS:EYE97986.1|GI:657198066|EMBL-CDS:SIR06762.1|REFSEQ:WP_029313728.1|GI:1149601020|EMBL-CDS:OON08321.1|GI:1182444670|EMBL-CDS:ORT48691.1|EMBL-CDS:PCH03171.1|GI:346976369|GI:697086498|EMBL-CDS:EGY19821.1|REFSEQ:XP_009656161.1|GI:160703801|GI:169619349|EMBL-CDS:EAT79671.2|REFSEQ:XP_001803087.1	Eurotiales|Rhodospirillales|Rhizophydiales|Vibrionales|Glomerellales|Pleosporales	Aspergillus ruber CBS 135680.|Acidiphilium rubrum.|Batrachochytrium salamandrivorans.|Vibrio sp. qd031.|Penicillium sp. 'occitanis'.|Verticillium dahliae (strain VdLs.17 / ATCC MYA-4575 / FGSC 10137)|Phaeosphaeria nodorum (strain SN15 / ATCC MYA-4574 / FGSC 10173)	PF00753|PF01144	Ascomycota|Proteobacteria|Chytridiomycota	A0A017SMI3|A0A1N6XWK5|A0A1S8W1A2|A0A1X1MMR6|A0A2H3IVZ4|G2WW51|Q0U5U3	182|182|182|182|182|182|182	A0A017SMI3:134:315	Aspergillus ruber CBS 135680|Acidiphilium rubrum|Batrachochytrium salamandrivorans|Vibrio sp. qd031|Penicillium sp. 'occitanis'|Verticillium dahliae VdLs.17|Parastagonospora nodorum SN15	27337.EGY19821|13684.SNOT_12871	Eukaryota|Bacteria	NA	1388766|526|1357716|1603038|290292|498257|321614	TrEMBL
A0A017SPR5	104.76	A0A017SPR5|A0A0U1LVS7|A0A179F5P2|B6H8V6	4	Putative metallo-beta-lactamase domain protein |Beta-lactamase-like protein 2 |Beta-lactamase-like protein |Pc16g09730 protein	None	None	None	Eurotiomycetes|Sordariomycetes	None	Aspergillaceae|Trichocomaceae|Clavicipitaceae	EURHEDRAFT_473094|PISL3812_03690|VFPPC_06843|Pc16g09730	Aspergillus|Talaromyces|Pochonia|Penicillium	None	IPR001279	None	IPR036388|IPR036866	None	pcs:Pc16g09730	Fungi	GI:599159216|EMBL-CDS:EYE98260.1|EMBL-CDS:CRG86680.1|GI:1069539861|GI:1032853893|EMBL-CDS:OAQ60745.1|REFSEQ:XP_018138623.1|GI:255941030|GI:211585907|EMBL-CDS:CAP93643.1|REFSEQ:XP_002561284.1	Eurotiales|Hypocreales	Aspergillus ruber CBS 135680.|Talaromyces islandicus |Pochonia chlamydosporia 170.|Penicillium rubens (strain ATCC 28089 / DSM 1075 / NRRL 1951 /Wisconsin 54-1255)	PF00753	Ascomycota	A0A017SPR5|A0A0U1LVS7|A0A179F5P2|B6H8V6	129|129|129|129	A0A017SPR5:53:181	Aspergillus ruber CBS 135680|Talaromyces islandicus|Pochonia chlamydosporia 170|Penicillium rubens Wisconsin 54-1255	None	Eukaryota	NA	1388766|28573|1380566|500485	TrEMBL
A0A017SWT5	4	A0A017SWT5|A0A0F6W1L8|A6GAR3	3	Putative beta lactamase |Lactamase_B domain-containing protein |Beta lactamase	None	None	None	Deltaproteobacteria	None	Polyangiaceae|Sandaracinaceae|Nannocystaceae	CAP_8485|DB32_002082|PPSIR1_15925	Chondromyces|Sandaracinus|Plesiocystis	None	IPR001279	None	IPR036866	None	samy:DB32_002082	NA	GI:599562929|EMBL-CDS:EYF01232.1|GI:816955427|EMBL-CDS:AKF04933.1|GI:149817535|EMBL-CDS:EDM77004.1	Myxococcales	Chondromyces apiculatus DSM 436.|Sandaracinus amylolyticus.|Plesiocystis pacifica SIR-1.	PF00753	Proteobacteria	A0A017SWT5|A0A0F6W1L8|A6GAR3	180|180|180	A0A017SWT5:44:223	Chondromyces apiculatus DSM 436|Sandaracinus amylolyticus|Plesiocystis pacifica SIR-1	1192034.CAP_8485|391625.PPSIR1_15925	Bacteria	NA	1192034|927083|391625	TrEMBL
A0A017T3L2	73.3143	A0A017T3L2	1	Metallo-beta-lactamase superfamily protein	None	None	None	Deltaproteobacteria	None	Polyangiaceae	CAP_6112	Chondromyces	None	IPR001279	None	IPR036866	None	None	NA	GI:599564983|EMBL-CDS:EYF03136.1	Myxococcales	Chondromyces apiculatus DSM 436.	PF00753	Proteobacteria	A0A017T3L2	168	A0A017T3L2:10:177	Chondromyces apiculatus DSM 436	1192034.CAP_6112	Bacteria	NA	1192034	TrEMBL
A0A017T497	468.679	A0A017T497|A0A0K1PCA4|A0A0S4PN94|A0A1Q7YNR3|E8WHW2|Q01SM1|Q39UD0	7	Lactamase_B domain-containing protein |DNA internalization-related competence protein ComEC/Rec2 |Competence protein ComEC |Competence protein| ComEC-related| putative	None	None	None	Deltaproteobacteria|NA|Acidobacteriia	None	Polyangiaceae|Vulgatibacteraceae|NA|Geobacteraceae|Solibacteraceae	CAP_4937|AKJ08_1116|DCOP10_119286|AUG13_06610|GM18_3069|Acid_6424|Gmet_1915	Chondromyces|Vulgatibacter|NA|Geobacter|Candidatus Solibacter	0003677 DNA binding|0008168 methyltransferase activity|0008270 zinc ion binding	IPR001279|IPR004477|IPR035681|IPR004026|IPR025405	IPR004797	IPR036866|IPR035451	None	vin:AKJ08_1116|geb:GM18_3069|sus:Acid_6424|gme:Gmet_1915	NA	GI:599565954|EMBL-CDS:EYF04063.1|GI:913608181|GI:914794492|EMBL-CDS:AKU90729.1|REFSEQ:WP_050725139.1|GI:1119289244|EMBL-CDS:CUU37240.1|GI:1125542725|EMBL-CDS:OLE56905.1|GI:505931576|GI:320126952|EMBL-CDS:ADW14512.1|REFSEQ:WP_015721349.1|GI:116228640|EMBL-CDS:ABJ87349.1|GI:78194377|EMBL-CDS:ABB32144.1	Myxococcales|NA|Desulfuromonadales|Bryobacterales	Chondromyces apiculatus DSM 436.|Vulgatibacter incomptus.|Armatimonadetes bacterium DC.|Chloroflexi bacterium 13_1_20CM_2_59_7.|Geobacter sp. (strain M18)|Solibacter usitatus (strain Ellin6076)|Geobacter metallireducens (strain GS-15 / ATCC 53774 / DSM 7210)	PF00753|PF03772|PF02805|PF13567	Proteobacteria|Armatimonadetes|Chloroflexi|Acidobacteria	A0A017T497|A0A0K1PCA4|A0A0S4PN94|A0A1Q7YNR3|E8WHW2|Q01SM1|Q39UD0	206|206|206|206|206|206|206	A0A017T497:569:774	Chondromyces apiculatus DSM 436|Vulgatibacter incomptus|Armatimonadetes bacterium DC|Chloroflexi bacterium 13_1_20CM_2_59_7|Geobacter sp. M18|Candidatus Solibacter usitatus Ellin6076|Geobacter metallireducens GS-15	1192034.CAP_4937|443143.GM18_3069|234267.Acid_6424|269799.Gmet_1915	Bacteria	NA	1192034|1391653|1661583|1805056|443143|234267|269799	TrEMBL
A0A017T5B7	90.697	A0A017T5B7|A0A0F6SHC0|A0A1G4VKP7|A0A1M3MYZ3|A0A1S8CYH5|A0A1S8D2S4|D9V1U1|L7KQY7|S4XFZ0	9	Lactamase_B domain-containing protein |Glyoxylase| beta-lactamase superfamily II |MBL fold metallo-hydrolase |Beta-lactamase	None	None	None	Deltaproteobacteria|Actinobacteria|Gammaproteobacteria|Alphaproteobacteria	None	Polyangiaceae|Sandaracinaceae|Mycobacteriaceae|NA|Moraxellaceae|Acetobacteraceae|Streptomycetaceae|Gordoniaceae	CAP_5186|DB32_007328|SAMN02799620_01188|BGO98_32260|BKE30_03515|APZ41_014200|SSMG_06881|GOACH_37_00050|SCE1572_01725	Chondromyces|Sandaracinus|Mycobacterium|NA|Alkanindiges|Roseomonas|Streptomyces|Gordonia|Sorangium	0016787 hydrolase activity	IPR001279	None	IPR036866	None	samy:DB32_007328|scu:SCE1572_01725	NA	GI:763388179|GI:599565635|EMBL-CDS:EYF03756.1|REFSEQ:WP_044245310.1|GI:921301954|GI:816960673|EMBL-CDS:AKF10179.1|REFSEQ:WP_053237162.1|EMBL-CDS:SCX08214.1|GI:1113558418|EMBL-CDS:OJY18416.1|GI:1141053307|GI:1139546071|EMBL-CDS:ONG41695.1|REFSEQ:WP_076877450.1|GI:963712663|GI:1139721717|EMBL-CDS:ONH82531.1|REFSEQ:WP_058390620.1|GI:496374814|GI:302439394|EMBL-CDS:EFL11210.1|REFSEQ:WP_009083804.1|GI…	Myxococcales|Corynebacteriales|Pseudomonadales|Rhodospirillales|Streptomycetales	Chondromyces apiculatus DSM 436.|Sandaracinus amylolyticus.|Mycobacterium sp. UNC267MFSha1.1M11.|Myxococcales bacterium 68-20.|Alkanindiges sp. H1.|Roseomonas mucosa.|Streptomyces sp. AA4.|Gordonia aichiensis NBRC 108223.|Sorangium cellulosum So0157-2.	PF00753	Proteobacteria|Actinobacteria	A0A017T5B7|A0A0F6SHC0|A0A1G4VKP7|A0A1M3MYZ3|A0A1S8CYH5|A0A1S8D2S4|D9V1U1|L7KQY7|S4XFZ0	191|191|191|191|191|191|191|191|191	A0A017T5B7:30:220	Chondromyces apiculatus DSM 436|Sandaracinus amylolyticus|Mycobacterium sp. UNC267MFSha1.1M11|Myxococcales bacterium 68-20|Alkanindiges sp. H1|Roseomonas mucosa|Streptomyces sp. AA4|Gordonia aichiensis NBRC 108223|Sorangium cellulosum So0157-2	1192034.CAP_5186|591158.SSMG_06881|1220583.GOACH_37_00050|1254432.SCE1572_01725	Bacteria	NA	1192034|927083|1502745|1895795|1907941|207340|591158|1220583|1254432	TrEMBL
A0A017T6V3	57.125	A0A017T6V3|A0A1M5RYX5|A0A239NJT8	3	Metallo-beta-lactamase superfamily protein |Glyoxylase| beta-lactamase superfamily II	None	None	None	Deltaproteobacteria|Actinobacteria	None	Polyangiaceae|Streptomycetaceae|Micromonosporaceae	CAP_4478|SAMN05444521_0084|SAMN05421812_109132	Chondromyces|Streptomyces|Asanoa	None	IPR001279	None	IPR036866	None	None	NA	GI:763386960|GI:599566423|EMBL-CDS:EYF04510.1|REFSEQ:WP_044244103.1|GI:1109615324|EMBL-CDS:SHH31248.1|EMBL-CDS:SNT54852.1	Myxococcales|Streptomycetales|Micromonosporales	Chondromyces apiculatus DSM 436.|Streptomyces sp. 3214.6.|Asanoa hainanensis.	PF00753	Proteobacteria|Actinobacteria	A0A017T6V3|A0A1M5RYX5|A0A239NJT8	188|188|188	A0A017T6V3:49:236	Chondromyces apiculatus DSM 436|Streptomyces sp. 3214.6|Asanoa hainanensis	1192034.CAP_4478	Bacteria	NA	1192034|1882757|560556	TrEMBL
A0A017TC18	94.7071	A0A017TC18|A0A1M6PQ80	2	Lactamase_B domain-containing protein |Glyoxylase| beta-lactamase superfamily II	None	None	None	Deltaproteobacteria|Actinobacteria	None	Polyangiaceae|Pseudonocardiaceae	CAP_2331|SAMN05443637_102399	Chondromyces|Pseudonocardia	None	IPR001279	None	IPR036866	None	None	NA	GI:599568124|EMBL-CDS:EYF06141.1|GI:1120937777|EMBL-CDS:SHK10139.1|REFSEQ:WP_073455503.1	Myxococcales|Pseudonocardiales	Chondromyces apiculatus DSM 436.|Pseudonocardia thermophila.	PF00753	Proteobacteria|Actinobacteria	A0A017TC18|A0A1M6PQ80	194|194	A0A017TC18:126:319	Chondromyces apiculatus DSM 436|Pseudonocardia thermophila	1192034.CAP_2331	Bacteria	NA	1192034|1848	TrEMBL
A0A017TDC5	35.88	A0A017TDC5|A0A0G3A3Y6|A0A0S8BZ86|A0A1L6LRV8|A9ERA2	5	Metallo-beta-lactamase family protein |Glyoxylase-like metal-dependent hydrolase (Beta-lactamase superfamily II) |Lactamase_B domain-containing protein	None	None	None	Deltaproteobacteria	None	Polyangiaceae|Archangiaceae|NA	CAP_0723|AA314_08613|AMJ62_03300|A7982_09879|sce7106	Chondromyces|Archangium|NA|Minicystis|Sorangium	0016787 hydrolase activity|0008800 beta-lactamase activity|0008270 zinc ion binding	IPR001279|IPR041516|IPR000086	None	IPR036388|IPR036866|IPR015797	IPR001018	age:AA314_08613|mrm:A7982_09879|scl:sce7106	NA	GI:599569265|EMBL-CDS:EYF07244.1|GI:836728065|GI:827427091|EMBL-CDS:AKJ06987.1|EMBL-CDS:REG31726.1|REFSEQ:WP_047860128.1|GI:931431236|EMBL-CDS:KPK16926.1|GI:1127363127|EMBL-CDS:APR84530.1|GI:501196696|GI:161165970|EMBL-CDS:CAN97275.1|REFSEQ:WP_012239714.1	Myxococcales	Chondromyces apiculatus DSM 436.|Archangium gephyra.|Myxococcales bacterium SG8_38.|Minicystis rosea.|Sorangium cellulosum (strain So ce56)	PF00753|PF17778|PF00293	Proteobacteria	A0A017TDC5|A0A0G3A3Y6|A0A0S8BZ86|A0A1L6LRV8|A9ERA2	171|171|171|171	A0A017TDC5:28:198	Chondromyces apiculatus DSM 436|Archangium gephyra|Myxococcales bacterium SG8_38|Minicystis rosea|Sorangium cellulosum So ce56	1192034.CAP_0723|448385.sce7106	Bacteria	NA	1192034|48|1703407|888845|448385	TrEMBL
A0A017TE06	80.3333	A0A017TE06	1	Beta-lactamase II	None	None	None	Deltaproteobacteria	None	Polyangiaceae	CAP_1548	Chondromyces	None	IPR001279	None	IPR036866	None	None	NA	GI:763382080|GI:599568857|EMBL-CDS:EYF06851.1|REFSEQ:WP_044239249.1	Myxococcales	Chondromyces apiculatus DSM 436.	PF00753	Proteobacteria	A0A017TE06	195	A0A017TE06:85:279	Chondromyces apiculatus DSM 436	1192034.CAP_1548	Bacteria	NA	1192034	TrEMBL
A0A021VPA1	386.657	A0A021VPA1|A0A1H9FF16	2	Beta-lactamase |Glyoxylase| beta-lactamase superfamily II	None	None	None	Actinobacteria	None	Cellulomonadaceae|Nocardioidaceae	N866_03620|SAMN05421756_103236	Actinotalea|Friedmanniella	None	IPR001279	None	IPR036866	None	None	NA	GI:601042183|GI:736093556|EMBL-CDS:EYR63019.1|REFSEQ:WP_034226740.1|EMBL-CDS:SEQ35888.1	Micrococcales|Propionibacteriales	Actinotalea ferrariae CF5-4.|Friedmanniella flava.	PF00753	Actinobacteria	A0A021VPA1|A0A1H9FF16	200|200	A0A021VPA1:10:209	Actinotalea ferrariae CF5-4|Friedmanniella flava	None	Bacteria	NA	948458|1036181	TrEMBL
A0A021VUP8	22.25	A0A021VUP8|A0A0K1JLQ4|A0A126Z4K1	3	Lactamase |Lactamase_B domain-containing protein	None	None	None	Actinobacteria	None	Cellulomonadaceae|Dermacoccaceae|Microbacteriaceae	N866_02050|VV02_19460|AX769_20550	Actinotalea|Luteipulveratus|Frondihabitans	None	IPR001279	None	IPR036866	None	lmoi:VV02_19460|frp:AX769_20550	NA	GI:601044198|GI:917415558|EMBL-CDS:EYR64909.1|REFSEQ:WP_052022270.1|GI:909834719|GI:918740788|EMBL-CDS:AKU17510.1|REFSEQ:WP_052594204.1|GI:1054489705|GI:1001854865|EMBL-CDS:AMM22098.1	Micrococcales	Actinotalea ferrariae CF5-4.|Luteipulveratus mongoliensis.|Frondihabitans sp. PAMC 28766.	PF00753	Actinobacteria	A0A021VUP8|A0A0K1JLQ4|A0A126Z4K1	185|185|185	A0A021VUP8:35:219	Actinotalea ferrariae CF5-4|Luteipulveratus mongoliensis|Frondihabitans sp. PAMC 28766	None	Bacteria	NA	948458|571913|1795630	TrEMBL
A0A021VWT1	43.3061	A0A021VWT1|A0A0B2AIB0|A0A1A3I6Z5|A0A1C5D245|A0A1H3N5Y0|A0A2A3AKH5|A0A2A4EC46|A0A2A9ERS5|C7MUE6|E9SZS0|F4H405|H5U825|M7MPA6|Q8FU87	14	Zn-dependent hydrolase |Glyoxylase| beta-lactamase superfamily II |MBL fold metallo-hydrolase |Glyoxylase-like metal-dependent hydrolase (Beta-lactamase superfamily II) |Zn-dependent hydrolase| glyoxylase |Metallo-beta-lactamase domain protein |Lactamase_B domain-containing protein |Beta-lactamase domain-containing protein	None	None	None	Actinobacteria	None	Cellulomonadaceae|Micrococcaceae|Mycobacteriaceae|Streptomycetaceae|Geodermatophilaceae|Microbacteriaceae|Bogoriellaceae|Pseudonocardiaceae|Nocardiaceae|Gordoniaceae|Corynebacteriaceae	N866_10640|LK10_09450|A9W95_14890|GA0115259_1023110|SAMN05660209_03875|CKW39_02450|AUC47_13135|ATJ97_3487|Svir_19030|HMPREF0724_11621|Celf_1222|GOTRE_001_01320|ADIAG_02218	Actinotalea|Sinomonas|Mycobacterium|Streptomyces|Geodermatophilus|Kocuria|Microbacterium|Georgenia|Saccharomonospora|Rhodococcus|Cellulomonas|Gordonia|Paeniglutamicibacter|Corynebacterium	0016787 hydrolase activity	IPR001279	None	IPR036866	None	svi:Svir_19030|cfi:Celf_1222|cef:CE0134	NA	GI:601043740|GI:736089956|EMBL-CDS:EYR64470.1|REFSEQ:WP_034223287.1|GI:733414034|GI:759398325|EMBL-CDS:KHL03287.1|REFSEQ:WP_043122865.1|GI:1038402462|GI:1055817154|EMBL-CDS:OBJ55639.1|REFSEQ:WP_067410671.1|EMBL-CDS:SCF77044.1|EMBL-CDS:SDY84357.1|EMBL-CDS:PBB09934.1|EMBL-CDS:PCE15802.1|EMBL-CDS:PFG40945.1|GI:256585792|EMBL-CDS:ACU96925.1|GI:491656081|GI:325554830|EMBL-CDS:EGD24503.1|REFSEQ:WP_0055…	Micrococcales|Corynebacteriales|Streptomycetales|Geodermatophilales|Pseudonocardiales	Actinotalea ferrariae CF5-4.|Sinomonas humi.|Mycobacterium sp. 1423905.2.|Streptomyces sp. MnatMP-M17.|Geodermatophilus africanus.|Kocuria sp. WRN011.|Microbacterium sp. SZ1.|Georgenia soli.|Saccharomonospora viridis (strain ATCC 15386 / DSM 43017 / JCM 3036 /NBRC 12207 / P101)|Rhodococcus hoagii ATCC 33707.|Cellulomonas fimi (strain ATCC 484 / DSM 20113 / JCM 1341 / NBRC 15513/ NCIMB 8980 / NCTC…	PF00753	Actinobacteria	A0A021VWT1|A0A0B2AIB0|A0A1A3I6Z5|A0A1C5D245|A0A1H3N5Y0|A0A2A3AKH5|A0A2A4EC46|A0A2A9ERS5|C7MUE6|E9SZS0|F4H405|H5U825|M7MPA6|Q8FU87	210|210|210|210|210|210|210|210|210	A0A021VWT1:18:227	Actinotalea ferrariae CF5-4|Sinomonas humi|Mycobacterium sp. 1423905.2|Streptomyces sp. MnatMP-M17|Geodermatophilus africanus|Kocuria sp. WRN011|Microbacterium sp. SZ1|Georgenia soli|Saccharomonospora viridis DSM 43017|Rhodococcus hoagii ATCC 33707|Cellulomonas fimi ATCC 484|Gordonia terrae NBRC 100016|Paeniglutamicibacter gangotriensis Lz1y|Corynebacterium efficiens YS-314	471857.Svir_19030|590998.Celf_1222|2055.JNXA01000010_gene1173|1276920.ADIAG_02218|196164.23491969	Bacteria	NA	948458|1338436|1856859|1839780|1137993|2029858|1849736|638953|471857|525370|590998|1089454|1276920|196164	TrEMBL
A0A021X4G0	303.013	A0A021X4G0|A0A081CU20|A0A0C1J2D6|A0A175RQV1|K0VN90|W8HZG3	6	Metallo-beta-lactamase family protein |Lactamase_B domain-containing protein |Metallo-beta-lactamase |Beta-lactamase	None	None	None	Alphaproteobacteria	None	Rhizobiaceae|Rhodobacteraceae|Aurantimonadaceae	SHLA_56c000070|RRU01S_10_00040|RA27_21205|NS365_10440|RCCGEPOP_15721|OV14_1688	Shinella|Agrobacterium|Ruegeria|Aureimonas|Rhizobium|Ensifer	None	IPR001279	None	IPR036866	IPR006311	ead:OV14_1688	NA	GI:601178636|GI:558644436|EMBL-CDS:EYR80091.1|REFSEQ:WP_023515291.1|EMBL-CDS:GAK70166.1|GI:742726374|GI:746506650|EMBL-CDS:KIC37669.1|REFSEQ:WP_039543671.1|GI:968192811|GI:969838679|EMBL-CDS:KTR05793.1|REFSEQ:WP_058600219.1|GI:403704449|GI:495805024|EMBL-CDS:EJZ20326.1|REFSEQ:WP_008529603.1|GI:589086746|EMBL-CDS:AHK43502.1	Rhizobiales|Rhodobacterales	Shinella sp. DD12.|Agrobacterium rubi TR3 = NBRC 13261.|Ruegeria sp. ANG-R.|Aureimonas ureilytica.|Rhizobium sp. Pop5.|Ensifer adhaerens OV14.	PF00753	Proteobacteria	A0A021X4G0|A0A081CU20|A0A0C1J2D6|A0A175RQV1|K0VN90|W8HZG3	184|184|184|184|184	A0A021X4G0:107:290	Shinella sp. DD12|Agrobacterium rubi TR3 = NBRC 13261|Ruegeria sp. ANG-R|Aureimonas ureilytica|Rhizobium sp. Pop5|Ensifer adhaerens OV14	1410620.SHLA_56c000070|1220582.RRU01S_10_00040	Bacteria	NA	1410620|1368415|1577903|401562|1223565|1416753	TrEMBL
A0A021XAI9	73.7391	A0A021XAI9|A0A0T5NSP2|A0A168UMT7|A0A1Z8V454|K9XLZ0	5	Beta-lactamase domain-containing protein |Lactamase_B domain-containing protein |MBL fold metallo-hydrolase |Metallo-beta-lactamase domain containing 2	None	None	None	Alphaproteobacteria|NA	None	Rhizobiaceae|Rhodobacteraceae|Leptolyngbyaceae|NA|Chroococcaceae	SHLA_64c000290|XM53_14860|AY599_09175|CBC21_12670|Glo7428_4271	Shinella|Roseovarius|Leptolyngbya|NA|Gloeocapsa	0016787 hydrolase activity	IPR001279	None	IPR036866	None	glp:Glo7428_4271	NA	GI:601180910|EMBL-CDS:EYR82195.1|GI:950095748|EMBL-CDS:KRS11758.1|GI:1025908557|GI:1027799985|EMBL-CDS:OAB57347.1|REFSEQ:WP_063718737.1|GI:1200333571|EMBL-CDS:OUU54064.1|GI:505003482|GI:428266771|EMBL-CDS:AFZ32717.1|REFSEQ:WP_015190584.1	Rhizobiales|Rhodobacterales|Synechococcales|NA|Chroococcales	Shinella sp. DD12.|Roseovarius atlanticus.|Leptolyngbya valderiana BDU 20041.|Proteobacteria bacterium TMED61.|Gloeocapsa sp. PCC 7428.	PF00753	Proteobacteria|Cyanobacteria	A0A021XAI9|A0A0T5NSP2|A0A168UMT7|A0A1Z8V454|K9XLZ0	192|192|192|192|192	A0A021XAI9:27:218	Shinella sp. DD12|Roseovarius atlanticus|Leptolyngbya valderiana BDU 20041|Proteobacteria bacterium TMED61|Gloeocapsa sp. PCC 7428	1410620.SHLA_64c000290|1173026.Glo7428_4271	Bacteria	NA	1410620|1641875|322866|1986601|1173026	TrEMBL
A0A022L315	268.676	A0A022L315|A0A0H5D7R7|A0A0I9W0E8|A0A0M2XJ02|A0A164L8W9|A0A1B1WQB5|A0A1C4WNK3|A0A1I6TK51|A0A1L7CGN9|A0A1M5D5C6|A0A1M6B657|A0A1W0B906|A0A1X2LXH5|A0A255ER82|A0A2A2A0N3|A0A2G5P6D8|A0A2N0X8A6|A0A2N3YIG8|B1VGG7|C7NK64|X5DMW5	21	Zn-dependent hydrolase |Putative hydrolase in cluster with formaldehyde/S-nitrosomycothiol reductase MscR |Glyoxylase| beta-lactamase superfamily II |Hydroxyacylglutathione hydrolase |MBL fold metallo-hydrolase |Glyoxylase-like metal-dependent hydrolase (Beta-lactamase superfamily II) |Lactamase_B domain-containing protein |Zn-dependent hydrolase| glyoxylase	None	None	None	Actinobacteria	None	Dietziaceae|Pseudonocardiaceae|Dermacoccaceae|Corynebacteriaceae|Nocardiaceae|Mycobacteriaceae|Micromonosporaceae|Frankiaceae|Propionibacteriaceae|Intrasporangiaceae	H483_0114670|AA983_10995|WU86_06095|AWN90_36290|BCA37_30150|GA0074695_2620|SAMN05660874_04013|CAQU_07945|SAMN05443575_0463|SAMN02745244_00353|B0T46_02215|B8W66_07180|CGZ91_00885|CKJ84_11215|CQY22_016600|CXB45_04725|ATL31_1445|cu1314|Ksed_03750|CGLY_10165	Dietzia|Alloactinosynnema|Dermacoccus|Corynebacterium|Nocardia|Mycobacterium|Micromonospora|Saccharopolyspora|Jatrophihabitans|Tessaracoccus|NA|Mycolicibacterium|Tetrasphaera|Kytococcus	0016787 hydrolase activity	IPR001279	None	IPR036866	None	alo:CRK60770|caqu:CAQU_07945|cur:cu1314|kse:Ksed_03750|cgy:CGLY_10165	NA	GI:516447144|GI:602234609|EMBL-CDS:EYT57955.1|REFSEQ:WP_017836056.1|GI:929029618|GI:886833098|EMBL-CDS:CRK60770.1|REFSEQ:WP_054053381.1|GI:829090836|GI:828383172|EMBL-CDS:KLO62145.1|REFSEQ:WP_047312324.1|GI:817686361|GI:817553896|EMBL-CDS:KKO81979.1|REFSEQ:WP_046650435.1|GI:1021004796|GI:1056066719|EMBL-CDS:KZM72143.1|REFSEQ:WP_067592382.1|GI:1047843484|GI:1057641388|EMBL-CDS:ANW67245.1|REFSEQ:WP…	Corynebacteriales|Pseudonocardiales|Micrococcales|Micromonosporales|Frankiales|Propionibacteriales	Dietzia sp. UCD-THP.|Alloactinosynnema sp. L-07.|Dermacoccus sp. PE3.|Corynebacterium xerosis.|Nocardia terpenica.|Mycobacterium sp. djl-10.|Micromonospora viridifaciens.|Saccharopolyspora flava.|Corynebacterium aquilae DSM 44791.|Jatrophihabitans endophyticus.|Tessaracoccus bendigoensis DSM 12906.|Nocardia donostiensis.|Mycobacterium decipiens.|Propionibacteriaceae bacterium NML 150081.|Coryneba…	PF00753	Actinobacteria	A0A022L315|A0A0H5D7R7|A0A0I9W0E8|A0A0M2XJ02|A0A164L8W9|A0A1B1WQB5|A0A1C4WNK3|A0A1I6TK51|A0A1L7CGN9|A0A1M5D5C6|A0A1M6B657|A0A1W0B906|A0A1X2LXH5|A0A255ER82|A0A2A2A0N3|A0A2G5P6D8|A0A2N0X8A6|A0A2N3YIG8|B1VGG7|C7NK64|X5DMW5	163|163|163|163|163|163|163|163|163|163|163|163|163|163|163	A0A022L315:36:198	Dietzia sp. UCD-THP|Alloactinosynnema sp. L-07|Dermacoccus sp. PE3|Corynebacterium xerosis|Nocardia terpenica|Mycobacterium sp. djl-10|Micromonospora viridifaciens|Saccharopolyspora flava|Corynebacterium aquilae DSM 44791|Jatrophihabitans endophyticus|Tessaracoccus bendigoensis DSM 12906|Nocardia donostiensis|Mycobacterium decipiens|Propionibacteriaceae bacterium NML 150081|Corynebacterium sp. NM…	1292020.H483_0114670|504474.cu1314|478801.Ksed_03750|1404245.CGLY_10165	Bacteria	NA	1292020|1653480|1641401|1725|455432|1879023|1881|95161|1431546|1206085|1123357|1538463|1430326|2016505|2029401|85968|161890|173053|504474|478801|1404245	TrEMBL
A0A022LFP7	188.388	A0A022LFP7|A0A0X3VVM1	2	Zn-dependent hydrolase |Sulfurtransferase	None	None	None	Actinobacteria	None	Dietziaceae|Streptomycetaceae	H483_0109735|ADL22_09215	Dietzia|Streptomyces	0016787 hydrolase activity|0004792 thiosulfate sulfurtransferase activity|0016740 transferase activity	IPR001279|IPR001763	None	IPR036866|IPR036873	IPR001307	None	NA	GI:602239364|GI:516448418|EMBL-CDS:EYT62710.1|REFSEQ:WP_017837330.1|GI:973287067|GI:1055309742|EMBL-CDS:KUL48725.1|REFSEQ:WP_066975626.1	Corynebacteriales|Streptomycetales	Dietzia sp. UCD-THP.|Streptomyces sp. NRRL F-4489.	PF00581|PF00753	Actinobacteria	A0A022LFP7|A0A0X3VVM1	194|194	A0A022LFP7:12:205	Dietzia sp. UCD-THP|Streptomyces sp. NRRL F-4489	1292020.H483_0109735	Bacteria	NA	1292020|1609095	TrEMBL
A0A022LSH9	91.2551	A0A022LSH9|A0A1Q9U2A3	2	Lactamase_B domain-containing protein |MBL fold metallo-hydrolase	None	None	None	Actinobacteria	None	Dietziaceae|Thermomonosporaceae	H483_0104820|BJF79_00520	Dietzia|Actinomadura	0016787 hydrolase activity	IPR001279	None	IPR036866	None	None	NA	GI:602241163|GI:516446767|EMBL-CDS:EYT64509.1|REFSEQ:WP_017835679.1|GI:1132229806|GI:1130548623|EMBL-CDS:OLT31713.1|REFSEQ:WP_075897987.1	Corynebacteriales|Streptosporangiales	Dietzia sp. UCD-THP.|Actinomadura sp. CNU-125.	PF00753	Actinobacteria	A0A022LSH9|A0A1Q9U2A3	222|222	A0A022LSH9:14:235	Dietzia sp. UCD-THP|Actinomadura sp. CNU-125	1292020.H483_0104820	Bacteria	NA	1292020|1904961	TrEMBL
A0A022MDH9	68.2143	A0A022MDH9|A0A0H5CI45|A0A101TB16|A0A1C6T4G3|A0A1H0LQW8|A0A1I5LTU2|A0A1U7GHT6|A0A1V6MWR4|A0A221P1D3|A0A2G1XQR8|A0A2N3ULY0	11	Metallo-beta-lactamase |Metallo-beta-lactamase superfamily protein| putative |MBL fold metallo-hydrolase |Glyoxylase| beta-lactamase superfamily II |Zn-dependent hydrolase |Glyoxylase-like metal-dependent hydrolase (Beta-lactamase superfamily II)	None	None	None	Actinobacteria|Planctomycetia	None	Streptomycetaceae|Pseudonocardiaceae|Micromonosporaceae|Geodermatophilaceae|NA	CF54_34915|AQJ66_05610|GA0070616_5552|SAMN05428965_0008|SAMN05421810_101648|BGO49_30650|BM536_005870|LK07_20300|BLA24_00375|AXZ45_3165	Streptomyces|Alloactinosynnema|Micromonospora|Geodermatophilus|Yuhushiella|NA	0016787 hydrolase activity|0008800 beta-lactamase activity|0008270 zinc ion binding	IPR001279	None	IPR036866	IPR001018	alo:CRK57114|splu:LK06_019140	NA	GI:648561315|GI:602252183|EMBL-CDS:EYT78790.1|REFSEQ:WP_026253066.1|GI:929023816|GI:886829442|EMBL-CDS:CRK57114.1|REFSEQ:WP_054047579.1|GI:1010958209|GI:973920515|EMBL-CDS:KUN88943.1|REFSEQ:WP_061917436.1|EMBL-CDS:SCL36684.1|EMBL-CDS:SDO70632.1|EMBL-CDS:SFP00186.1|GI:1113354133|EMBL-CDS:OJW17854.1|GI:1167748395|EMBL-CDS:OQD56900.1|GI:1219763569|GI:1190231804|GI:759725057|EMBL-CDS:ASN25964.1|REFSE…	Streptomycetales|Pseudonocardiales|Micromonosporales|Geodermatophilales|Planctomycetales	Streptomyces sp. Tu 6176.|Alloactinosynnema sp. L-07.|Streptomyces bungoensis.|Micromonospora nigra.|Geodermatophilus sp. DSM 45219.|Yuhushiella deserti.|Planctomycetales bacterium 71-10.|Streptomyces phaeoluteigriseus.|Streptomyces pluripotens.|Streptomyces cinnamoneus |Streptomyces sp. GP55.	PF00753	Actinobacteria|Planctomycetes	A0A022MDH9|A0A0H5CI45|A0A101TB16|A0A1C6T4G3|A0A1H0LQW8|A0A1I5LTU2|A0A1U7GHT6|A0A1V6MWR4|A0A221P1D3|A0A2G1XQR8|A0A2N3ULY0	197|197|197|197|197|197|197|197|197	A0A022MDH9:19:215	Streptomyces sp. Tu 6176|Alloactinosynnema sp. L-07|Streptomyces bungoensis|Micromonospora nigra|Geodermatophilus sp. DSM 45219|Yuhushiella deserti|Planctomycetales bacterium 71-10|Streptomyces phaeoluteigriseus|Streptomyces pluripotens|Streptomyces cinnamoneus|Streptomyces sp. GP55	None	Bacteria	NA	1470557|1653480|285568|145857|1881103|587909|1895807|114686|1355015|53446|1798190	TrEMBL
A0A022MFT2	230.95	A0A022MFT2|A0A0F7FZG5|A0A0P6XKK3|A0A0Q5D6S2|A0A0R3N7S1|A0A0W1DPL2|A0A165R6C8|A0A1H9WE06|A0A1K2HY71|A0A1L3SQH2|A0A1S1QEY8|A0A1W6ZQS6|A0A1Y6F8F0|A0A1Z9AKT4|A0A2A4ICV2|A0A2E6RU94|A1TGU8|C6W9N8	18	Beta-lactamase |Lactamase_B domain-containing protein |MBL fold metallo-hydrolase |Glyoxylase| beta-lactamase superfamily II |Beta-lactamase domain protein	None	None	None	Actinobacteria|Alphaproteobacteria|Gammaproteobacteria	None	Streptomycetaceae|Erythrobacteraceae|Rhizobiaceae|Bradyrhizobiaceae|Sphingomonadaceae|Pseudonocardiaceae|Hyphomicrobiaceae|Phyllobacteriaceae|Frankiaceae|NA|Mycobacteriaceae	CF54_30485|SXIM_48430|SZ64_15600|ASG19_15505|CQ14_28685|ATE67_11635|A3711_02585|SAMN04488000_1229|SAMN02983003_2240|BSQ44_09595|BCD49_05850|CAK95_12225|SAMN06297468_1835|CBC55_06695|COA07_03080|CMN71_02405|Mvan_5633|Amir_3353	Streptomyces|Erythrobacter|Rhizobium|Bradyrhizobium|Sphingopyxis|Lentzea|Devosia|Mesorhizobium|Frankia|Pseudorhodoplanes|Altererythrobacter|NA|Sphingomonas|Mycolicibacterium|Actinosynnema	0016787 hydrolase activity	IPR001279	None	IPR036866	None	sxi:SXIM_48430|meso:BSQ44_09595|psin:CAK95_12225|mva:Mvan_5633|ami:Amir_3353	NA	GI:740045476|GI:602253152|EMBL-CDS:EYT79580.1|REFSEQ:WP_037895125.1|GI:818448083|EMBL-CDS:AKG46227.1|GI:936197521|GI:934045016|EMBL-CDS:KPL69406.1|REFSEQ:WP_054531663.1|GI:1011586709|GI:944978982|EMBL-CDS:KQQ35141.1|REFSEQ:WP_062459175.1|GI:949368053|GI:951486444|EMBL-CDS:KRR25840.1|REFSEQ:WP_057857523.1|GI:962336960|GI:970553411|EMBL-CDS:KTE20040.1|REFSEQ:WP_058816848.1|GI:1056178242|GI:10244092…	Streptomycetales|Sphingomonadales|Rhizobiales|Pseudonocardiales|Frankiales|NA|Corynebacteriales	Streptomyces sp. Tu 6176.|Streptomyces xiamenensis.|Erythrobacter sp. SG61-1L.|Rhizobium sp. Leaf306.|Bradyrhizobium lablabi.|Sphingopyxis sp. H050.|Erythrobacter sp. HI00D59.|Lentzea albida.|Devosia enhydra.|Mesorhizobium oceanicum.|Frankia sp. EUN1h.|Pseudorhodoplanes sinuspersici.|Altererythrobacter xiamenensis.|Gammaproteobacteria bacterium TMED95.|Sphingomonas adhaesiva.|Sphingomonadaceae ba…	PF00753	Actinobacteria|Proteobacteria	A0A022MFT2|A0A0F7FZG5|A0A0P6XKK3|A0A0Q5D6S2|A0A0R3N7S1|A0A0W1DPL2|A0A165R6C8|A0A1H9WE06|A0A1K2HY71|A0A1L3SQH2|A0A1S1QEY8|A0A1W6ZQS6|A0A1Y6F8F0|A0A1Z9AKT4|A0A2A4ICV2|A0A2E6RU94|A1TGU8|C6W9N8	214|214|214|214|214|214|214|214|214|214|214|214|214	A0A022MFT2:60:273	Streptomyces sp. Tu 6176|Streptomyces xiamenensis|Erythrobacter sp. SG61-1L|Rhizobium sp. Leaf306|Bradyrhizobium lablabi|Sphingopyxis sp. H050|Erythrobacter sp. HI00D59|Lentzea albida|Devosia enhydra|Mesorhizobium oceanicum|Frankia sp. EUN1h|Pseudorhodoplanes sinuspersici|Altererythrobacter xiamenensis|Gammaproteobacteria bacterium TMED95|Sphingomonas adhaesiva|Sphingomonadaceae bacterium|Mycolic…	350058.Mvan_5633|446462.Amir_3353	Bacteria	NA	1470557|408015|1603897|1736330|722472|1759072|1822215|65499|665118|1670800|1834515|1235591|1316679|1986771|28212|1930536|350058|446462	TrEMBL
A0A022MMI9	178.069	A0A022MMI9|A0A0X3URI5|A0A132TBU9	3	Metallo-beta-lactamase |MBL fold metallo-hydrolase	None	None	None	Actinobacteria	None	Streptomycetaceae|Mycobacteriaceae	CF54_16340|ADL22_30325|ASJ79_17500	Streptomyces|Mycobacterium	0016787 hydrolase activity	IPR001279	None	IPR036866	None	None	NA	GI:602256044|GI:740042260|EMBL-CDS:EYT81930.1|REFSEQ:WP_037891912.1|GI:973269396|GI:1055321736|EMBL-CDS:KUL34412.1|REFSEQ:WP_066987283.1|GI:1056519427|GI:985069132|EMBL-CDS:KWX68506.1|REFSEQ:WP_067953500.1	Streptomycetales|Corynebacteriales	Streptomyces sp. Tu 6176.|Streptomyces sp. NRRL F-4489.|Mycobacterium sp. NAZ190054.	PF00753	Actinobacteria	A0A022MMI9|A0A0X3URI5|A0A132TBU9	189|189|189	A0A022MMI9:67:255	Streptomyces sp. Tu 6176|Streptomyces sp. NRRL F-4489|Mycobacterium sp. NAZ190054	None	Bacteria	NA	1470557|1609095|1747766	TrEMBL
A0A022RQ76	166.392	A0A022RQ76|A0A023D1P1|A0A060QL16|A0A077DFV1|A0A081FU22|A0A095VR32|A0A099FHD3|A0A0B4ESY7|A0A0J6BKH3|A0A0N7M3L9|A0A0P8Y5J3|A0A158Q309|A0A183IBX1|A0A1B1PPM3|A0A1G5DGK7|A0A1G7BLW8|A0A1H3HNY6|A0A1L8CNW8|A0A1Y2G4R1|A0A2G8KA11|F2I3K8	21	Lactamase_B domain-containing protein |Hydroxyacylglutathione hydrolase |Beta-lactamase-like protein |Putative hydrolase PNKD	None	None	None	NA|Alphaproteobacteria|Betaproteobacteria|Gammaproteobacteria|Chromadorea|Enoplea|Zetaproteobacteria|Microbotryomycetes|Holothuroidea	3.1.2.6 {ECO:0000256|HAMAP-Rule:MF_01374}	Phrymaceae|Acetobacteraceae|Alcaligenaceae|Oceanospirillaceae|Halieaceae|Rhodobacteraceae|Synechococcaceae|Pelagibacteraceae|Dracunculidae|Soboliphymatidae|Mariprofundaceae|Leucosporidiaceae|Stichopodidae	MIMGU_mgv1a007044mg|Amme_013_026|ASAP_1887|IX83_06805|ADIMK_3688|HRUBRA_01927|IC63_00070|P279_26285|SYNGFB01_05505|PH5382_03221|JI56_03225|DME_LOCUS5768|SBAD_LOCUS1115|AYJ57_09020|SAMN05660710_00794|SAMN05421538_105124|SAMN05444340_10465|MMIC_P1567|BCR35DRAFT_274091|BSL78_18331|SAR11G3_00501	Erythranthe|Acidomonas|Asaia|Basilea|Marinobacterium|Pseudohaliea|Paracoccus|NA|Synechococcus|Phaeobacter|Dracunculus|Soboliphyme|Yangia|Citreimonas|Mariprofundus|Leucosporidium|Apostichopus|Candidatus Pelagibacter	0004416 hydroxyacylglutathione hydrolase activity|0046872 metal ion binding|0008800 beta-lactamase activity|0008270 zinc ion binding	IPR001279|IPR032282|IPR035680	IPR017782	IPR036866	IPR001018	bpsi:IX83_06805|yan:AYJ57_09020|pel:SAR11G3_00501	Viridiplantae|NA|Metazoa|Fungi	GI:604341840|EMBL-CDS:EYU41075.1|GI:754676103|EMBL-CDS:GAJ28062.1|REFSEQ:WP_042056286.1|GI:737464153|EMBL-CDS:CDG39932.1|REFSEQ:WP_035444154.1|GI:740715252|GI:675108136|EMBL-CDS:AIL33056.1|REFSEQ:WP_038500539.1|GI:738235893|GI:653654971|EMBL-CDS:KEA62027.1|REFSEQ:WP_036191207.1|GI:737540231|GI:687958516|EMBL-CDS:KGE03548.1|REFSEQ:WP_035513510.1|GI:694211955|GI:738825765|EMBL-CDS:KGJ09593.1|REFSEQ…	Lamiales|Rhodospirillales|Burkholderiales|Oceanospirillales|Cellvibrionales|Rhodobacterales|Synechococcales|Pelagibacterales|Rhabditida|Dioctophymatida|Mariprofundales|Leucosporidiales|Aspidochirotida	Erythranthe guttata |Acidomonas methanolica NBRC 104435.|Asaia platycodi SF2.1.|Basilea psittacipulmonis DSM 24701.|Marinobacterium sp. AK27.|Pseudohaliea rubra DSM 19751.|Paracoccus sphaerophysae.|Rhodobacteraceae bacterium PD-2.|Synechococcus sp. GFB01.|Phaeobacter sp. CECT 5382.|SAR11 cluster bacterium PRT-SC02.|Dracunculus medinensis |Soboliphyme baturini.|Yangia sp. CCB-MM3.|Paracoccus tibet…	PF00753|PF16123	Streptophyta|Proteobacteria|Cyanobacteria|Nematoda|Basidiomycota|Echinodermata	A0A022RQ76|A0A023D1P1|A0A060QL16|A0A077DFV1|A0A081FU22|A0A095VR32|A0A099FHD3|A0A0B4ESY7|A0A0J6BKH3|A0A0N7M3L9|A0A0P8Y5J3|A0A158Q309|A0A183IBX1|A0A1B1PPM3|A0A1G5DGK7|A0A1G7BLW8|A0A1H3HNY6|A0A1L8CNW8|A0A1Y2G4R1|A0A2G8KA11|F2I3K8	155|155|155|155|155|155|155|155|155|155|155|155|155|155|155	A0A022RQ76:183:337	Erythranthe guttata|Acidomonas methanolica NBRC 104435|Asaia platycodi SF2.1|Basilea psittacipulmonis DSM 24701|Marinobacterium sp. AK27|Pseudohaliea rubra DSM 19751|Paracoccus sphaerophysae|Rhodobacteraceae bacterium PD-2|Synechococcus sp. GFB01|Phaeobacter sp. CECT 5382|SAR11 cluster bacterium PRT-SC02|Dracunculus medinensis|Soboliphyme baturini|Yangia sp. CCB-MM3|Paracoccus tibetensis|Paracocc…	4155.Migut.G01317.1.p|1382230.ASAP_1887|1072685.IX83_06805|1232683.ADIMK_3688|1265313.HRUBRA_01927|1002672.SAR11G3_00501	Eukaryota|Bacteria	NA	4155|1231351|1382230|1072685|1232683|1265313|690417|1169855|1662190|1712645|1527298|318479|241478|1792508|336292|591205|321339|1921010|106004|307972|1002672	TrEMBL
A0A023BPL5	60.2326	A0A023BPL5|A0A060B9U3|A0A090UNN5|A0A0A7RY96|A0A1G3E0K9|A0A1U9NEG5|A0A1V3YNC2|A0A2H9U5F9	8	Beta-lactamase |Lactamase_B domain-containing protein |MBL fold metallo-hydrolase	None	None	None	Flavobacteriia|Gammaproteobacteria|Alphaproteobacteria	None	Flavobacteriaceae|Halomonadaceae|Enterobacteriaceae|Orbaceae|NA|Cellvibrionaceae|Brucellaceae|Aeromonadaceae	ATO12_05770|FF32_02895|CIWKM_07_00960|DKK76_02185|A3J71_12680|B0D95_19270|BRY73_15170|CUC53_08255	Aquimarina|Halomonas|Citrobacter|Frischella|NA|Cellvibrio|Ochrobactrum|Aeromonas	0016787 hydrolase activity	IPR001279	None	IPR036866	IPR006311	hcs:FF32_02895|fpp:FPB0191_00458|ceb:B0D95_19270	NA	GI:610625771|GI:736114148|EMBL-CDS:EZH71884.1|REFSEQ:WP_034246653.1|GI:641740543|GI:740692989|EMBL-CDS:AIA73821.1|REFSEQ:WP_038478278.1|GI:754952600|EMBL-CDS:GAL44252.1|REFSEQ:WP_042308764.1|GI:917722407|GI:736028855|EMBL-CDS:AJA44290.1|EMBL-CDS:PXY96618.1|REFSEQ:WP_052236698.1|GI:1088383564|EMBL-CDS:OHC25249.1|GI:1150413335|EMBL-CDS:AQT62011.1|GI:1148427635|EMBL-CDS:OOL16356.1|EMBL-CDS:PJG59283.1	Flavobacteriales|Oceanospirillales|Enterobacterales|Orbales|Pseudomonadales|Cellvibrionales|Rhizobiales|Aeromonadales	Aquimarina atlantica.|Halomonas campaniensis.|Citrobacter werkmanii NBRC 105721.|Frischella perrara.|Pseudomonadales bacterium RIFCSPHIGHO2_02_FULL_60_43.|Cellvibrio sp. PSBB023.|Ochrobactrum sp. P6BS-III.|Aeromonas cavernicola.	PF00753	Bacteroidetes|Proteobacteria	A0A023BPL5|A0A060B9U3|A0A090UNN5|A0A0A7RY96|A0A1G3E0K9|A0A1U9NEG5|A0A1V3YNC2|A0A2H9U5F9	184|184|184|184|184|184	A0A023BPL5:39:222	Aquimarina atlantica|Halomonas campaniensis|Citrobacter werkmanii NBRC 105721|Frischella perrara|Pseudomonadales bacterium RIFCSPHIGHO2_02_FULL_60_|Cellvibrio sp. PSBB023|Ochrobactrum sp. P6BS-III|Aeromonas cavernicola	1317122.ATO12_05770	Bacteria	NA	1317122|213554|1114921|1267021|1802005|1945512|1920636|1006623	TrEMBL
A0A023BUX6	155.261	A0A023BUX6|A0A1I5AWB8	2	Lactamase_B domain-containing protein |Glyoxylase| beta-lactamase superfamily II	None	None	None	Flavobacteriia	None	Flavobacteriaceae	ATO12_17760|SAMN04487989_102314	Aquimarina|Bizionia	None	IPR001279	None	IPR036866	None	None	NA	GI:736109962|GI:610627724|EMBL-CDS:EZH73780.1|REFSEQ:WP_034242566.1|EMBL-CDS:SFN66519.1	Flavobacteriales	Aquimarina atlantica.|Bizionia echini.	PF00753	Bacteroidetes	A0A023BUX6|A0A1I5AWB8	163|163	A0A023BUX6:69:231	Aquimarina atlantica|Bizionia echini	1317122.ATO12_17760	Bacteria	NA	1317122|649333	TrEMBL
A0A023BXL1	286.483	A0A023BXL1|A0A0K8Q5F2|A0A0Q7ZEZ1|A0A0W0U8V1|A0A1D7V0T3|A0A1G6SDI2|A0A1H1KXA9|A0A1H6WQX5|A0A1L3J1W1|A0A1L7I8N1|A0A1M5B7B5|A0A1T5AMU0|A0A238VXJ1|A0A2E4PMY2|A0A2K8XBS1|A0A2N1G3T4	16	Metallo-beta-lactamase |Ribonuclease TTHA0252 |MBL fold metallo-hydrolase |Metallo-beta-lactamase family protein |Metallo-beta-lactamase family protein| RNA-specific	None	None	None	Flavobacteriia|Actinobacteria|Gammaproteobacteria|Spirochaetia|Betaproteobacteria|Balneolia	None	Flavobacteriaceae|Micrococcaceae|Nocardioidaceae|Legionellaceae|Leptospiraceae|Burkholderiaceae|Balneolaceae	ATO12_08320|AHiyo6_15490|ASD66_12025|E4T54_09570|A0128_17340|SAMN05421548_11534|SAMN04488552_0282|SAMN05660918_2599|LPB144_01355|GRFL_2741|SAMN05443144_10818|SAMN05660776_0720|SAMN04487979_104296|CMP76_14355|CW736_13080|CXF59_09790	Aquimarina|Arthrobacter|Nocardioides|Legionella|Leptospira|Burkholderia|Gramella|Flavobacterium|Aliifodinibius|Salegentibacter|Nonlabens	0016787 hydrolase activity	IPR001279|IPR011108|IPR022712	None	IPR036866	None	laj:A0128_17340|grl:LPB144_01355|gfl:GRFL_2741|nob:CW736_13080	NA	GI:736106888|GI:610628699|EMBL-CDS:EZH74735.1|REFSEQ:WP_034239495.1|EMBL-CDS:GAP54984.1|GI:948233445|GI:945917086|EMBL-CDS:KQZ70350.1|REFSEQ:WP_056891094.1|GI:962219261|GI:654936478|EMBL-CDS:KTD03961.1|EMBL-CDS:QBS12966.1|REFSEQ:WP_028386761.1|GI:1066936146|GI:1068644046|EMBL-CDS:AOP35446.1|REFSEQ:WP_069608649.1|EMBL-CDS:SDD14948.1|GI:1085804655|EMBL-CDS:SDR66415.1|EMBL-CDS:SEJ19253.1|GI:11196307…	Flavobacteriales|Micrococcales|Propionibacteriales|Legionellales|Leptospirales|Burkholderiales|Balneolales	Aquimarina atlantica.|Arthrobacter sp. Hiyo6.|Nocardioides sp. Root151.|Legionella geestiana.|Leptospira tipperaryensis.|Burkholderia sp. TNe-862.|Gramella sp. MAR_2010_102.|Flavobacterium terrigena.|Gramella salexigens.|Gramella flava JLT2011.|Aliifodinibius roseus.|Salegentibacter holothuriorum.|Flavobacterium sp. ov086.|Flavobacterium sp.|Nonlabens sp. MB-3u-79.|Flavobacterium sp. ALD4.	PF00753|PF07521|PF10996	Bacteroidetes|Actinobacteria|Proteobacteria|Spirochaetes|Balneolaeota	A0A023BXL1|A0A0K8Q5F2|A0A0Q7ZEZ1|A0A0W0U8V1|A0A1D7V0T3|A0A1G6SDI2|A0A1H1KXA9|A0A1H6WQX5|A0A1L3J1W1|A0A1L7I8N1|A0A1M5B7B5|A0A1T5AMU0|A0A238VXJ1|A0A2E4PMY2|A0A2K8XBS1|A0A2N1G3T4	178|178|178|178|178|178|178|178|178|178	A0A023BXL1:20:197	Aquimarina atlantica|Arthrobacter sp. Hiyo6|Nocardioides sp. Root151|Legionella geestiana|Leptospira tipperaryensis|Burkholderia sp. TNe-862|Gramella sp. MAR_2010_102|Flavobacterium terrigena|Gramella salexigens|Gramella flava JLT2011|Aliifodinibius roseus|Salegentibacter holothuriorum|Flavobacterium sp. ov086|Flavobacterium sp.|Nonlabens sp. MB-3u-79|Flavobacterium sp. ALD4	1317122.ATO12_08320	Bacteria	NA	1317122|1588022|1736475|45065|2564040|416944|1250231|402734|1913577|1229726|1194090|241145|1761785|239|2058134|2058314	TrEMBL
A0A023C126	92.7097	A0A023C126	1	Metallo-beta-lactamase	None	None	None	Flavobacteriia	None	Flavobacteriaceae	ATO12_04245	Aquimarina	None	IPR001279	None	IPR036866	None	None	NA	GI:736106734|GI:610629982|EMBL-CDS:EZH76006.1|REFSEQ:WP_034239342.1	Flavobacteriales	Aquimarina atlantica.	PF00753	Bacteroidetes	A0A023C126	182	A0A023C126:21:202	Aquimarina atlantica	1317122.ATO12_04245	Bacteria	NA	1317122	TrEMBL
A0A023D6D2	71.1333	A0A023D6D2|A0A0A0D115|A0A0D7F3C5|A0A0Q6F289|A0A1B3LMT6|A0A1G4UE25|A0A1G5EMQ7|A0A1V8RPD6|A0A1X7DWZ8|A0A1Y6CVF7|A0A2H6BIP5|A0A2N3PUR1|A7IG84|B0UDZ6|C4KAJ2|C5B0Y6|F5RAY3|G3IS73|G4T2D1|H8GHH2|Q07TC8|Q1YFV7	22	Zn-dependent hydrolase/beta-lactamase |Beta-lactamase |MBL fold metallo-hydrolase |Metallo-beta-lactamase superfamily protein |Quinoprotein relay system zinc metallohydrolase 2 |Beta-lactamase domain-containing protein |Beta-lactamase domain protein |Putative metallo-hydrolase/oxidoreductase |Metallo-beta-lactamase family protein |Zn-dependent hydrolase| glyoxylase |Possible metallo-beta-lactamas…	None	None	None	Alphaproteobacteria|Betaproteobacteria|Gammaproteobacteria	None	Acetobacteraceae|Rhodospirillaceae|Bradyrhizobiaceae|Aurantimonadaceae|Sterolibacteriaceae|Xanthobacteraceae|Rhodobacteraceae|Phyllobacteriaceae|Methylococcaceae|Methylocystaceae|Methylobacteriaceae|Zoogloeaceae	Amme_075_004|P409_25450|OO17_03600|ASG48_01745|BSY238_3479|SAMN05660859_3746|SAMN05660710_01151|BFN67_20470|SAMN02982917_1132|SAMN02949497_1585|METY_3269|CWS72_12435|Xaut_1782|M446_5751|Tmz1t_2819|MexAM1_META1p1705|METUNv1_01360|Mettu_2707|MEALZ_1885|Metal_2401|RPE_0850|SI859A1_03071	Acidomonas|Inquilinus|Rhodopseudomonas|Aurantimonas|Methyloversatilis|Ancylobacter|Paracoccus|Pseudaminobacter|Azospirillum|Methylomagnum|Methylopila|Telmatospirillum|Xanthobacter|Methylobacterium|Thauera|Methylorubrum|Methylobacter|Methylomicrobium	0016787 hydrolase activity	IPR001279|IPR030829	IPR030811	IPR036866	None	metr:BSY238_3479|xau:Xaut_1782|met:M446_5751|tmz:Tmz1t_2819|mea:Mex_1p1705|mah:MEALZ_1885|rpe:RPE_0850	NA	EMBL-CDS:GAJ29687.1|GI:699011829|GI:736844377|EMBL-CDS:KGM31745.1|REFSEQ:WP_034845037.1|GI:764524241|GI:763455087|EMBL-CDS:KIZ47574.1|REFSEQ:WP_044405790.1|GI:946922772|GI:945331135|EMBL-CDS:KQT88552.1|GI:1059489041|GI:1059958517|EMBL-CDS:AOF82158.1|REFSEQ:WP_069040223.1|EMBL-CDS:SCW91834.1|EMBL-CDS:SCY28259.1|GI:1171934493|EMBL-CDS:OQM75028.1|EMBL-CDS:SMF23259.1|EMBL-CDS:SMF94276.1|EMBL-CDS:GBD5…	Rhodospirillales|Rhizobiales|Nitrosomonadales|Rhodobacterales|Methylococcales|Rhodocyclales	Acidomonas methanolica NBRC 104435.|Inquilinus limosus MP06.|Rhodopseudomonas palustris.|Aurantimonas sp. Leaf443.|Methyloversatilis sp. RAC08.|Ancylobacter rudongensis.|Paracoccus tibetensis.|Pseudaminobacter manganicus.|Azospirillum oryzae.|Methylomagnum ishizawai.|Methylopila sp. Yamaguchi.|Telmatospirillum siberiense.|Xanthobacter autotrophicus (strain ATCC BAA-1158 / Py2)|Methylobacterium sp…	PF00753	Proteobacteria	A0A023D6D2|A0A0A0D115|A0A0D7F3C5|A0A0Q6F289|A0A1B3LMT6|A0A1G4UE25|A0A1G5EMQ7|A0A1V8RPD6|A0A1X7DWZ8|A0A1Y6CVF7|A0A2H6BIP5|A0A2N3PUR1|A7IG84|B0UDZ6|C4KAJ2|C5B0Y6|F5RAY3|G3IS73|G4T2D1|H8GHH2|Q07TC8|Q1YFV7	184|184|184|184|184|184|184|184|184|184|184|184|184|184|184|184|184|184	A0A023D6D2:26:209	Acidomonas methanolica NBRC 104435|Inquilinus limosus MP06|Rhodopseudomonas palustris|Aurantimonas sp. Leaf443|Methyloversatilis sp. RAC08|Ancylobacter rudongensis|Paracoccus tibetensis|Pseudaminobacter manganicus|Azospirillum oryzae|Methylomagnum ishizawai|Methylopila sp. Yamaguchi|Telmatospirillum siberiense|Xanthobacter autotrophicus Py2|Methylobacterium sp. 4-46|Thauera sp. MZ1T|Methylorubrum…	78245.Xaut_1782|426117.M446_5751|85643.Tmz1t_2819|272630.MexAM1_META1p1705|1000565.METUNv1_01360|697282.Mettu_2707|686340.Metal_2401|316055.RPE_0850	Bacteria	NA	1231351|1398085|1076|1736378|1842540|177413|336292|1873176|286727|1760988|1437817|382514|78245|426117|85643|272630|1000565|697282|1091494|686340|316055|287752	TrEMBL
A0A023D8L6	160.683	A0A023D8L6|A0A063Y1D2|A0A087MG05|A0A0A2WE00|A0A0F8XSX5|A0A0L0MXW0|A0A0N0M0C3|A0A0S4M6Y3|A0A0S8ZJS3|A0A0W1L4T5|A0A109LRF1|A0A148N7P7|A0A177CIB9|A0A1D9BCX9|A0A1G9G989|A0A1H4BF05|A0A1H7IB49|A0A1I1ZEZ0|A0A1M5NKQ3|A0A1M5Z6F4|A0A1U9K2J0|A0A1Y5E274|A0A1Y5RXA9|A0A1Y6ET95|A0A261GVI8|A0A261RT12|A0A2A5GFD5|A0A2D6JM23|A0A2G1Z1B0|A0A2G2GI85|A0A2G2PRB2|A0A2I2EYL4|A0A2N3N808|A4BPQ3|D9QLW4|F4GMX8|I2JFB5|N4VX71|Q…	42	Metallo-beta-lactamase |Hydrolase| Zn-dependent |Lactamase_B domain-containing protein |Metallo-beta-lactamase family protein |Metallo-beta-lactamase domain protein |Beta-lactamase hydrolase-like protein |Putative membrane protein| metallo-beta-lactamase superfamily |MBL fold metallo-hydrolase |Metallo-hydrolase/oxidoreductase |Glyoxylase| beta-lactamase superfamily II |Putative metallo-hydrolase…	None	None	None	Alphaproteobacteria|Gammaproteobacteria|Eurotiomycetes|Sordariomycetes|NA|Dothideomycetes|Betaproteobacteria|Deltaproteobacteria|Oligoflexia	3.-.-.- {ECO:0000313|EMBL:SLN27463.1}	Acetobacteraceae|Oceanospirillaceae|Xanthomonadaceae|Aspergillaceae|Ophiocordycipitaceae|Pseudoalteromonadaceae|NA|Pseudomonadaceae|Erythrobacteraceae|Methylothermaceae|Didymosphaeriaceae|Chromobacteriaceae|Halomonadaceae|Nitrosomonadaceae|Nannocystaceae|Alteromonadaceae|Alcaligenaceae|Sneathiellaceae|Idiomarinaceae|Hahellaceae|Porticoccaceae|Bdellovibrionaceae|Hyphomonadaceae|Rhodobacteraceae|Mi…	Amme_104_044|ADINL_2593|N788_07110|LF41_731|ARAM_007441|TOPH_08597|ADS77_10090|Ark11_1099|ASE98_18855|ATS75_11800|AUC45_13395|AXA67_09565|CC84DRAFT_1089173|BJP62_06590|SAMN05661010_00636|SAMN04488051_103328|SAMN05216387_102117|SAMN02745121_03775|SAMN05216361_3262|SAMN04488135_112143|PAEH1_13120|A9Q83_14775|OCH7691_00894|SAMN06297229_1406|BTA51_00245|CEG14_24460|COA46_07375|CL674_15810|COB93_07870…	Acidomonas|Nitrincola|Arenimonas|Lysobacter|Aspergillus|Tolypocladium|Pseudoalteromonas|NA|Pseudomonas|Erythrobacter|Paraphaeosphaeria|Jeongeupia|Halomonas|Alkalimonas|Nitrosovibrio|Nannocystis|Marisediminitalea|Candidimonas|Paenalcaligenes|Oceanibacterium|Idiomarina|Hahella|Bordetella|Sneathiella|Robiginitomaculum|Thalassobium|Lomentospora|Nitrococcus|Brevundimonas|Pusillimonas|Colletotrichum|Xa…	0016787 hydrolase activity	IPR001279	None	IPR036866	None	jeu:BJP62_06590|phn:PAEH1_13120|bsb:Bresu_0733|put:PT7_0533|xac:XAC3357	NA|Fungi	EMBL-CDS:GAJ30136.1|GI:635198520|GI:917026089|EMBL-CDS:KDE39464.1|REFSEQ:WP_051632801.1|GI:674771356|GI:736092115|EMBL-CDS:KFL35808.1|REFSEQ:WP_034225365.1|GI:738214506|GI:702086076|EMBL-CDS:KGQ18436.1|REFSEQ:WP_036170160.1|GI:816352456|EMBL-CDS:KKK26627.1|GI:908385971|EMBL-CDS:KND86738.1|GI:930201957|GI:935574585|EMBL-CDS:KPH63279.1|REFSEQ:WP_054454212.1|GI:959202774|EMBL-CDS:CUT17912.1|GI:94470…	Rhodospirillales|Oceanospirillales|Xanthomonadales|Eurotiales|Hypocreales|Alteromonadales|NA|Pseudomonadales|Sphingomonadales|Methylococcales|Pleosporales|Neisseriales|Nitrosomonadales|Myxococcales|Burkholderiales|Sneathiellales|Cellvibrionales|Bdellovibrionales|Rhodobacterales|Microascales|Chromatiales|Caulobacterales|Glomerellales	Acidomonas methanolica NBRC 104435.|Nitrincola lacisaponensis.|Arenimonas donghaensis DSM 18148 = HO3-R19.|Lysobacter dokdonensis DS-58.|Aspergillus rambellii.|Tolypocladium ophioglossoides CBS 100239.|Pseudoalteromonas porphyrae.|bacterium 2013Arg42i.|Pseudomonas sp. Leaf48.|Pseudoalteromonas sp. H105.|Erythrobacter sp. YT30.|Methylothermaceae bacteria B42.|Paraphaeosphaeria sporulosa.|Jeongeupi…	PF00753	Proteobacteria|Ascomycota|NA	A0A023D8L6|A0A063Y1D2|A0A087MG05|A0A0A2WE00|A0A0F8XSX5|A0A0L0MXW0|A0A0N0M0C3|A0A0S4M6Y3|A0A0S8ZJS3|A0A0W1L4T5|A0A109LRF1|A0A148N7P7|A0A177CIB9|A0A1D9BCX9|A0A1G9G989|A0A1H4BF05|A0A1H7IB49|A0A1I1ZEZ0|A0A1M5NKQ3|A0A1M5Z6F4|A0A1U9K2J0|A0A1Y5E274|A0A1Y5RXA9|A0A1Y6ET95|A0A261GVI8|A0A261RT12|A0A2A5GFD5|A0A2D6JM23|A0A2G1Z1B0|A0A2G2GI85|A0A2G2PRB2|A0A2I2EYL4|A0A2N3N808|A4BPQ3|D9QLW4|F4GMX8|I2JFB5|N4VX71|Q…	193|193|193|193|193|193|193|193|193|193|193|193|193|193|193|193|193|193|193|193|193|193|193	A0A023D8L6:38:230	Acidomonas methanolica NBRC 104435|Nitrincola lacisaponensis|Arenimonas donghaensis DSM 18148 = HO3-R19|Lysobacter dokdonensis DS-58|Aspergillus rambellii|Tolypocladium ophioglossoides CBS 100239|Pseudoalteromonas porphyrae|bacterium 2013Arg42i|Pseudomonas sp. Leaf48|Pseudoalteromonas sp. H105|Erythrobacter sp. YT30|Methylothermaceae bacteria B42|Paraphaeosphaeria sporulosa|Jeongeupia sp. USM3|Ha…	1300345.LF41_731|314278.NB231_04095|633149.Bresu_0733|1007105.PT7_0533|1168065.DOK_17800|5465.ENH85651|190486.XAC3357|202954.BBNK01000005_gene1672|1439940.BAY1663_04786	Bacteria|Eukaryota	NA	1231351|267850|1121014|1300345|308745|1163406|187330|1561003|1736221|1348393|1735012|1798802|1460663|1906741|119000|152573|1233|54|634436|658167|643674|1856292|745714|1323738|1926491|1395607|2026782|2026715|1964365|2030823|2030825|41067|41688|314278|633149|1007105|1168065|1213857|190486|1120927|1391729|1439940	TrEMBL
A0A023D9A7	432.135	A0A023D9A7|A0A060QIP5|A0A1D8UVY7|A0A1F4QE51|A0A1H5UAS1	5	Metallo-beta-lactamase |Hypothetical metal-binding enzyme| YcbL homolog |Hydrolase |Lactamase_B domain-containing protein |Glyoxylase| beta-lactamase superfamily II	None	None	None	Alphaproteobacteria|NA|Acidobacteriia	None	Acetobacteraceae|NA|Acidobacteriaceae	Amme_131_006|ASAP_2760|A0U89_12310|A3H39_15290|SAMN05421819_0942	Acidomonas|Asaia|Kozakia|NA|Bryocella	None	IPR001279	None	IPR036866	None	kba:A0U89_12310	NA	EMBL-CDS:GAJ30396.1|EMBL-CDS:CDG40805.1|GI:1087882189|GI:1084000905|EMBL-CDS:AOX17791.1|EMBL-CDS:GEL64868.1|GI:1082884508|EMBL-CDS:OGB94146.1|EMBL-CDS:SEF72146.1	Rhodospirillales|NA|Acidobacteriales	Acidomonas methanolica NBRC 104435.|Asaia platycodi SF2.1.|Kozakia baliensis.|candidate division NC10 bacterium RIFCSPLOWO2_02_FULL_66_22.|Bryocella elongata.	PF00753	Proteobacteria|candidate division NC10|Acidobacteria	A0A023D9A7|A0A060QIP5|A0A1D8UVY7|A0A1F4QE51|A0A1H5UAS1	188|188|188|188	A0A023D9A7:9:196	Acidomonas methanolica NBRC 104435|Asaia platycodi SF2.1|Kozakia baliensis|candidate division NC10 bacterium RIFCSPLOWO2_02_F|Bryocella elongata	1382230.ASAP_2760|153496.JNAB01000058_gene2200	Bacteria	NA	1231351|1382230|153496|1801658|863522	TrEMBL
A0A023D9V3	356.161	A0A023D9V3|A0A0R2HPT8|A0A0U4WEH3|A0A160F4G7|A0A1A5WUU1|A0A1G8JU29|A0A1I2KQT8|A0A1S2LTM0|A0A2N0Z4R5|A0A2N5GBI1|M8E5N8|Q9KD82|U5LDU8|U5S8V4|W1SDB0	15	Competence protein ComEC |Signaling protein |ComEC family competence protein |DNA internalization-related competence protein ComEC/Rec2 |Lactamase_B domain-containing protein |Late competence operon required for DNA binding and uptake |ComE operon protein	None	None	None	Bacilli	None	Bacillaceae|Carnobacteriaceae|Paenibacillaceae|Thermoactinomycetaceae	GCA01S_001_00790|IV74_GL002077|CB4_01329|GFC30_2711|A6764_19730|SAMN04488123_101395|SAMN04488025_102199|AWH56_12440|CWS01_06770|CU633_07485|I532_20771|comEC|N288_18540|Q783_04200|BAVI_18799	Parageobacillus|Carnobacterium|Aneurinibacillus|Anoxybacillus|Brevibacillus|Natribacillus|Planifilum|Anaerobacillus|Bacillus	None	IPR001279|IPR004477|IPR025405|IPR035681	IPR004797	IPR036866	None	asoc:CB4_01329|aamy:GFC30_2711|bha:BH1335|bif:N288_18540|caw:Q783_04200	NA	GI:755054088|EMBL-CDS:GAJ38135.1|REFSEQ:WP_042406320.1|GI:948941168|EMBL-CDS:KRN54494.1|GI:974002002|EMBL-CDS:BAU27160.1|GI:1024279911|GI:1054556952|EMBL-CDS:ANB61339.1|REFSEQ:WP_066326279.1|GI:1039460230|GI:1040005122|EMBL-CDS:OBR44972.1|REFSEQ:WP_065068183.1|EMBL-CDS:SDI34641.1|EMBL-CDS:SFF68728.1|GI:1098601209|GI:1098989801|EMBL-CDS:OIJ15017.1|REFSEQ:WP_071317407.1|EMBL-CDS:PKG24500.1|EMBL-CDS…	Bacillales|Lactobacillales	Parageobacillus caldoxylosilyticus NBRC 107762.|Carnobacterium divergens DSM 20623.|Aneurinibacillus soli.|Anoxybacillus amylolyticus.|Brevibacillus sp. WF146.|Natribacillus halophilus.|Planifilum fulgidum.|Anaerobacillus isosaccharinicus.|Bacillus nealsonii.|Bacillus sp. V3-13.|Brevibacillus borstelensis AK1.|Bacillus halodurans (strain ATCC BAA-125 / DSM 18197 / FERM 7344 / JCM9153 / C-125)|Bac…	PF00753|PF03772|PF13567	Firmicutes	A0A023D9V3|A0A0R2HPT8|A0A0U4WEH3|A0A160F4G7|A0A1A5WUU1|A0A1G8JU29|A0A1I2KQT8|A0A1S2LTM0|A0A2N0Z4R5|A0A2N5GBI1|M8E5N8|Q9KD82|U5LDU8|U5S8V4|W1SDB0	214|214|214|214|214|214|214|214|214|214|214|214|214	A0A023D9V3:500:713	Parageobacillus caldoxylosilyticus NBRC 107762|Carnobacterium divergens DSM 20623|Aneurinibacillus soli|Anoxybacillus amylolyticus|Brevibacillus sp. WF146|Natribacillus halophilus|Planifilum fulgidum|Anaerobacillus isosaccharinicus|Bacillus nealsonii|Bacillus sp. V3-13|Brevibacillus borstelensis AK1|Bacillus halodurans C-125|Bacillus infantis NRRL B-14911|Carnobacterium inhibens subsp. gilichinsk…	1449336.JQLO01000001_gene734|272558.10173951|1266845.Q783_04200|1131730.BAVI_18799	Bacteria	NA	1220594|1449336|1500254|294699|319501|549003|201973|1532552|115979|2053728|1300222|272558|1367477|1266845|1131730	TrEMBL
A0A023DE74	80.0733	A0A023DE74|A0A0B0HPX5|A0A0J6ELS3|A0A101VYC8|A0A150F2U3|A0A160F3T6|A0A1I0VHW0|A0A1M5Z910|A0A2H3PTE8|A0A2N5MMT3|F5LRA1|M8EAQ5	12	Putative hydrolase |Putative metallo-hydrolase YflN |Hydrolase |Beta-lactamase superfamily domain protein |Glyoxylase| beta-lactamase superfamily II |MBL fold metallo-hydrolase |Metallo-beta-lactamase domain protein |Lactamase_B domain-containing protein	None	None	None	Bacilli|Clostridia	3.-.-.- {ECO:0000313|EMBL:KHF32258.1}	Bacillaceae|Paenibacillaceae|Gracilibacteraceae|Ruminococcaceae	GCA01S_016_00560|CM49_05532|AB447_223290|APF84_11060|AXI58_05970|GFC30_2294|SAMN05216312_101306|SAMN02745823_03391|CN524_14290|CUU64_03470|HMPREF9413_2320|I532_12949	Parageobacillus|Paenibacillus|Bacillus|Gracilibacter|Anoxybacillus|Cohnella|Sporobacter|Brevibacillus	0016787 hydrolase activity	IPR001279	None	IPR036866	None	aamy:GFC30_2294	NA	GI:755056082|EMBL-CDS:GAJ39331.1|REFSEQ:WP_042408241.1|GI:917540920|GI:727077926|EMBL-CDS:KHF32258.1|REFSEQ:WP_052147337.1|GI:1250088991|GI:952942094|GI:855278945|GI:860244566|EMBL-CDS:ATH95230.1|EMBL-CDS:KRT91381.1|REFSEQ:WP_048354423.1|GI:974222148|EMBL-CDS:KUO63059.1|GI:1004079490|GI:1004345902|EMBL-CDS:KXZ13214.1|REFSEQ:WP_061523440.1|GI:1054556224|GI:1024279094|EMBL-CDS:ANB60522.1|REFSEQ:WP_…	Bacillales|Clostridiales	Parageobacillus caldoxylosilyticus NBRC 107762.|Paenibacillus sp. P1XP2.|Bacillus glycinifermentans.|Gracilibacter sp. BRH_c7a.|Bacillus nakamurai.|Anoxybacillus amylolyticus.|Cohnella sp. OV330.|Sporobacter termitidis DSM 10068.|Bacillus sp. AFS019443.|Bacillus sp. V5-8f.|Paenibacillus sp. HGF7.|Brevibacillus borstelensis AK1.	PF00753	Firmicutes	A0A023DE74|A0A0B0HPX5|A0A0J6ELS3|A0A101VYC8|A0A150F2U3|A0A160F3T6|A0A1I0VHW0|A0A1M5Z910|A0A2H3PTE8|A0A2N5MMT3|F5LRA1|M8EAQ5	201|201|201|201|201|201|201|201	A0A023DE74:20:220	Parageobacillus caldoxylosilyticus NBRC 107762|Paenibacillus sp. P1XP2|Bacillus glycinifermentans|Gracilibacter sp. BRH_c7a|Bacillus nakamurai|Anoxybacillus amylolyticus|Cohnella sp. OV330|Sporobacter termitidis DSM 10068|Bacillus sp. AFS019443|Bacillus sp. V5-8f|Paenibacillus sp. HGF7|Brevibacillus borstelensis AK1	None	Bacteria	NA	1220594|1472719|1664069|1734398|1793963|294699|1855288|1123282|2034279|2053044|944559|1300222	TrEMBL
A0A023DIM8	166.197	A0A023DIM8|A0A0F5HTS2|A0A0K9H1F0|A0A0U2WBE4|A0A150MXW7|A0A160FCA1|A0A1Q8Q1T4|A0A1V2A8Y6|A0A1V2SIQ1	9	Putative hydrolase |Lactamase_B domain-containing protein |Lactamase |MBL fold metallo-hydrolase |Metallo-beta-lactamase superfamily protein	None	None	None	Bacilli	None	Bacillaceae|Paenibacillaceae	GCA01S_059_00150|QY95_01184|AC623_00870|IJ22_33330|B4113_2196|GFC29_1295|BTO30_15840|BTO28_08180|BLX87_04240	Parageobacillus|Quasibacillus|Bacillus|Paenibacillus|Geobacillus|Anoxybacillus|Domibacillus	0016787 hydrolase activity	IPR001279	None	IPR036388|IPR036866	None	pnp:IJ22_33330|anl:GFC29_1295	NA	GI:516003949|EMBL-CDS:GAJ41159.1|REFSEQ:WP_017434532.1|GI:805316770|GI:746177984|GI:805312715|EMBL-CDS:KKB40610.1|GI:902788925|GI:899715998|EMBL-CDS:KMY52713.1|GI:1011515165|GI:961445493|EMBL-CDS:ALS23694.1|REFSEQ:WP_062409569.1|GI:727721513|GI:1004920230|EMBL-CDS:KYD29253.1|REFSEQ:WP_033843743.1|GI:1024283229|EMBL-CDS:ANB64668.1|GI:1127947059|GI:1129438504|EMBL-CDS:OLN21278.1|REFSEQ:WP_075399666…	Bacillales	Parageobacillus caldoxylosilyticus NBRC 107762.|Quasibacillus thermotolerans.|Bacillus sp. FJAT-27231.|Paenibacillus naphthalenovorans.|Geobacillus sp. B4113_201601.|Anoxybacillus sp. B7M1.|Domibacillus antri.|Domibacillus epiphyticus.|Bacillus sp. VT-16-64.	PF00753	Firmicutes	A0A023DIM8|A0A0F5HTS2|A0A0K9H1F0|A0A0U2WBE4|A0A150MXW7|A0A160FCA1|A0A1Q8Q1T4|A0A1V2A8Y6|A0A1V2SIQ1	212|212|212|212|212	A0A023DIM8:25:236	Parageobacillus caldoxylosilyticus NBRC 107762|Quasibacillus thermotolerans|Bacillus sp. FJAT-27231|Paenibacillus naphthalenovorans|Geobacillus sp. B4113_201601|Anoxybacillus sp. B7M1|Domibacillus antri|Domibacillus epiphyticus|Bacillus sp. VT-16-64	None	Bacteria	NA	1220594|1221996|1679168|162209|1586290|1490057|1714264|1714355|1917019	TrEMBL
A0A023NN28	54.2459	A0A023NN28|A0A0G3A5B0|A0A0G3XFZ9|A0A0Q4BS23|M4S6T5	5	Beta-lactamase |Metallo-beta-lactamase |Lactamase_B domain-containing protein |Subclass B3 metallo-beta-lactamase |Putative metallo-beta-lactamase	None	None	None	Gammaproteobacteria|Deltaproteobacteria|Alphaproteobacteria	None	Rhodanobacteraceae|Archangiaceae|Erythrobacteraceae|Sphingomonadaceae	CH75_01695|AA314_07845|AB433_11710|ASE49_07805|G432_14630	Dyella|Archangium|Croceicoccus|Novosphingobium|Sphingomonas	0008800 beta-lactamase activity|0008270 zinc ion binding	IPR001279	None	IPR036866	IPR001018	dji:CH75_01695|age:AA314_07845|cna:AB433_11710|sphm:G432_14630	NA	GI:612502302|GI:740830135|EMBL-CDS:AHX12140.1|GI:827426323|GI:836727498|EMBL-CDS:AKJ06219.1|EMBL-CDS:REG27031.1|REFSEQ:WP_047859561.1|GI:831208644|EMBL-CDS:AKM10480.1|GI:944566790|GI:948113534|EMBL-CDS:KQM19011.1|REFSEQ:WP_056772050.1|GI:469480418|GI:505272518|EMBL-CDS:AGH50643.1|REFSEQ:WP_015459620.1	Xanthomonadales|Myxococcales|Sphingomonadales	Dyella jiangningensis.|Archangium gephyra.|Croceicoccus naphthovorans.|Novosphingobium sp. Leaf2.|Sphingomonas sp. MM-1.	PF00753	Proteobacteria	A0A023NN28|A0A0G3A5B0|A0A0G3XFZ9|A0A0Q4BS23|M4S6T5	191|191|191|191	A0A023NN28:50:240	Dyella jiangningensis|Archangium gephyra|Croceicoccus naphthovorans|Novosphingobium sp. Leaf2|Sphingomonas sp. MM-1	745310.G432_14630	Bacteria	NA	1379159|48|1348774|1735670|745310	TrEMBL
A0A023NQF4	296.429	A0A023NQF4|A0A0N1AC35|A0A2A3CD60|G8MPZ6|K6YHH7|W9HCE9	6	Beta-lactamase |MBL fold metallo-hydrolase |Methyl parathion-degrading protein |Organophosphate pesticide hydrolase	None	None	None	Gammaproteobacteria|Betaproteobacteria|Alphaproteobacteria	None	Rhodanobacteraceae|NA|Phyllobacteriaceae|Burkholderiaceae|Alteromonadaceae|Rhodospirillaceae	CH75_09410|IP80_16030|CK216_13355|BYI23_E002500|GPLA_1274|N825_00200	Dyella|NA|Mesorhizobium|Burkholderia|Paraglaciecola|Skermanella	0016787 hydrolase activity	IPR001279	None	IPR036866	IPR006311	dji:CH75_09410|byi:BYI23_E002500	NA	GI:612503564|GI:740838745|EMBL-CDS:AHX13402.1|GI:930034429|GI:929662684|EMBL-CDS:KPF45723.1|REFSEQ:WP_054138175.1|EMBL-CDS:PBB86101.1|GI:357941856|EMBL-CDS:AET95411.1|EMBL-CDS:GAC32189.1|GI:587643398|GI:916904607|EMBL-CDS:EWY42406.1|REFSEQ:WP_051511320.1	Xanthomonadales|NA|Rhizobiales|Burkholderiales|Alteromonadales|Rhodospirillales	Dyella jiangningensis.|beta proteobacterium AAP65.|Mesorhizobium sp. WSM3876.|Burkholderia sp. YI23.|Paraglaciecola polaris LMG 21857.|Skermanella stibiiresistens SB22.	PF00753	Proteobacteria	A0A023NQF4|A0A0N1AC35|A0A2A3CD60|G8MPZ6|K6YHH7|W9HCE9	186|186|186|186|186|186	A0A023NQF4:96:281	Dyella jiangningensis|beta proteobacterium AAP65|Mesorhizobium sp. WSM3876|Burkholderia sp. YI23|Paraglaciecola polaris LMG 21857|Skermanella stibiiresistens SB22	1097668.BYI23_E002500	Bacteria	NA	1379159|1523424|422277|1097668|1129793|1385369	TrEMBL
A0A023NQT5	187.224	A0A023NQT5|A0A1D9BIE2|A0A231MU43	3	Competence protein ComEC |DNA internalization-related competence protein ComEC/Rec2	None	None	None	Gammaproteobacteria|Betaproteobacteria	None	Rhodanobacteraceae|Chromobacteriaceae|Aeromonadaceae	CH75_05175|BJP62_06100|CGX12_18890	Dyella|Jeongeupia|Zobellella	None	IPR001279|IPR004477|IPR025405|IPR035681	IPR004797	IPR036866	None	dji:CH75_05175|jeu:BJP62_06100	NA	GI:612502901|GI:740838416|EMBL-CDS:AHX12739.1|GI:1092549723|GI:1087792475|EMBL-CDS:AOY02231.1|GI:1226065827|EMBL-CDS:OXS13590.1	Xanthomonadales|Neisseriales|Aeromonadales	Dyella jiangningensis.|Jeongeupia sp. USM3.|Zobellella denitrificans.	PF00753|PF03772|PF13567	Proteobacteria	A0A023NQT5|A0A1D9BIE2|A0A231MU43	174|174|174	A0A023NQT5:520:693	Dyella jiangningensis|Jeongeupia sp. USM3|Zobellella denitrificans	None	Bacteria	NA	1379159|1906741|347534	TrEMBL
A0A023NR62	55.9492	A0A023NR62	1	Beta-lactamase	None	None	None	Gammaproteobacteria	None	Rhodanobacteraceae	CH75_05845	Dyella	None	IPR001279	None	IPR036866	None	dji:CH75_05845	NA	GI:612503016|EMBL-CDS:AHX12854.1	Xanthomonadales	Dyella jiangningensis.	PF00753	Proteobacteria	A0A023NR62	175	A0A023NR62:14:188	Dyella jiangningensis	None	Bacteria	NA	1379159	TrEMBL
A0A023NRA2	139.615	A0A023NRA2|A0A059KRF4|A0A081C841|A0A095VTH5|A0A0F3KA31|A0A0F7JXW9|A0A0K1PJ94|A0A0L6T5M8|A0A0N1AAC6|A0A0Q6MZ25|A0A0Q7AKP4|A0A0Q7CZJ0|A0A0S6VZB7|A0A160DUF3|A0A1H9TU07|A0A1I6I627|A0A1T4PI59|A0A221KAZ3|A0A229FRS2|A0A254NAE5|A0A257DC98|A0A257LEJ3|A0A292YJM4|A0A2E5CFX3|A0A2G6HTZ2|A0A2N2TGZ2|A7HI20|G4E3I4|H8L0R6|H9UK56|I0HUU4|I3Y719	32	Beta-lactamase |Beta-lactamase domain-containing protein |Beta-lactamase-like |Beta-lactamase related protein |Lactamase_B domain-containing protein |MBL fold metallo-hydrolase |Beta-lactamase domain protein |Metallo-beta-lactamase superfamily protein |Glyoxylase| beta-lactamase superfamily II |MBL fold hydrolase |Zn-dependent hydrolase| glyoxylase |Putative hydrolase	None	None	None	Gammaproteobacteria|Betaproteobacteria|NA|Deltaproteobacteria|Bacilli|Spirochaetia	None	Rhodanobacteraceae|NA|Halieaceae|Vulgatibacteraceae|Bacillaceae|Alteromonadaceae|Xanthomonadaceae|Neisseriaceae|Burkholderiaceae|Comamonadaceae|Alicyclobacillaceae|Woeseiaceae|Anaeromyxobacteraceae|Ectothiorhodospiraceae|Spirochaetaceae|Chromatiaceae	CH75_06195|X805_06710|U27_00644|HRUBRA_01079|VI08_17225|AAY24_09510|AKJ08_3561|AD742_20670|IP80_15280|ASC88_00900|ASC76_05485|ASC67_05575|U14_02128|I596_2066|SAMN05518872_103154|SAMN05216203_1869|SAMN02745674_01216|VITFI_CDS0412|AOC33_08700|CDO81_15050|CFE40_05280|CFE45_18580|EFBL_0196|CMP03_01345|CSA81_07415|CVU20_15215|Anae109_4188|ThisiDRAFT_0863|Fraau_0850|Spiaf_1842|RGE_34420|Thivi_0734	Dyella|Sphaerotilus|Candidatus Vecturithrix|Pseudohaliea|Luteibacter|Sedimenticola|Vulgatibacter|Methylibium|NA|Rhizobacter|Candidatus Moduliflexus|Dokdonella|Psychrobacillus|Marinobacter|Lysobacter|Vitreoscilla|Polynucleobacter|Pelomonas|Effusibacillus|Anaeromyxobacter|Thiorhodospira|Frateuria|Spirochaeta|Rubrivivax|Thiocystis	0016787 hydrolase activity	IPR001279|IPR037482	None	IPR036866	None	dji:CH75_06195|seds:AAY24_09510|vin:AKJ08_3561|dko:I596_2066|vff:VITFI_CDS0412|afw:Anae109_4188|fau:Fraau_0850|sfc:Spiaf_1842|rge:RGE_34420|tvi:Thivi_0734	NA	GI:740831807|GI:612503066|EMBL-CDS:AHX12904.1|GI:633290282|GI:739621717|EMBL-CDS:KDB53693.1|REFSEQ:WP_037478212.1|GI:672399132|EMBL-CDS:GAK60746.1|GI:687959412|EMBL-CDS:KGE04393.1|GI:787913037|GI:797108989|EMBL-CDS:KJV28105.1|REFSEQ:WP_045830857.1|GI:821327072|GI:821537605|EMBL-CDS:AKH20552.1|REFSEQ:WP_046859485.1|GI:913610626|GI:914796588|EMBL-CDS:AKU93174.1|REFSEQ:WP_050727235.1|GI:913631957|EM…	Xanthomonadales|Burkholderiales|NA|Cellvibrionales|Myxococcales|Bacillales|Alteromonadales|Neisseriales|Chromatiales|Spirochaetales	Dyella jiangningensis.|Sphaerotilus natans subsp. natans DSM 6575.|Candidatus Vecturithrix granuli.|Pseudohaliea rubra DSM 19751.|Luteibacter yeojuensis.|Sedimenticola thiotaurini.|Vulgatibacter incomptus.|Methylibium sp. NZG.|beta proteobacterium AAP65.|Rhizobacter sp. Root29.|Rhizobacter sp. Root404.|Methylibium sp. Root1272.|Candidatus Moduliflexus flocculans.|Dokdonella koreensis DS-123.|Psyc…	PF00753	Proteobacteria|NA|Firmicutes|Acidobacteria|Spirochaetes	A0A023NRA2|A0A059KRF4|A0A081C841|A0A095VTH5|A0A0F3KA31|A0A0F7JXW9|A0A0K1PJ94|A0A0L6T5M8|A0A0N1AAC6|A0A0Q6MZ25|A0A0Q7AKP4|A0A0Q7CZJ0|A0A0S6VZB7|A0A160DUF3|A0A1H9TU07|A0A1I6I627|A0A1T4PI59|A0A221KAZ3|A0A229FRS2|A0A254NAE5|A0A257DC98|A0A257LEJ3|A0A292YJM4|A0A2E5CFX3|A0A2G6HTZ2|A0A2N2TGZ2|A7HI20|G4E3I4|H8L0R6|H9UK56|I0HUU4|I3Y719	203|203|203|203|203|203|203|203|203|203|203|203|203|203|203|203|203|203|203|203	A0A023NRA2:22:224	Dyella jiangningensis|Sphaerotilus natans subsp. natans DSM 6575|Candidatus Vecturithrix granuli|Pseudohaliea rubra DSM 19751|Luteibacter yeojuensis|Sedimenticola thiotaurini|Vulgatibacter incomptus|Methylibium sp. NZG|beta proteobacterium AAP65|Rhizobacter sp. Root29|Rhizobacter sp. Root404|Methylibium sp. Root1272|Candidatus Moduliflexus flocculans|Dokdonella koreensis DS-123|Psychrobacillus sp…	1286631.X805_06710|1499967.BAYZ01000167_gene6739|1265313.HRUBRA_01079|404589.Anae109_4188|765914.ThisiDRAFT_0863|767434.Fraau_0850|889378.Spiaf_1842|983917.RGE_34420|765911.Thivi_0734	Bacteria	NA	1379159|1286631|1499967|1265313|345309|1543721|1391653|1686064|1523424|1736511|1736528|1736441|1499966|1300342|1884358|650891|1122188|63|351345|431059|2015563|2015567|1348429|2026806|1978231|2013705|404589|765914|767434|889378|983917|765911	TrEMBL
A0A023NSI3	124.773	A0A023NSI3|A0A090KNM1|A0A090MGA8|A0A0G9HCI5|A0A0Q5D5S1|A0A127F2M9|A0A1G8D1E7|A0A1H0U5R8|A0A1I6MDT6|A0A1Y1SJG6|A0A239DIP4|B0SVQ4|E8UY57|G8NQG4|I4W7D3	15	Cyclase |Uncultured bacterium genome assembly Metasoil_fosmids_resub |MBL fold metallo-hydrolase |Zn-dependent hydrolase| glyoxylase |Glyoxylase| beta-lactamase superfamily II |Cyclase/dehydrase |Beta-lactamase domain protein |Zn-dependent hydrolase |Beta-lactamase-like protein	None	None	None	Gammaproteobacteria|NA|Alphaproteobacteria|Sphingobacteriia|Betaproteobacteria|Acidobacteriia	None	Rhodanobacteraceae|NA|Rhizobiaceae|Hyphomicrobiaceae|Sphingobacteriaceae|Burkholderiaceae|Rhodobacteraceae|Acidobacteriaceae|Caulobacteraceae	CH75_09275|BJI69_18390|ASG19_07505|RHPLAN_62760|SAMN05192573_11094|SAMN04488595_113132|SAMN05216570_2952|ATO13_22733|SAMN05421770_101463|Caul_2395|AciPR4_0025|AciX8_1775|UU7_00505	Dyella|NA|Luteibacter|Rhizobium|Rhodoplanes|Mucilaginibacter|Ralstonia|Stappia|Granulicella|Caulobacter|Terriglobus|Rhodanobacter	0016787 hydrolase activity	IPR001279	None	IPR036866	IPR006311	dji:CH75_09275|lrz:BJI69_18390|rhz:RHPLAN_62760|cak:Caul_2395|tsa:AciPR4_0025|gma:AciX8_1775	NA	GI:612503540|GI:916988635|EMBL-CDS:AHX13378.1|EMBL-CDS:CEF48713.1|EMBL-CDS:CEF48712.1|GI:822110040|GI:822538248|GI:1109363018|EMBL-CDS:APG05676.1|REFSEQ:WP_046967644.1|GI:944982696|GI:1011573908|EMBL-CDS:KQQ38844.1|REFSEQ:WP_062454619.1|GI:1056596957|GI:1002740770|EMBL-CDS:AMN44687.1|REFSEQ:WP_068028080.1|EMBL-CDS:SDH51511.1|EMBL-CDS:SDP61491.1|EMBL-CDS:SFS13821.1|GI:1178161299|EMBL-CDS:ORE90392.…	Xanthomonadales|NA|Rhizobiales|Sphingobacteriales|Burkholderiales|Rhodobacterales|Acidobacteriales|Caulobacterales	Dyella jiangningensis.|uncultured bacterium.|Luteibacter rhizovicinus DSM 16549.|Rhizobium sp. Leaf306.|Rhodoplanes sp. Z2-YC6860.|Mucilaginibacter gossypii.|Ralstonia sp. 25mfcol4.1.|Dyella sp. OK004.|Stappia sp. 22II-S9-Z10.|Granulicella rosea.|Caulobacter sp. (strain K31)|Terriglobus saanensis (strain ATCC BAA-1853 / DSM 23119 / SP1PR4)|Granulicella mallensis (strain ATCC BAA-1857 / DSM 23137 …	PF00753	Proteobacteria|NA|Bacteroidetes|Acidobacteria	A0A023NSI3|A0A090KNM1|A0A090MGA8|A0A0G9HCI5|A0A0Q5D5S1|A0A127F2M9|A0A1G8D1E7|A0A1H0U5R8|A0A1I6MDT6|A0A1Y1SJG6|A0A239DIP4|B0SVQ4|E8UY57|G8NQG4|I4W7D3	185|185|185|185|185|185|185|185|185|185|185|185|185	A0A023NSI3:79:263	Dyella jiangningensis|uncultured bacterium|Luteibacter rhizovicinus DSM 16549|Rhizobium sp. Leaf306|Rhodoplanes sp. Z2-YC6860|Mucilaginibacter gossypii|Ralstonia sp. 25mfcol4.1|Dyella sp. OK004|Stappia sp. 22II-S9-Z10|Granulicella rosea|Caulobacter sp. K31|Terriglobus saanensis SP1PR4|Granulicella mallensis MP5ACTX8|Rhodanobacter spathiphylli B39	401053.AciPR4_0025|682795.AciX8_1775|1163407.UU7_00505	Bacteria	NA	1379159|77133|1440763|1736330|674703|551996|1761899|1855292|1317123|474952|366602|401053|682795|1163407	TrEMBL
A0A023NSI7	30.7297	A0A023NSI7|A0A0Q7PYD7|A6GFB1|M4WWN8	4	Beta-lactamase |MBL fold metallo-hydrolase |Metallo-beta-lactamase family protein	None	None	None	Gammaproteobacteria|Deltaproteobacteria	None	Rhodanobacteraceae|Xanthomonadaceae|Nannocystaceae|Pseudomonadaceae	CH75_09305|ASD14_06460|PPSIR1_14590|D0N87_16825	Dyella|Lysobacter|Plesiocystis|Pseudomonas	0016787 hydrolase activity	IPR001279	None	IPR036866	None	dji:CH75_09305|pdr:H681_06385	NA	GI:612503545|EMBL-CDS:AHX13383.1|GI:947467839|GI:945798840|EMBL-CDS:KQY52800.1|REFSEQ:WP_056132197.1|GI:149815935|GI:494033268|EMBL-CDS:EDM75452.1|REFSEQ:WP_006975401.1|GI:472248443|EMBL-CDS:AGI23157.1|EMBL-CDS:RFQ29026.1	Xanthomonadales|Myxococcales|Pseudomonadales	Dyella jiangningensis.|Lysobacter sp. Root494.|Plesiocystis pacifica SIR-1.|Pseudomonas sp. ATCC 13867.	PF00753	Proteobacteria	A0A023NSI7|A0A0Q7PYD7|A6GFB1|M4WWN8	166|166|166|166	A0A023NSI7:92:257	Dyella jiangningensis|Lysobacter sp. Root494|Plesiocystis pacifica SIR-1|Pseudomonas sp. ATCC 13867	1294143.H681_06385	Bacteria	NA	1379159|1736549|391625|1294143	TrEMBL
A0A023WYN3	409.424	A0A023WYN3	1	Putative hydrolase (Metallo-beta-lactamase superfamily)	None	None	None	Rubrobacteria	None	Rubrobacteraceae	RradSPS_0054	Rubrobacter	0016787 hydrolase activity	IPR001279|IPR035681	None	IPR036866	None	rrd:RradSPS_0054	NA	GI:627776116|EMBL-CDS:AHY45337.1	Rubrobacterales	Rubrobacter radiotolerans.	PF00753	Actinobacteria	A0A023WYN3	200	A0A023WYN3:55:254	Rubrobacter radiotolerans	42256.RradSPS_0054	Bacteria	NA	42256	TrEMBL
A0A023WZX8	61	A0A023WZX8	1	Metallo-beta-lactamase superfamily	None	None	None	Rubrobacteria	None	Rubrobacteraceae	RradSPS_0330	Rubrobacter	None	IPR001279	None	IPR036866	None	rrd:RradSPS_0330	NA	GI:627776392|GI:740895000|EMBL-CDS:AHY45613.1|REFSEQ:WP_038680248.1	Rubrobacterales	Rubrobacter radiotolerans.	PF00753	Actinobacteria	A0A023WZX8	185	A0A023WZX8:20:204	Rubrobacter radiotolerans	None	Bacteria	NA	42256	TrEMBL
A0A023X085	141.618	A0A023X085|A0A1N7K9C3|A0A1T1BH49|A0A2H3L1C1|A0A2K3V2U8	5	Metallo-beta-lactamase superfamily |Glyoxylase| beta-lactamase superfamily II |MBL fold metallo-hydrolase	None	None	None	Rubrobacteria|Bacilli|Deinococci|Chloroflexia	None	Rubrobacteraceae|Bacillaceae|Deinococcaceae|Oscillochloridaceae	RradSPS_0298|SAMN05421687_109124|BXU09_14105|A9Q02_10380|CVO96_15230	Rubrobacter|Salimicrobium|Deinococcus|Candidatus Chloroploca	0016787 hydrolase activity	IPR001279|IPR037482	None	IPR036866	None	rrd:RradSPS_0298	NA	GI:740894950|GI:627776360|EMBL-CDS:AHY45581.1|REFSEQ:WP_038680198.1|GI:1134320236|EMBL-CDS:SIS58130.1|REFSEQ:WP_076560087.1|GI:1151917164|EMBL-CDS:OOV15613.1|EMBL-CDS:PDW00220.1|EMBL-CDS:PNY83117.1	Rubrobacterales|Bacillales|Deinococcales|Chloroflexales	Rubrobacter radiotolerans.|Salimicrobium flavidum.|Deinococcus sp. LM3.|Candidatus Chloroploca asiatica.|Deinococcus koreensis.	PF00753	Actinobacteria|Firmicutes|Deinococcus-Thermus|Chloroflexi	A0A023X085|A0A1N7K9C3|A0A1T1BH49|A0A2H3L1C1|A0A2K3V2U8	200|200|200|200	A0A023X085:18:217	Rubrobacter radiotolerans|Salimicrobium flavidum|Deinococcus sp. LM3|Candidatus Chloroploca asiatica|Deinococcus koreensis	42256.RradSPS_0298	Bacteria	NA	42256|570947|1938608|1506545|2054903	TrEMBL
A0A023X178	42.25	A0A023X178|A0A0Q6VE55|A0A0U3HYX1|A0A1A3JMG6|A0A221VYR5|D7B5P0|U2XBM9	7	Zn-dependent hydrolase including glyoxylase |Zn-dependent hydrolase |MBL fold metallo-hydrolase |Putative metallo-hydrolase YflN |Beta-lactamase domain protein |Zn-dependent hydrolases| including glyoxylases	None	None	None	Rubrobacteria|Actinobacteria	3.-.-.- {ECO:0000313|EMBL:ASO18670.1}	Rubrobacteraceae|Nocardioidaceae|Micrococcaceae|Mycobacteriaceae|Pseudonocardiaceae|Nocardiopsaceae|Microbacteriaceae	RradSPS_0944|ASC61_00730|AS188_10690|A5643_03870|AHOG_05085|Ndas_3735|MTS1_03054	Rubrobacter|Aeromicrobium|Kocuria|Mycobacterium|Actinoalloteichus|Nocardiopsis|Microbacterium	0016787 hydrolase activity	IPR001279	None	IPR036866	None	rrd:RradSPS_0944|kfv:AS188_10690|ahg:AHOG_05085|nda:Ndas_3735	NA	GI:627777006|EMBL-CDS:AHY46227.1|GI:945518292|GI:947544146|EMBL-CDS:KQV73660.1|REFSEQ:WP_056207964.1|GI:970990309|GI:970325758|EMBL-CDS:ALU40135.1|EMBL-CDS:GEO91027.1|REFSEQ:WP_058858836.1|GI:1055103360|GI:1038421137|EMBL-CDS:OBJ73399.1|REFSEQ:WP_066851691.1|GI:1220445768|EMBL-CDS:ASO18670.1|GI:502919764|GI:296847113|EMBL-CDS:ADH69133.1|REFSEQ:WP_013154740.1|GI:565873330|EMBL-CDS:GAD35211.1|REFSE…	Rubrobacterales|Propionibacteriales|Micrococcales|Corynebacteriales|Pseudonocardiales|Streptosporangiales	Rubrobacter radiotolerans.|Aeromicrobium sp. Root344.|Kocuria flava.|Mycobacterium sp. 1274756.6.|Actinoalloteichus hoggarensis.|Nocardiopsis dassonvillei (strain ATCC 23218 / DSM 43111 / CIP 107115/ JCM 7437 / KCTC 9190 / NBRC 14626 / NCTC 10488 / NRRL B-5397 / IMRU509)|Microbacterium sp. TS-1.	PF00753	Actinobacteria	A0A023X178|A0A0Q6VE55|A0A0U3HYX1|A0A1A3JMG6|A0A221VYR5|D7B5P0|U2XBM9	211|211|211|211|211	A0A023X178:27:237	Rubrobacter radiotolerans|Aeromicrobium sp. Root344|Kocuria flava|Mycobacterium sp. 1274756.6|Actinoalloteichus hoggarensis|Nocardiopsis dassonvillei subsp. dassonvillei DSM |Microbacterium sp. TS-1	42256.RradSPS_0944|446468.Ndas_3735	Bacteria	NA	42256|1736521|446860|1834076|1470176|446468|1344956	TrEMBL
A0A023X1Q3	370.48	A0A023X1Q3|A0A077J4G8|A0A084GWI4|A0A090IKE3|A0A0A2UZI1|A0A0A6XXM3|A0A0A8JLT2|A0A0C2XZG8|A0A0K1PB13|A0A0K9GAI3|A0A0K9H0E2|A0A0M0KYP2|A0A0M4G8Q3|A0A0U4W3W8|A0A147K7B8|A0A160IQ47|A0A170PE44|A0A176JBE9|A0A1G0MX45|A0A1G5GTK6|A0A1G6AFZ2|A0A1K1VQP0|A0A1M4WU51|A0A1Q3NEN2|A0A1R1QAM1|A0A1V2SGP0|A0A1Y4SFB4|A0A212PDA6|A0A259FN77|A0A285CLQ6|A0A2N5G6Z0|A1AK59|A1ALY1|A5G5N2|B3EBK9|C6C3T6|E8V6H4|N0B2R5|Q2IF85|Q5…	44	Zn-dependent hydrolase including glyoxylase |Lactamase_B domain-containing protein |Glyoxylase II family protein |Metallo-beta-lactamase superfamily protein |Hydroxyacylglutathione hydrolase like protein |Hydroxyacylglutathione hydrolase |Putative metallo-hydrolase YqgX |MBL fold metallo-hydrolase |Glyoxylase| beta-lactamase superfamily II |Glyoxylase-like metal-dependent hydrolase (Beta-lactamas…	None	None	None	Rubrobacteria|Bacilli|Gammaproteobacteria|Deltaproteobacteria|Thermodesulfobacteria|Ardenticatenia|Clostridia|Thermoleophilia|Hydrogenophilalia|Acidobacteriia	3.-.-.- {ECO:0000313|EMBL:CUS02363.2}	Rubrobacteraceae|Bacillaceae|Moritellaceae|Vulgatibacteraceae|Thermodesulfobacteriaceae|Ardenticatenaceae|Geobacteraceae|Desulfobacteraceae|Eubacteriaceae|Thermoactinomycetaceae|Carnobacteriaceae|NA|Lachnospiraceae|Desulfuromonadaceae|Pectobacteriaceae|Acidobacteriaceae|Anaeromyxobacteraceae|Clostridiaceae	RradSPS_1119|HW35_04225|GS18_0211265|MVIS_3916|N780_16565|NG54_12940|OXB_2895|A3781_09680|AKJ08_0998|AC622_05535|AC625_15750|AMD01_14470|AM592_08390|THC_1422|Q75_09890|ABE65_014010|CFX0092_A0482|AS29_001690|A2076_10110|SAMN05216233_11179|SAMN02910417_00508|SAMN04487866_10390|SAMN02745249_01277|BGO23_00350|BTA30_13650|BLX87_09700|B5E77_06070|SAMN06269301_0284|B7X87_03710|SAMN05877753_102137|CU633_…	Rubrobacter|Bacillus|Moritella|Pontibacillus|Vulgatibacter|Caldimicrobium|Fictibacillus|Candidatus Promineofilum|NA|Desulfoluna|Eubacterium|Thermoactinomyces|Atopostipes|Lachnoclostridium|Geobacter|Pelobacter|Dickeya|Terriglobus|Anaeromyxobacter|Clostridium	0016787 hydrolase activity	IPR001279	None	IPR036866	None	rrd:RradSPS_1119|gst:HW35_04225|mvs:MVIS_3916|baco:OXB_2895|vin:AKJ08_0998|cthi:THC_1422|fpn:ABE65_014010|pbf:CFX0092_A0482|ppd:Ppro_0089|ppd:Ppro_0720|gur:Gura_2928|glo:Glov_3342|dda:Dd703_1634|tsa:AciPR4_1907|baci:B1NLA3E_15800|ade:Adeh_3479|bcl:ABC2499|gsu:GSU1123|bif:N288_18080	NA	GI:740896017|GI:627777181|EMBL-CDS:AHY46402.1|GI:740750842|GI:675843929|EMBL-CDS:AIM15600.1|REFSEQ:WP_038536126.1|GI:737222477|GI:666911820|EMBL-CDS:KEZ51696.1|REFSEQ:WP_035207140.1|GI:692312946|GI:769996273|EMBL-CDS:CED61807.1|EMBL-CDS:SGY99937.1|REFSEQ:WP_045111880.1|GI:701633121|GI:738895080|EMBL-CDS:KGP91951.1|REFSEQ:WP_036782118.1|GI:647281481|GI:724792050|EMBL-CDS:KHD84842.1|REFSEQ:WP_02572…	Rubrobacterales|Bacillales|Alteromonadales|Myxococcales|Thermodesulfobacteriales|Ardenticatenales|Desulfuromonadales|Desulfobacterales|Clostridiales|Lactobacillales|Solirubrobacterales|Hydrogenophilales|Enterobacterales|Acidobacteriales	Rubrobacter radiotolerans.|Bacillus sp. X1|Bacillus indicus.|Moritella viscosa.|Pontibacillus chungwhensis BH030062.|Bacillus ginsengihumi.|Bacillus sp. (strain OxB-1)|Bacillus badius.|Vulgatibacter incomptus.|Bacillus sp. FJAT-27916.|Bacillus loiseleuriae.|Bacillus koreensis.|Bacillus gobiensis.|Caldimicrobium thiodismutans.|Bacillus coahuilensis p1.1.43.|Fictibacillus phosphorivorans.|Candidatu…	PF00753	Actinobacteria|Firmicutes|Proteobacteria|Thermodesulfobacteria|Chloroflexi|Acidobacteria	A0A023X1Q3|A0A077J4G8|A0A084GWI4|A0A090IKE3|A0A0A2UZI1|A0A0A6XXM3|A0A0A8JLT2|A0A0C2XZG8|A0A0K1PB13|A0A0K9GAI3|A0A0K9H0E2|A0A0M0KYP2|A0A0M4G8Q3|A0A0U4W3W8|A0A147K7B8|A0A160IQ47|A0A170PE44|A0A176JBE9|A0A1G0MX45|A0A1G5GTK6|A0A1G6AFZ2|A0A1K1VQP0|A0A1M4WU51|A0A1Q3NEN2|A0A1R1QAM1|A0A1V2SGP0|A0A1Y4SFB4|A0A212PDA6|A0A259FN77|A0A285CLQ6|A0A2N5G6Z0|A1AK59|A1ALY1|A5G5N2|B3EBK9|C6C3T6|E8V6H4|N0B2R5|Q2IF85|Q5…	183|183|183|183|183|183|183|183|183|183|183|183|183|183	A0A023X1Q3:9:191	Rubrobacter radiotolerans|Bacillus sp. X1(2014)|Bacillus indicus|Moritella viscosa|Pontibacillus chungwhensis BH030062|Bacillus ginsengihumi|Bacillus sp. OxB-1|Bacillus badius|Vulgatibacter incomptus|Bacillus sp. FJAT-27916|Bacillus loiseleuriae|Bacillus koreensis|Bacillus gobiensis|Caldimicrobium thiodismutans|Bacillus coahuilensis p1.1.43|Fictibacillus phosphorivorans|Candidatus Promineofilum b…	42256.RradSPS_1119|1385513.N780_16565|1423321.AS29_00230|338966.Ppro_0089|338966.Ppro_0720|398767.Glov_3342|579405.Dd703_1634|401053.AciPR4_1907|666686.B1NLA3E_15800|290397.Adeh_3479|66692.ABC2499|243231.GSU1123|1450694.BTS2_0671	Bacteria	NA	42256|1565991|246786|80854|1385513|363870|98228|1455|1391653|1679169|1679170|284581|1441095|1653476|1150625|1221500|1806508|1423321|1798316|419481|1732|1761907|1121025|1895832|1925020|1917019|1965555|1277350|1970527|1448271|2053728|338966|351605|398767|579405|401053|666686|290397|66692|243231|1262836|1367477|1450694	TrEMBL
A0A023X2E9	484	A0A023X2E9	1	Zn-dependent hydrolase including glyoxylase	None	None	None	Rubrobacteria	None	Rubrobacteraceae	RradSPS_1334	Rubrobacter	0016787 hydrolase activity	IPR001279	None	IPR036866	None	rrd:RradSPS_1334	NA	GI:627777396|GI:916982762|EMBL-CDS:AHY46617.1|REFSEQ:WP_051589474.1	Rubrobacterales	Rubrobacter radiotolerans.	PF00753	Actinobacteria	A0A023X2E9	160	A0A023X2E9:15:174	Rubrobacter radiotolerans	42256.RradSPS_1334	Bacteria	NA	42256	TrEMBL
A0A023X2K7	129.6	A0A023X2K7	1	Metallo-beta-lactamase superfamily	None	None	None	Rubrobacteria	None	Rubrobacteraceae	RradSPS_1265	Rubrobacter	None	IPR001279	None	IPR036866	None	rrd:RradSPS_1265	NA	GI:627777327|GI:740896203|EMBL-CDS:AHY46548.1	Rubrobacterales	Rubrobacter radiotolerans.	PF00753	Actinobacteria	A0A023X2K7	190	A0A023X2K7:56:245	Rubrobacter radiotolerans	None	Bacteria	NA	42256	TrEMBL
A0A023X2Z4	194.193	A0A023X2Z4|A0A095X6J8|A0A095YTK1|A0A0K8JGS9|A0A0M2NHD1|A0A0Q9KT27|A0A143ZPQ0|A0A1B7LI73|A0A1F4QAE2|A0A1H2SHZ3|A0A1R4G0E6|A0A255GNA2|A0A2N0LAT3|C2CFM7|E4Q4C4|F4EZ10|F9MNR5|H3NNJ5|R6H9W1|R6I2F2|R6QVQ5|R7FYL5|R7G4T8|S7TQL7|U5MRL2|U5QRX1	26	Ribonuclease J	None	None	None	Rubrobacteria|Actinobacteria|Tissierellia|Negativicutes|Clostridia|Bacilli|NA|Alphaproteobacteria|Deltaproteobacteria|Gloeobacteria	3.1.-.- {ECO:0000256|HAMAP-Rule:MF_01491}|3.1.-.- {ECO:0000256|HAMAP-Rule:MF_01491, ECO:0000256|PIRNR:PIRNR004803}	Rubrobacteraceae|Actinomycetaceae|NA|Sporomusaceae|Catabacteriaceae|Paenibacillaceae|Eubacteriaceae|Peptococcaceae|Micrococcaceae|Propionibacteriaceae|Peptoniphilaceae|Thermoanaerobacterales Fa|Selenomonadaceae|Veillonellaceae|Clostridiaceae|Acetobacteraceae|Desulfobacteraceae|Gloeobacteraceae	RradSPS_1425|HMPREF1631_06620|HMPREF1633_12050|P22_2633|CHK_2897|ASG81_17860|BN3661_00472|A6M21_05350|A3H39_01875|SAMN05660923_00457|FM101_06890|CGZ93_17220|BZY82_04015|HMPREF0077_0287|Calow_0503|Selsp_0595|HMPREF1040_1193|HMPREF9709_00906|BN490_01876|BN717_00139|BN621_01137|BN797_00857|BN767_01216|dsmv_2598|CLSA_c22750|GKIL_4118	Rubrobacter|Arcanobacterium|NA|Propionispora|Catabacter|Paenibacillus|Desulfotomaculum|Tepidimicrobium|Arthrobacter|Anaerococcus|Caldicellulosiruptor|Selenomonas|Megasphaera|Helcococcus|Clostridium|Eubacterium|Acidiphilium|Desulfococcus|Gloeobacter	0004534 5'-3' exoribonuclease activity|0004521 endoribonuclease activity|0003723 RNA binding|0008270 zinc ion binding	IPR001279|IPR011108|IPR041636	IPR004613|IPR030854	IPR036866|IPR042173	IPR001587	rrd:RradSPS_1425|cow:Calow_0503|ssg:Selsp_0595|csb:CLSA_c22750|glj:GKIL_4118	NA	GI:627777487|EMBL-CDS:AHY46708.1|GI:736100936|GI:690756666|EMBL-CDS:KGF05468.1|REFSEQ:WP_034233614.1|GI:736417751|GI:690761435|EMBL-CDS:KGF09817.1|REFSEQ:WP_034440115.1|EMBL-CDS:CUH96543.1|GI:815024799|EMBL-CDS:KKI49675.1|GI:947977302|GI:946389130|EMBL-CDS:KRE39796.1|REFSEQ:WP_056636971.1|EMBL-CDS:CZT55395.1|GI:1054905850|GI:1034289661|EMBL-CDS:OAT85894.1|REFSEQ:WP_066666634.1|GI:1082883038|EMBL-…	Rubrobacterales|Actinomycetales|NA|Selenomonadales|Clostridiales|Bacillales|Micrococcales|Propionibacteriales|Tissierellales|Thermoanaerobacterales|Veillonellales|Rhodospirillales|Desulfobacterales|Gloeobacterales	Rubrobacter radiotolerans.|Arcanobacterium sp. S3PF19.|Tissierellia bacterium S5-A11.|Propionispora sp. 2/2-37.|Catabacter hongkongensis.|Paenibacillus sp. Soil522.|Eubacteriaceae bacterium CHKCI005.|Desulfotomaculum copahuensis.|candidate division NC10 bacterium RIFCSPLOWO2_02_FULL_66_22.|Tepidimicrobium xylanilyticum.|Arthrobacter rhombi.|Propionibacteriaceae bacterium NML 130396.|SAR202 cluste…	PF00753|PF07521|PF17770	Actinobacteria|Firmicutes|candidate division NC10|Chloroflexi|Proteobacteria|Cyanobacteria	A0A023X2Z4|A0A095X6J8|A0A095YTK1|A0A0K8JGS9|A0A0M2NHD1|A0A0Q9KT27|A0A143ZPQ0|A0A1B7LI73|A0A1F4QAE2|A0A1H2SHZ3|A0A1R4G0E6|A0A255GNA2|A0A2N0LAT3|C2CFM7|E4Q4C4|F4EZ10|F9MNR5|H3NNJ5|R6H9W1|R6I2F2|R6QVQ5|R7FYL5|R7G4T8|S7TQL7|U5MRL2|U5QRX1	146|146|146|146|146|146|146|146|146|146|146|146|146|146|146|146|146	A0A023X2Z4:17:162	Rubrobacter radiotolerans|Arcanobacterium sp. S3PF19|Tissierellia bacterium S5-A11|Propionispora sp. 2/2-37|Catabacter hongkongensis|Paenibacillus sp. Soil522|Eubacteriaceae bacterium CHKCI005|Desulfotomaculum copahuensis|candidate division NC10 bacterium RIFCSPLOWO2_02_F|Tepidimicrobium xylanilyticum|Arthrobacter rhombi|Propionibacteriaceae bacterium NML 130396|SAR202 cluster bacterium Io17-Chlo…	42256.RradSPS_1425|1219585.HMPREF1631_06620|525255.HMPREF0077_0287|632518.Calow_0503|1000569.HMPREF1040_1193|883114.HMPREF9709_00906|1121405.dsmv_2598|1345695.CLSA_c22750|1183438.GKIL_4118	Bacteria	NA	42256|1219585|1230730|1677858|270498|1736388|1780381|1838280|1801658|1123352|71253|2016507|1926612|525255|632518|546271|1000569|883114|1263004|1262823|1262798|1262894|1262689|1121405|1345695|1183438	TrEMBL
A0A023X3C2	70.3667	A0A023X3C2|A0A2N0ZJ92	2	Metallo-beta-lactamase superfamily |MBL fold metallo-hydrolase	None	None	None	Rubrobacteria|Bacilli	None	Rubrobacteraceae|Bacillaceae	RradSPS_1261|CWS20_06935	Rubrobacter|Bacillus	0016787 hydrolase activity	IPR001279	None	IPR036866	None	rrd:RradSPS_1261	NA	GI:627777323|EMBL-CDS:AHY46544.1|EMBL-CDS:PKG29599.1	Rubrobacterales|Bacillales	Rubrobacter radiotolerans.|Bacillus horneckiae.	PF00753	Actinobacteria|Firmicutes	A0A023X3C2|A0A2N0ZJ92	185|185	A0A023X3C2:29:213	Rubrobacter radiotolerans|Bacillus horneckiae	None	Bacteria	NA	42256|549687	TrEMBL
A0A023X412	167.175	A0A023X412|A0A1I2NZ04	2	Metallo-beta-lactamase superfamily |Glyoxylase| beta-lactamase superfamily II	None	None	None	Rubrobacteria|Bacilli	None	Rubrobacteraceae|Thermoactinomycetaceae	RradSPS_1658|SAMN04488025_11445	Rubrobacter|Planifilum	None	IPR001279	None	IPR036388|IPR036866	None	rrd:RradSPS_1658	NA	GI:627777720|EMBL-CDS:AHY46941.1|EMBL-CDS:SFG06706.1	Rubrobacterales|Bacillales	Rubrobacter radiotolerans.|Planifilum fulgidum.	PF00753	Actinobacteria|Firmicutes	A0A023X412|A0A1I2NZ04	212|212	A0A023X412:35:246	Rubrobacter radiotolerans|Planifilum fulgidum	42256.RradSPS_1658	Bacteria	NA	42256|201973	TrEMBL
A0A023X5L7	94.3514	A0A023X5L7|A0A0F7PV70|A0A172YIJ6|A0A1M7ZNX4|A0A1Q4AJ00|D7CL65|G8LED5	7	Metallo-beta-lactamase superfamily |Zn-dependent hydrolase| glyoxylase |MBL fold metallo-hydrolase |Glyoxylase| beta-lactamase superfamily II |Beta-lactamase domain-containing protein |N-acyl homoserine lactonase AttM	None	None	None	Rubrobacteria|Alphaproteobacteria|Gammaproteobacteria|Clostridia	None	Rubrobacteraceae|Phyllobacteriaceae|Halomonadaceae|Xanthobacteraceae|Syntrophomonadaceae|Enterobacteriaceae	RradSPS_2081|IMCC20628_04774|A5892_17280|SAMN02745172_03181|BGO93_23055|Slip_0667|EcWSU1_02559	Rubrobacter|Hoeflea|Halotalea|Pseudoxanthobacter|Mesorhizobium|Syntrophothermus|Enterobacter	0016787 hydrolase activity	IPR001279	None	IPR036866	None	rrd:RradSPS_2081|hoe:IMCC20628_04774|haa:A5892_17280|slp:Slip_0667|eec:EcWSU1_02559	NA	GI:740897291|GI:627778143|EMBL-CDS:AHY47364.1|REFSEQ:WP_038682539.1|GI:822667619|EMBL-CDS:AKI03440.1|GI:1030086363|GI:1031619493|EMBL-CDS:ANF58996.1|REFSEQ:WP_064123850.1|GI:1121320531|EMBL-CDS:SHO66522.1|REFSEQ:WP_073630670.1|GI:1113521581|EMBL-CDS:OJX82105.1|GI:297144693|GI:502939876|EMBL-CDS:ADI01450.1|REFSEQ:WP_013174852.1|GI:503936427|GI:365749766|EMBL-CDS:AEW73993.1|REFSEQ:WP_014170421.1	Rubrobacterales|Rhizobiales|Oceanospirillales|Clostridiales|Enterobacterales	Rubrobacter radiotolerans.|Hoeflea sp. IMCC20628.|Halotalea alkalilenta.|Pseudoxanthobacter soli DSM 19599.|Mesorhizobium sp. 65-26.|Syntrophothermus lipocalidus (strain DSM 12680 / TGB-C1)|Enterobacter ludwigii.	PF00753	Actinobacteria|Proteobacteria|Firmicutes	A0A023X5L7|A0A0F7PV70|A0A172YIJ6|A0A1M7ZNX4|A0A1Q4AJ00|D7CL65|G8LED5	214|214|214|214|214	A0A023X5L7:34:247	Rubrobacter radiotolerans|Hoeflea sp. IMCC20628|Halotalea alkalilenta|Pseudoxanthobacter soli DSM 19599|Mesorhizobium sp. 65-26|Syntrophothermus lipocalidus DSM 12680|Enterobacter ludwigii	42256.RradSPS_2081|643648.Slip_0667|1045856.EcWSU1_02559	Bacteria	NA	42256|1620421|376489|1123029|1895781|643648|299767	TrEMBL
A0A023X8J6	176.262	A0A023X8J6|A0A0B8T6I7|A0A1H5Z1X3|A0A1L2ZPZ6|A0A1T4WI20|A0A2A3YJ44|A0A2N6ARB5	7	Metallo-beta-lactamase superfamily |Beta-lactamase domain protein |Hydroxyacylglutathione hydrolase |MBL fold metallo-hydrolase	None	None	None	Rubrobacteria|Sphingobacteriia|Flavobacteriia|Actinobacteria|Verrucomicrobiae|Ignavibacteria	None	Rubrobacteraceae|Sphingobacteriaceae|Flavobacteriaceae|Micrococcaceae|Verrucomicrobiaceae|Dermabacteraceae|NA	RradSPS_3077|DI53_3307|SAMN05421847_1957|BHE16_09700|SAMN02745166_00282|CIK66_07305|C0600_00445	Rubrobacter|Sphingobacterium|Chryseobacterium|Neomicrococcus|Prosthecobacter|Brachybacterium|NA	0016787 hydrolase activity	IPR001279|IPR001763	None	IPR036866|IPR036873	IPR006311	rrd:RradSPS_3077|nae:BHE16_09700	NA	GI:627779141|GI:752691336|EMBL-CDS:AHY48360.1|REFSEQ:WP_041339155.1|GI:739646334|GI:688463638|EMBL-CDS:KGE12870.1|REFSEQ:WP_037502143.1|EMBL-CDS:SEG30232.1|GI:1110666128|GI:1109134607|EMBL-CDS:APF41219.1|REFSEQ:WP_071894687.1|EMBL-CDS:SKA76986.1|EMBL-CDS:PCC39772.1|EMBL-CDS:PLX33449.1	Rubrobacterales|Sphingobacteriales|Flavobacteriales|Micrococcales|Verrucomicrobiales|NA	Rubrobacter radiotolerans.|Sphingobacterium deserti.|Chryseobacterium humi.|Neomicrococcus aestuarii.|Prosthecobacter debontii.|Brachybacterium alimentarium.|Ignavibacteria bacterium.	PF00581|PF00753	Actinobacteria|Bacteroidetes|Verrucomicrobia|Ignavibacteriae	A0A023X8J6|A0A0B8T6I7|A0A1H5Z1X3|A0A1L2ZPZ6|A0A1T4WI20|A0A2A3YJ44|A0A2N6ARB5	179|179|179|179|179|179|179	A0A023X8J6:14:192	Rubrobacter radiotolerans|Sphingobacterium deserti|Chryseobacterium humi|Neomicrococcus aestuarii|Prosthecobacter debontii|Brachybacterium alimentarium|Ignavibacteria bacterium	42256.RradSPS_3077|1229276.DI53_3307	Bacteria	NA	42256|1229276|493375|556325|48467|47845|2053306	TrEMBL
A0A024GCB8	116.286	A0A024GCB8	1	Lactamase_B domain-containing protein	None	None	None	Oomycetes	None	Albuginaceae	BN9_049790	Albugo	None	IPR001279|IPR041516	None	IPR036388|IPR036866	None	None	NA	EMBL-CDS:CCI44195.1	Albuginales	Albugo candida.	PF00753|PF17778	NA	A0A024GCB8	175	A0A024GCB8:86:260	Albugo candida	None	Eukaryota	NA	65357	TrEMBL
A0A024GN46	14	A0A024GN46|N1WM13	2	Uncharacterized protein |Cyclic nucleotide-binding domain protein	None	None	None	Oomycetes|Spirochaetia	None	Albuginaceae|Leptospiraceae	BN9_093850|LEP1GSC060_1378	Albugo|Leptospira	None	IPR000595|IPR001279|IPR020683	None	IPR018490|IPR036770|IPR036866|IPR014710	IPR002110|IPR018488	None	NA	EMBL-CDS:CCI48312.1|GI:476506035|GI:489090546|EMBL-CDS:EMY78209.1|REFSEQ:WP_003000442.1	Albuginales|Leptospirales	Albugo candida.|Leptospira weilii serovar Ranarum str. ICFT.	PF00753|PF12796|PF00027	NA|Spirochaetes	A0A024GN46|N1WM13	149|149	A0A024GN46:233:381	Albugo candida|Leptospira weilii serovar Ranarum str. ICFT	None	Eukaryota|Bacteria	NA	65357|1218598	TrEMBL
A0A024GXL7	78.3929	A0A024GXL7|A0A072N310|A0A074M6C6|A0A077LTM5|A0A0E3Z5Q1|A0A0K9I5M7|A0A0N0AIS8|A0A0N1BEQ5|A0A0P0P423|A0A0Q9J3Y4|A0A0R2Q8V8|A0A0S2KA77|A0A0S8BY97|A0A0U2W3L8|A0A0U2XZQ2|A0A0W0YL04|A0A109JF05|A0A157QJG7|A0A157ZB47|A0A165U666|A0A1B7XQA0|A0A1C3CZ93|A0A1D8RU05|A0A1G5IAI7|A0A1G8CVD3|A0A1H4B7E3|A0A1H5V109|A0A1H7FX23|A0A1H7T6E2|A0A1I3BYE4|A0A1I4Q654|A0A1I4VML6|A0A1I4WFI2|A0A1I7KVF1|A0A1M3BJH2|A0A1N6FTM1|A0A…	85	SDS hydrolase SdsA1 |Alkyl sulfatase |Lactamase_B domain-containing protein |Alkyl/aryl-sulfatase BDS1 |MBL fold metallo-hydrolase |Metallo-beta-lactamase superfamily protein |Metallo-beta-lactamase superfamily |Beta-lactamase domain-containing protein |Alkyl sulfatase BDS1| metallo-beta-lactamase superfamily |Tat (Twin-arginine translocation) pathway signal sequence |Alkyl/aryl-sulfatase |Alkyl …	None	None	None	Actinobacteria|Gammaproteobacteria|Alphaproteobacteria|Deltaproteobacteria|Acidimicrobiia|Betaproteobacteria|Thermoleophilia|NA|Clostridia|Erysipelotrichia|Methanomicrobia|Candidatus Brocadiae|Sordariomycetes	3.1.6.- {ECO:0000313|EMBL:CCH76636.1}|3.1.6.- {ECO:0000313|EMBL:AEB69402.1}|3.1.6.- {ECO:0000313|EMBL:BAK33443.1}	Micrococcaceae|Alteromonadaceae|Erythrobacteraceae|Intrasporangiaceae|Xanthomonadaceae|Desulfarculaceae|Nocardiopsaceae|Sphingomonadaceae|Caulobacteraceae|Bradyrhizobiaceae|NA|Burkholderiaceae|Legionellaceae|Rhizobiaceae|Alcaligenaceae|Halieaceae|Desulfovibrionaceae|Moraxellaceae|Colwelliaceae|Streptomycetaceae|Nocardiaceae|Comamonadaceae|Pseudomonadaceae|Rhodobacteraceae|Frankiaceae|Hahellaceae|…	ARTSIC4J27_155|D777_01687|EH31_09410|BN12_1360024|WQ53_05770|AAU61_15025|ADL05_24910|IP68_11165|AQ619_10715|ASE66_01765|ABR75_01705|PS2015_597|AMJ62_05350|AT984_19130|AT302_11955|Lsha_2442|AS026_13080|SAMEA3906487_00651|AWB77_00493|A3709_15910|SP90_00820|BBP83_04240|A3Q34_06890|SAMN02745898_103178|SAMN05444695_102126|SAMN05444680_102404|SAMN05216223_102100|SAMN05216214_101310|SAMN05414137_11376|S…	Pseudarthrobacter|Marinobacter|Erythrobacter|Tetrasphaera|Pseudoxanthomonas|Desulfocarbo|Nocardiopsis|Blastomonas|Caulobacter|Bosea|NA|Pseudohongiella|Paucibacter|Pandoraea|Legionella|Rhizobium|Bordetella|Caballeronia|Halioglobus|Halodesulfovibrio|Acinetobacter|Colwellia|Streptomyces|Rhodococcus|Variovorax|Pseudomonas|Streptacidiphilus|Albimonas|Shimia|Acidovorax|Paraburkholderia|Frankia|Rhizobac…	0016787 hydrolase activity|0046983 protein dimerization activity|0003824 catalytic activity|0008484 sulfuric ester hydrolase activity|0018741 alkyl sulfatase activity	IPR001279|IPR029228|IPR029229|IPR000873|IPR025110|IPR013026|IPR000917	None	IPR036527|IPR036866|IPR038536|IPR042099|IPR017850	IPR020845|IPR006311|IPR019546|IPR024607	psuw:WQ53_05770|chq:AQ619_10715|pspi:PS2015_597|pkt:AT984_19130|pnr:AT302_11955|btrm:SAMEA390648700651|coz:A3Q34_06890|rgu:A4W93_23090|saz:Sama_0511|psa:PST_0218|psa:PST_0614|swd:Swoo_4267|sna:Snas_6441|fbl:Fbal_3071|axy:AXYL_03819|mcj:MCON_3089|mph:MLP_04290|gni:GNIT_3394|nal:B005_5003|ebf:D782_2263|rme:Rmet_5402|mhu:Mhun_1270|nfa:NFA_41350|syw:SYNW0113|vch:VC0783|tmn:UCRPA7_5203	NA|Fungi	EMBL-CDS:CCQ44231.1|GI:656105648|GI:738173439|EMBL-CDS:KEF31338.1|REFSEQ:WP_036130185.1|GI:736963271|GI:660650566|EMBL-CDS:KEO90296.1|REFSEQ:WP_034959754.1|GI:872701758|EMBL-CDS:CCH76636.1|REFSEQ:WP_048553412.1|GI:807386644|EMBL-CDS:AKC88208.1|GI:899854762|GI:902806948|EMBL-CDS:KMY66479.1|REFSEQ:WP_049676015.1|GI:925585516|GI:926282131|EMBL-CDS:KOX09984.1|REFSEQ:WP_053619429.1|GI:930031260|GI:929…	Micrococcales|Alteromonadales|Sphingomonadales|Xanthomonadales|Desulfarculales|Streptosporangiales|Caulobacterales|Rhizobiales|NA|Myxococcales|Burkholderiales|Legionellales|Cellvibrionales|Desulfovibrionales|Pseudomonadales|Streptomycetales|Corynebacteriales|Rhodobacterales|Solirubrobacterales|Frankiales|Oceanospirillales|Acidimicrobiales|Clostridiales|Chromatiales|Erysipelotrichales|Glycomycetal…	Pseudarthrobacter siccitolerans.|Marinobacter nitratireducens.|Erythrobacter longus.|Tetrasphaera japonica T1-X7.|Pseudoxanthomonas suwonensis.|Desulfocarbo indianensis.|Nocardiopsis sp. NRRL B-16309.|Blastomonas sp. AAP25.|Caulobacter henricii.|Bosea sp. Root483D1.|Acidimicrobiia bacterium BACL6 MAG-120924-bin43.|Pseudohongiella spirulinae.|Myxococcales bacterium SG8_38.|Paucibacter sp. KCTC 425…	PF00753|PF14863|PF14864|PF00501|PF13193|PF00884	Actinobacteria|Proteobacteria|Firmicutes|Euryarchaeota|Planctomycetes|Cyanobacteria|Ascomycota	A0A024GXL7|A0A072N310|A0A074M6C6|A0A077LTM5|A0A0E3Z5Q1|A0A0K9I5M7|A0A0N0AIS8|A0A0N1BEQ5|A0A0P0P423|A0A0Q9J3Y4|A0A0R2Q8V8|A0A0S2KA77|A0A0S8BY97|A0A0U2W3L8|A0A0U2XZQ2|A0A0W0YL04|A0A109JF05|A0A157QJG7|A0A157ZB47|A0A165U666|A0A1B7XQA0|A0A1C3CZ93|A0A1D8RU05|A0A1G5IAI7|A0A1G8CVD3|A0A1H4B7E3|A0A1H5V109|A0A1H7FX23|A0A1H7T6E2|A0A1I3BYE4|A0A1I4Q654|A0A1I4VML6|A0A1I4WFI2|A0A1I7KVF1|A0A1M3BJH2|A0A1N6FTM1|A0A…	226|226|226|226|226|226|226|226|226|226|226|226|226|226|226|226|226|226|226|226|226|226|226|226|226|226|226|226|226|226|226|226|226|226|226|226|226|226|226|226|226|226|226|226|226|226|226|226|226	A0A024GXL7:109:334	Pseudarthrobacter siccitolerans|Marinobacter nitratireducens|Erythrobacter longus|Tetrasphaera japonica T1-X7|Pseudoxanthomonas suwonensis|Desulfocarbo indianensis|Nocardiopsis sp. NRRL B-16309|Blastomonas sp. AAP25|Caulobacter henricii|Bosea sp. Root483D1|Acidimicrobiia bacterium BACL6 MAG-120924-bin43|Pseudohongiella spirulinae|Myxococcales bacterium SG8_38|Paucibacter sp. KCTC 42545|Pandoraea …	1044.EH31_09410|1122169.AREN01000004_gene512|235985.BBPN01000006_gene3555|379731.PST_0218|379731.PST_0614|392500.Swoo_4267|545696.HOLDEFILI_03188|553973.CLOHYLEM_07064|446470.Snas_6441|550540.Fbal_3071|762376.AXYL_03819|1032480.MLP_04290|665942.HMPREF1022_01571|1085623.GNIT_3394|247490.KSU1_C1445|1231392.OCGS_2653|693444.D782_2263|323259.Mhun_1270|247156.NFA_41350|1229780.BN381_290049|223192.XP_0…	Bacteria|Archaea|Eukaryota	NA	861266|1137280|1044|1194083|314722|1348163|1519494|1523416|69395|1736544|1655583|1249552|1703407|1768242|93219|1122169|1864509|123899|1777138|1822214|1560234|1891224|1816218|1172182|300028|1882828|310779|1429083|235985|1114924|254406|1882825|343013|1895833|60549|1895832|1834516|946333|1200284|1986759|1986846|1970492|1926491|2026723|2024894|2067550|1138585|2058332|2013756|2026725|1880834|326297|37…	TrEMBL
A0A024H034	35.8421	A0A024H034|A0A0C5BCQ5|A0A0Q6M1W5|A0A1H2D424|A0A1H4IY63|A0A286EJ20	6	Metallo-beta-lactamase superfamily protein |Beta-lactamase |MBL fold metallo-hydrolase |N-acyl homoserine lactone hydrolase |Glyoxylase-like metal-dependent hydrolase (Beta-lactamase superfamily II)	None	None	None	Actinobacteria|Alphaproteobacteria	None	Micrococcaceae|Microbacteriaceae|Phyllobacteriaceae|Micromonosporaceae|Frankiaceae	ARTSIC4J27_1019|C5C51_00920|ASC75_06870|SAMN04489716_7986|SAMN04489806_0347|SAMN05892883_0547	Pseudarthrobacter|Rathayibacter|Aminobacter|Actinoplanes|Microbacterium|Jatrophihabitans	0016787 hydrolase activity	IPR001279	None	IPR036866	None	rtc:APU90_05330,rtx:TI83_01145	NA	GI:910249546|EMBL-CDS:CCQ45086.1|GI:961559075|GI:653817526|GI:756778484|GI:816651806|EMBL-CDS:KKM44375.1|EMBL-CDS:PPI17215.1|REFSEQ:WP_027692728.1|GI:945413703|GI:947213392|EMBL-CDS:KQU70127.1|REFSEQ:WP_055977672.1|GI:1085872338|EMBL-CDS:SDT77501.1|EMBL-CDS:SEB38556.1|EMBL-CDS:SOD70922.1	Micrococcales|Rhizobiales|Micromonosporales|Frankiales	Pseudarthrobacter siccitolerans.|Rathayibacter toxicus.|Aminobacter sp. Root100.|Actinoplanes derwentensis.|Microbacterium humi.|Jatrophihabitans sp. GAS493.	PF00753	Actinobacteria|Proteobacteria	A0A024H034|A0A0C5BCQ5|A0A0Q6M1W5|A0A1H2D424|A0A1H4IY63|A0A286EJ20	146|146|146|146|146|146	A0A024H034:23:168	Pseudarthrobacter siccitolerans|Rathayibacter toxicus|Aminobacter sp. Root100|Actinoplanes derwentensis|Microbacterium humi|Jatrophihabitans sp. GAS493	1123052.AUDF01000006_gene1322	Bacteria	NA	861266|145458|1736420|113562|640635|1907575	TrEMBL
A0A024HNW2	80.2471	A0A024HNW2|A0A0A8F0B1|A0A117I419|A0A1H7TP94|A0A2N0GNI3	5	Lactamase_B domain-containing protein |Glyoxylase| beta-lactamase superfamily II |Glyoxylase-like metal-dependent hydrolase (Beta-lactamase superfamily II)	None	None	None	Gammaproteobacteria|Actinobacteria	None	Pseudomonadaceae|Streptomycetaceae|Mycobacteriaceae	PKB_4760|GZL_08840|RMCB_0335|SAMN05414137_114107|BX280_0432	Pseudomonas|Streptomyces|Mycolicibacterium|Streptacidiphilus	0016787 hydrolase activity	IPR001279	None	IPR036866	None	pkc:PKB_4760|stre:GZL_08840	NA	GI:759534971|GI:631781605|EMBL-CDS:CDF86083.1|REFSEQ:WP_043254985.1|GI:744779222|EMBL-CDS:AJC61363.1|EMBL-CDS:GAS86239.1|GI:755104307|EMBL-CDS:SEL86309.1|REFSEQ:WP_042455107.1|EMBL-CDS:PKB08273.1	Pseudomonadales|Streptomycetales|Corynebacteriales	Pseudomonas knackmussii (strain DSM 6978 / LMG 23759 / B13)|Streptomyces sp. 769.|Mycolicibacterium brisbanense.|Streptacidiphilus jiangxiensis.|Streptomyces sp. Ag109_G2-1.	PF00753	Proteobacteria|Actinobacteria	A0A024HNW2|A0A0A8F0B1|A0A117I419|A0A1H7TP94|A0A2N0GNI3	201|201|201|201|201	A0A024HNW2:32:232	Pseudomonas knackmussii B13|Streptomyces sp. 769|Mycolicibacterium brisbanense|Streptacidiphilus jiangxiensis|Streptomyces sp. Ag109_G2-1	1301098.PKB_4760|235985.BBPN01000036_gene663	Bacteria	NA	1301098|1262452|146020|235985|1938849	TrEMBL
A0A024JZ99	43.8958	A0A024JZ99|A0A1G4WJT7|A0A1U9PFR6|A0A1X2AK88|A0A248YQM7|A0A255D5Y5	6	Metallo-beta-lactamase |Glyoxylase| beta-lactamase superfamily II |MBL fold metallo-hydrolase	None	None	None	Actinobacteria	None	Mycobacteriaceae|Micromonosporaceae	BN973_03259|SAMN02799620_03648|B1R94_12130|AWC20_22585|CIK06_19380|CG716_28795	Mycobacterium|Mycolicibacterium|Plantactinospora	0016787 hydrolase activity	IPR001279	None	IPR036866	None	mll:B1R94_12130|plk:CIK06_19380	NA	GI:620040050|EMBL-CDS:CDO88889.1|EMBL-CDS:SCX24282.1|GI:1150431202|EMBL-CDS:AQT79858.1|GI:1183133314|EMBL-CDS:ORW51549.1|GI:1239661028|EMBL-CDS:ASW55869.1|GI:1230899416|EMBL-CDS:OYN74390.1	Corynebacteriales|Micromonosporales	Mycobacterium triplex.|Mycobacterium sp. UNC267MFSha1.1M11.|Mycolicibacterium litorale.|Mycobacterium parmense.|Plantactinospora sp. KBS50.|Mycolicibacterium sphagni.	PF00753	Actinobacteria	A0A024JZ99|A0A1G4WJT7|A0A1U9PFR6|A0A1X2AK88|A0A248YQM7|A0A255D5Y5	196|196|196|196|196|196	A0A024JZ99:91:286	Mycobacterium triplex|Mycobacterium sp. UNC267MFSha1.1M11|Mycolicibacterium litorale|Mycobacterium parmense|Plantactinospora sp. KBS50|Mycolicibacterium sphagni	47839.CCAU010000011_gene5213	Bacteria	NA	47839|1502745|758802|185642|2024580|1786	TrEMBL
A0A024P6X5	367.353	A0A024P6X5|A0A1N7IIA4|A0A1W5ZUL0|K2GPC9	4	ComEC family competence protein |Competence protein ComEC |DNA internalization-related competence protein ComEC/Rec2	None	None	None	Bacilli	None	Bacillaceae	BN983_02691|SAMN05421687_10164|HM131_09180|MJ3_04659	Halobacillus|Salimicrobium	None	IPR001279|IPR004477|IPR025405|IPR035681	IPR004797	IPR036866	None	hmn:HM131_09180	NA	GI:737535490|EMBL-CDS:CDQ24411.1|REFSEQ:WP_035509217.1|GI:1134316495|EMBL-CDS:SIS36778.1|REFSEQ:WP_076556349.1|GI:1181753647|EMBL-CDS:ARI77002.1|GI:407019518|GI:495864170|EMBL-CDS:EKE32234.1	Bacillales	Halobacillus karajensis.|Salimicrobium flavidum.|Halobacillus mangrovi.|Salimicrobium jeotgali.	PF00753|PF03772|PF13567	Firmicutes	A0A024P6X5|A0A1N7IIA4|A0A1W5ZUL0|K2GPC9	194|194|194|194	A0A024P6X5:490:683	Halobacillus karajensis|Salimicrobium flavidum|Halobacillus mangrovi|Salimicrobium jeotgali	1230341.MJ3_04659	Bacteria	NA	195088|570947|402384|1230341	TrEMBL
A0A024Q6H4	176.319	A0A024Q6H4|A0A2A2W8H0|F9DS07	3	Beta-lactamase hydrolase-like protein |MBL fold metallo-hydrolase |Metallo-beta-lactamase	None	None	None	Bacilli|Planctomycetia	3.1.2.6 {ECO:0000313|EMBL:EGQ26436.1}	Bacillaceae|Planctomycetaceae|Planococcaceae	BN990_00157|CKO51_21670|HMPREF9372_1587	Virgibacillus|Rhodopirellula|Sporosarcina	0016787 hydrolase activity|0004416 hydroxyacylglutathione hydrolase activity	IPR001279|IPR001763	None	IPR036866|IPR036873	None	None	NA	GI:740408116|EMBL-CDS:CDQ37892.1|REFSEQ:WP_038241640.1|EMBL-CDS:PAY17393.1|GI:497452256|GI:339621897|EMBL-CDS:EGQ26436.1|REFSEQ:WP_009766454.1	Bacillales|Planctomycetales	Virgibacillus massiliensis.|Rhodopirellula sp. SM50.|Sporosarcina newyorkensis 2681.	PF00581|PF00753	Firmicutes|Planctomycetes	A0A024Q6H4|A0A2A2W8H0|F9DS07	154|154|154	A0A024Q6H4:15:168	Virgibacillus massiliensis|Rhodopirellula sp. SM50|Sporosarcina newyorkensis 2681	1462526.BN990_00157|1027292.HMPREF9372_1587	Bacteria	NA	1462526|595453|1027292	TrEMBL
A0A024Q872	54.5068	A0A024Q872	1	Putative sterol carrier protein	None	None	None	Bacilli	None	Bacillaceae	BN990_01016	Virgibacillus	0046983 protein dimerization activity	IPR001279|IPR029228|IPR029229	None	IPR036527|IPR036866|IPR038536	None	None	NA	GI:917132313|EMBL-CDS:CDQ38743.1|REFSEQ:WP_051739025.1	Bacillales	Virgibacillus massiliensis.	PF00753|PF14863|PF14864	Firmicutes	A0A024Q872	212	A0A024Q872:40:251	Virgibacillus massiliensis	1462526.BN990_01016	Bacteria	NA	1462526	TrEMBL
A0A024QB16	106.856	A0A024QB16|A0A075JP83|A0A0A2V2C1|A0A0C2V5L0|A0A0C2VPG1|A0A0J5H093|A0A150YN57|A0A176JBC2|A0A1G9LQJ8|A0A1H0D1T2|A0A1H1BKT8|A0A1H4CDY7|A0A1I1T0C2|A0A1N6PEJ7|A0A1Q8Q7M9|A0A264W5D1|A0A2A2IE80	17	Hydroxyacylglutathione hydrolase |Beta-lactamase |MBL fold metallo-hydrolase |Glyoxylase| beta-lactamase superfamily II	None	None	None	Bacilli	None	Bacillaceae|Planococcaceae	BN990_02047|X953_10515|N780_13010|KP78_32460|KR50_25730|AB685_03530|A0U40_02185|AS29_000995|SAMN05216244_0242|SAMN05216498_2761|SAMN05216231_1801|SAMN05421743_10624|SAMN05216238_10254|SAMN05443094_101486|BTO30_04825|CF394_04345|CIL05_11925	Virgibacillus|Pontibacillus|Jeotgalibacillus|Bacillus|Lysinibacillus|Sediminibacillus|Tenuibacillus|Thalassobacillus|Lentibacillus|Domibacillus|Tetzosporium	0016787 hydrolase activity	IPR001279	None	IPR036866|IPR036388	None	vir:X953_10515	NA	EMBL-CDS:CDQ39733.1|GI:664690917|GI:750680538|EMBL-CDS:AIF43505.1|REFSEQ:WP_040955423.1|GI:738892283|GI:701634398|EMBL-CDS:KGP93213.1|REFSEQ:WP_036779614.1|GI:751157179|GI:751622294|EMBL-CDS:KIL44282.1|REFSEQ:WP_041090175.1|GI:751158802|GI:751590779|EMBL-CDS:KIL45898.1|REFSEQ:WP_041059048.1|GI:845003609|GI:847252936|EMBL-CDS:KMJ59932.1|REFSEQ:WP_047969134.1|GI:1005925133|GI:1054131179|EMBL-CDS:KY…	Bacillales	Virgibacillus massiliensis.|Virgibacillus sp. SK37.|Pontibacillus chungwhensis BH030062.|Jeotgalibacillus soli.|Jeotgalibacillus campisalis.|Bacillus sp. LL01.|[Bacillus] sp. KCTC 13219.|Bacillus sp. SJS.|Sediminibacillus halophilus.|Tenuibacillus multivorans.|Virgibacillus salinus.|Thalassobacillus cyri.|Lentibacillus persicus.|Domibacillus enclensis.|Domibacillus antri.|Tetzosporium hominis.|Vi…	PF00753	Firmicutes	A0A024QB16|A0A075JP83|A0A0A2V2C1|A0A0C2V5L0|A0A0C2VPG1|A0A0J5H093|A0A150YN57|A0A176JBC2|A0A1G9LQJ8|A0A1H0D1T2|A0A1H1BKT8|A0A1H4CDY7|A0A1I1T0C2|A0A1N6PEJ7|A0A1Q8Q7M9|A0A264W5D1|A0A2A2IE80	213|213|213|213|213|213|213|213|213	A0A024QB16:24:236	Virgibacillus massiliensis|Virgibacillus sp. SK37|Pontibacillus chungwhensis BH030062|Jeotgalibacillus soli|Jeotgalibacillus campisalis|Bacillus sp. LL01|[Bacillus] sp. KCTC 13219|Bacillus sp. SJS|Sediminibacillus halophilus|Tenuibacillus multivorans|Virgibacillus salinus|Thalassobacillus cyri|Lentibacillus persicus|Domibacillus enclensis|Domibacillus antri|Tetzosporium hominis|Virgibacillus prof…	1462526.BN990_02047|1385513.N780_13010|1423321.AS29_00965	Bacteria	NA	1462526|403957|1385513|889306|220754|1665556|1811976|1423321|482461|237069|553311|571932|640948|1017273|1714264|2020506|2024555	TrEMBL
A0A024QBF8	361.725	A0A024QBF8|A0A0U1KLM5|A0A1H1B8G0|A0A1I4KQ73|A0A265NDM3|W4VE80	6	ComEC family competence protein |Competence protein ComEC |DNA internalization-related competence protein ComEC/Rec2 |Late competence protein	None	None	None	Bacilli	None	Bacillaceae	BN990_01897|BN1058_01190|SAMN05216231_1651|SAMN04487943_10492|CIL03_01865|JCM21714_60	Virgibacillus|Paraliobacillus|Gracilibacillus	None	IPR001279|IPR004477|IPR025405|IPR035681	IPR004797	IPR036866	None	None	NA	GI:740410242|EMBL-CDS:CDQ39592.1|REFSEQ:WP_038243690.1|EMBL-CDS:CQR46906.1|EMBL-CDS:SDQ48255.1|EMBL-CDS:SFL80904.1|GI:1235600310|EMBL-CDS:OZU89911.1|GI:917393585|EMBL-CDS:GAE91123.1|REFSEQ:WP_052000297.1	Bacillales	Virgibacillus massiliensis.|Paraliobacillus sp. PM-2.|Virgibacillus salinus.|Gracilibacillus orientalis.|Virgibacillus indicus.|Gracilibacillus boraciitolerans JCM 21714.	PF00753|PF03772|PF13567	Firmicutes	A0A024QBF8|A0A0U1KLM5|A0A1H1B8G0|A0A1I4KQ73|A0A265NDM3|W4VE80	202|202|202|202|202	A0A024QBF8:510:711	Virgibacillus massiliensis|Paraliobacillus sp. PM-2|Virgibacillus salinus|Gracilibacillus orientalis|Virgibacillus indicus|Gracilibacillus boraciitolerans JCM 21714	1462526.BN990_01897|1298598.JCM21714_60	Bacteria	NA	1462526|1462524|553311|334253|2024554|1298598	TrEMBL
A0A024QFR5	144.029	A0A024QFR5|A0A0A8JHV7|A0A0A8X6M5|A0A0B0D738|A0A0B0IKT6|A0A0H4NZL5|A0A0M0GHF4|A0A0M1NPQ9|A0A0M2SP30|A0A0Q3WCH2|A0A0U4E7H7|A0A167TLF5|A0A167USS0|A0A1G8CDQ4|A0A1H8UMZ3|A0A1H9TN22|A0A1I1ZV04|A0A1I2NCD0|A0A1I6RX57|A0A1M5KPB9|A0A1M5Q9E3|A0A1X9MCK3|A0A1Z5HPM6|A0A2N5G511|A0A2N5H1J4|A0A2N5I3J8|A4INF8|D5WTS1|I3DYS8|Q8ESV7|V6MBX8|W4QSM3	32	H(2)O-forming NADH oxidase |Beta-lactamase |Beta-lactamase related protein |Lactamase_B domain-containing protein |MBL fold metallo-hydrolase |Metallo-beta-lactamase superfamily protein |Glyoxylase| beta-lactamase superfamily II |Flavo-diiron protein FprA1 |Metallo-beta-lactamase family protein |Zn-dependent hydrolase| including glyoxylase |Hypothetical conserved protein	None	None	None	Bacilli|Gammaproteobacteria|Clostridia	1.6.3.- {ECO:0000313|EMBL:ARK30374.1}	Bacillaceae|Planococcaceae|Ectothiorhodospiraceae|Thermoactinomycetaceae|Thermoanaerobacteraceae|Alicyclobacillaceae|Paenibacillaceae	BN990_03419|OXB_1734|SAMD00020551_1932|LD39_03720|LQ50_09745|BSM4216_1728|AF332_22350|AM233_06765|WQ57_22715|AN960_02735|AOX59_12085|GFC30_1934|GFC29_962|SAMN05216352_101264|SAMN04488052_10797|SAMN05518872_10353|SAMN05192532_101459|SAMN04488025_11168|SAMN05421668_1074|SAMN05216225_104013|SAMN05421807_10423|BkAM31D_11345|KKC1_06260|CU633_18865|CVD19_08215|CVD28_15555|GTNG_1492|Btus_0473|BMMGA3_052…	Virgibacillus|Bacillus|Halobacillus|Sporosarcina|Lentibacillus|Anoxybacillus|Alteribacillus|Aquisalimonas|Psychrobacillus|Planifilum|Halolactibacillus|Ornithinibacillus|Calderihabitans|Geobacillus|Kyrpidia|Oceanobacillus|Brevibacillus	0016787 hydrolase activity|0016491 oxidoreductase activity	IPR001279|IPR037482	None	IPR036866	None	baco:OXB_1734|bsm:BSM4216_1728|lao:AOX59_12085|aamy:GFC30_1934|anl:GFC29_962|bkw:BkAM31D_11345|gtn:GTNG_1492|bts:Btus_0473|bmet:BMMGA3_05225|oih:OB0509	NA	GI:740412475|EMBL-CDS:CDQ41067.1|REFSEQ:WP_038245803.1|GI:743957417|GI:751605437|EMBL-CDS:BAQ10205.1|REFSEQ:WP_041073565.1|EMBL-CDS:GAM13786.1|GI:725820663|GI:737570943|EMBL-CDS:KHE72600.1|REFSEQ:WP_035543022.1|GI:727090126|GI:736620154|EMBL-CDS:KHF40276.1|REFSEQ:WP_034628394.1|GI:873409364|EMBL-CDS:AKP47004.1|GI:923047884|GI:922805959|EMBL-CDS:KON89279.1|REFSEQ:WP_053436649.1|GI:924314072|GI:935…	Bacillales|Chromatiales|Thermoanaerobacterales	Virgibacillus massiliensis.|Bacillus sp. (strain OxB-1)|Bacillus selenatarsenatis SF-1.|Halobacillus sp. BBL2006.|Bacillus okhensis.|Bacillus smithii.|Sporosarcina globispora |Bacillus sp. FJAT-22058.|Bacillus campisalis.|Bacillus sp. FJAT-25509.|Lentibacillus amyloliquefaciens.|Anoxybacillus amylolyticus.|Anoxybacillus sp. B7M1.|Alteribacillus bidgolensis.|Aquisalimonas asiatica.|Psychrobacillus…	PF00753	Firmicutes|Proteobacteria	A0A024QFR5|A0A0A8JHV7|A0A0A8X6M5|A0A0B0D738|A0A0B0IKT6|A0A0H4NZL5|A0A0M0GHF4|A0A0M1NPQ9|A0A0M2SP30|A0A0Q3WCH2|A0A0U4E7H7|A0A167TLF5|A0A167USS0|A0A1G8CDQ4|A0A1H8UMZ3|A0A1H9TN22|A0A1I1ZV04|A0A1I2NCD0|A0A1I6RX57|A0A1M5KPB9|A0A1M5Q9E3|A0A1X9MCK3|A0A1Z5HPM6|A0A2N5G511|A0A2N5H1J4|A0A2N5I3J8|A4INF8|D5WTS1|I3DYS8|Q8ESV7|V6MBX8|W4QSM3	201|201|201|201|201|201|201|201|201|201|201|201|201|201	A0A024QFR5:30:230	Virgibacillus massiliensis|Bacillus sp. OxB-1|Bacillus selenatarsenatis SF-1|Halobacillus sp. BBL2006|Bacillus okhensis|Bacillus smithii|Sporosarcina globispora|Bacillus sp. FJAT-22058|Bacillus campisalis|Bacillus sp. FJAT-25509|Lentibacillus amyloliquefaciens|Anoxybacillus amylolyticus|Anoxybacillus sp. B7M1|Alteribacillus bidgolensis|Aquisalimonas asiatica|Psychrobacillus sp. OK032|Alteribacill…	1462526.BN990_03419|333138.LQ50_09745|665952.HMPREF1015_01312|420246.GTNG_1492|796606.BMMGA3_05225|221109.22776188|1408254.T458_18295|1236973.JCM9157_1698	Bacteria	NA	1462526|98228|1321606|1543706|333138|1479|1459|1581037|1408103|1712029|1472767|294699|1490057|930129|406100|1884358|930128|201973|306541|930117|411959|199441|1246530|2053728|2054168|2054166|420246|562970|796606|221109|1408254|1236973	TrEMBL
A0A024QFT0	192.155	A0A024QFT0|A0A268JXN7|Q8CUQ2	3	Hydroxyacylglutathione hydrolase |Lactamase_B domain-containing protein |Hypothetical conserved protein	None	None	None	Bacilli	None	Bacillaceae	BN990_03153|CHI06_17305|OB1055	Virgibacillus|Bacillus|Oceanobacillus	0016787 hydrolase activity	IPR001279	None	IPR036866	None	oih:OB1055	NA	GI:740412376|EMBL-CDS:CDQ40821.1|REFSEQ:WP_038245710.1|EMBL-CDS:PAE39084.1|GI:499377879|GI:22776736|GI:81741143|EMBL-CDS:BAC13011.1|REFSEQ:WP_011065457.1	Bacillales	Virgibacillus massiliensis.|Bacillus sp. 7884-1.|Oceanobacillus iheyensis (strain DSM 14371 / CIP 107618 / JCM 11309 /KCTC 3954 / HTE831)	PF00753	Firmicutes	A0A024QFT0|A0A268JXN7|Q8CUQ2	201|201	A0A024QFT0:23:223	Virgibacillus massiliensis|Bacillus sp. 7884-1|Oceanobacillus iheyensis HTE831	1462526.BN990_03153|221109.22776736	Bacteria	NA	1462526|2021693|221109	TrEMBL
A0A024QHV0	389.349	A0A024QHV0|A0A0L0QWF6|A0A1I2DPC4	3	ComEC family competence protein |Competence protein |Metal-dependent hydrolase| beta-lactamase superfamily II	None	None	None	Bacilli	None	Bacillaceae	BN990_04454|AFK71_02540|SAMN05192532_104197	Virgibacillus|Alteribacillus	0016787 hydrolase activity	IPR001279|IPR035681	None	IPR036866	None	None	NA	GI:740414228|EMBL-CDS:CDQ42074.1|GI:913004890|GI:908958872|EMBL-CDS:KNE22513.1|REFSEQ:WP_050349990.1|EMBL-CDS:SFE82181.1	Bacillales	Virgibacillus massiliensis.|Virgibacillus pantothenticus.|Alteribacillus iranensis.	PF00753	Firmicutes	A0A024QHV0|A0A0L0QWF6|A0A1I2DPC4	192|192	A0A024QHV0:40:231	Virgibacillus massiliensis|Virgibacillus pantothenticus|Alteribacillus iranensis	1462526.BN990_04454	Bacteria	NA	1462526|1473|930128	TrEMBL
A0A024U0U5	111.785	A0A024U0U5	1	Lactamase_B domain-containing protein	None	None	None	Oomycetes	None	Saprolegniaceae	H310_07898	Aphanomyces	None	IPR001279|IPR041516	None	IPR036388|IPR036866	None	None	NA	GI:673035356|GI:574472859|EMBL-CDS:ETV99863.1|REFSEQ:XP_008871639.1	Saprolegniales	Aphanomyces invadans.	PF00753|PF17778	NA	A0A024U0U5	189	A0A024U0U5:82:270	Aphanomyces invadans	157072.XP_008871639.1	Eukaryota	NA	157072	TrEMBL
A0A024UV41	14	A0A024UV41	1	Cyclic nucleotide-binding domain-containing protein	None	None	None	Oomycetes	None	Saprolegniaceae	H310_00276	Aphanomyces	None	IPR000595|IPR001279	None	IPR014710|IPR018490|IPR036866	None	None	NA	GI:574482806|GI:673014494|EMBL-CDS:ETW09797.1|REFSEQ:XP_008861208.1	Saprolegniales	Aphanomyces invadans.	PF00753	NA	A0A024UV41	147	A0A024UV41:240:386	Aphanomyces invadans	None	Eukaryota	NA	157072	TrEMBL
A0A026WKI4	163.33	A0A026WKI4|A0A077LQK0|A0A0B2VD83|A0A0B4XQ35|A0A0H2SBD8|A0A0N5D8E8|A0A0N5DD29|A0A0Q1CHL7|A0A165DQ57|A0A1E5IZ82|A0A1G6Y3F4|A0A1G7VF50|A0A1U9JZT1|A0A208XUL8|A0A239GMP6|A0A2N2TNS6|Q2JPX4|R4FNG2|W7UBI7	19	Hydroxyacylglutathione hydrolase| mitochondrial |Hydroxyacylglutathione hydrolase |Lactamase_B domain-containing protein |Putative glyoxylase |Hydroxyacylglutathione mitochondrial	None	None	None	Insecta|Gammaproteobacteria|Chromadorea|Agaricomycetes|Enoplea|Alphaproteobacteria|Betaproteobacteria|NA|Eustigmatophyceae	3.1.2.6 {ECO:0000256|HAMAP-Rule:MF_01374}|3.1.2.6 {ECO:0000255|HAMAP-Rule:MF_01374}	Formicidae|Pseudomonadaceae|Toxocaridae|Alcanivoracaceae|Schizoporaceae|Thelaziidae|Trichuridae|Exidiaceae|Shewanellaceae|Kordiimonadaceae|Oxalobacteraceae|Alcaligenaceae|NA|Synechococcaceae|Reduviidae|Monodopsidaceae	DMN91_010024|PSCI_3602|Tcan_09461|S7S_09825|SCHPADRAFT_939764|TCLT_LOCUS9367|AQS70_01595|EXIGLDRAFT_726389|BEL05_16530|SAMN04488071_1448|SAMN05216320_105293|PAEH1_06440|CDO44_11245|SAMN05444352_11374|CVU20_12155|CYB_0151|Naga_100994g1	Ooceraea|Pseudomonas|Toxocara|Alcanivorax|Schizopora|Thelazia|Trichuris|Exidia|Shewanella|Kordiimonas|Duganella|Paenalcaligenes|Pigmentiphaga|NA|Synechococcus|Rhodnius|Nannochloropsis	0004416 hydroxyacylglutathione hydrolase activity|0046872 metal ion binding|0008800 beta-lactamase activity|0008270 zinc ion binding	IPR001279|IPR032282|IPR035680	IPR017782	IPR036866	IPR001018	pses:PSCI_3602|apac:S7S_09825|phn:PAEH1_06440|cyb:CYB_0151	Metazoa|NA|Fungi	GI:607362233|EMBL-CDS:EZA56493.1|EMBL-CDS:RLU17787.1|GI:780142692|GI:676258058|EMBL-CDS:BAP44304.1|REFSEQ:WP_045489760.1|GI:734551766|EMBL-CDS:KHN79372.1|GI:496010849|GI:745805676|EMBL-CDS:AJD48377.1|REFSEQ:WP_008735428.1|GI:827759572|EMBL-CDS:KLO14216.1|EMBL-CDS:VDN06994.1|GI:941271498|GI:940724440|EMBL-CDS:KQB54175.1|REFSEQ:WP_055102462.1|GI:1024093624|EMBL-CDS:KZV85097.1|GI:1069298312|GI:10686…	Hymenoptera|Pseudomonadales|Rhabditida|Oceanospirillales|Hymenochaetales|Trichinellida|Auriculariales|Alteromonadales|Kordiimonadales|Burkholderiales|NA|Synechococcales|Hemiptera|Eustigmatales	Ooceraea biroi |Pseudomonas sp. StFLB209.|Toxocara canis |Alcanivorax pacificus W11-5.|Schizopora paradoxa.|Thelazia callipaeda |Trichuris muris |Pseudomonas endophytica.|Exidia glandulosa HHB12029.|Shewanella colwelliana |Kordiimonas lacus.|Duganella sp. OV458.|Paenalcaligenes hominis.|Pigmentiphaga sp. NML080357.|Pseudomonas japonica.|Betaproteobacteria bacterium HGW-Betaproteobacteria-14.|Syne…	PF00753|PF16123	Arthropoda|Proteobacteria|Nematoda|Basidiomycota|Cyanobacteria|NA	A0A026WKI4|A0A077LQK0|A0A0B2VD83|A0A0B4XQ35|A0A0H2SBD8|A0A0N5D8E8|A0A0N5DD29|A0A0Q1CHL7|A0A165DQ57|A0A1E5IZ82|A0A1G6Y3F4|A0A1G7VF50|A0A1U9JZT1|A0A208XUL8|A0A239GMP6|A0A2N2TNS6|Q2JPX4|R4FNG2|W7UBI7	158|158|158|158|158|158|158|158|158|158|158|158|158|158	A0A026WKI4:61:218	Ooceraea biroi|Pseudomonas sp. StFLB209|Toxocara canis|Alcanivorax pacificus W11-5|Schizopora paradoxa|Thelazia callipaeda|Trichuris muris|Pseudomonas endophytica|Exidia glandulosa HHB12029|Shewanella colwelliana|Kordiimonas lacus|Duganella sp. OV458|Paenalcaligenes hominis|Pigmentiphaga sp. NML080357|Pseudomonas japonica|Betaproteobacteria bacterium HGW-Betaproteobacteri|Synechococcus sp. JA-2-3…	321332.CYB_0151|13249.RPRC014790-PA	Eukaryota|Bacteria	NA|Hydroxyacylglutathione hydrolase	2015173|1028989|6265|391936|27342|103827|70415|1563157|1314781|23|637679|1855290|643674|2008675|256466|2013705|321332|13249|72520	TrEMBL|SwissProt
A0A031IAP7	368.399	A0A031IAP7|A0A096DME9|A0A0C7N689|A0A0J6FPX0|A0A0M0ESG7|A0A0M3R9W9|A0A140L6Z2|A0A1D8GGJ9|A0A1H3DSA5|A0A1H3NVS3|A0A1I0ZEA3|A0A1X7MQD8|A0A235F6S9|A0A239JTL4|A0A263BWG8|B5Y731|D7CNF7|E9SG48|F3ZWN6|K4LKI9|L0KAE3|M1Z9E9|R4KJW8|R6THU4	24	Competence protein |Metallo-beta-lactamase |Beta-lactamase-like |Lactamase_B domain-containing protein |Competence protein ComEC |Metal-dependent hydrolase| beta-lactamase superfamily II |Late competence protein |Beta-lactamase domain protein |Metallo-beta-lactamase domain protein |Beta-lactamase-like protein |Putative hydrolase (Metallo-beta-lactamase superfamily)	None	None	None	Bacilli|Clostridia|Tissierellia|Coprothermobacteria	None	NA|Clostridiaceae|Thermoanaerobacteraceae|Bacillaceae|Carnobacteriaceae|Coprothermobacteraceae|Syntrophomonadaceae|Ruminococcaceae|Thermoanaerobacterales Fa|Halobacteroidaceae|Tissierellaceae|Peptococcaceae	BW42_03010|Y919_06165|1723|AB986_17680|AKG34_04305|AM592_11585|AN619_12750|Gferi_10850|SAMN05660923_02751|SAMN05192546_105318|SAMN04488528_101919|SAMN04488700_0189|CGZ90_15365|SAMN05446037_10396|CIB95_00295|COPRO5265_0208|Slip_1479|CUS_7769|Mahau_1285|Tph_c22850|Halha_1124|CUESP1_1509|Desgi_1323|BN714_00833	Exiguobacterium|Caloranaerobacter|Moorella|Anaerobacillus|Bacillus|Thermotalea|Geosporobacter|Tepidimicrobium|Tindallia|Clostridium|Carnobacterium|Fictibacillus|Anaerovirgula|Coprothermobacter|Syntrophothermus|Ruminococcus|Mahella|Thermacetogenium|Halobacteroides|NA|Desulfallas	0003677 DNA binding|0008168 methyltransferase activity|0008270 zinc ion binding|0016787 hydrolase activity	IPR001279|IPR035681|IPR004026|IPR001322	None	IPR036866|IPR035451|IPR036415	None	gfe:Gferi_10850|cpo:COPRO5265_0208|slp:Slip_1479|mas:Mahau_1285|tpz:Tph_c22850|hhl:Halha_1124|dgi:Desgi_1323	NA	GI:612099964|GI:737432159|EMBL-CDS:EZP58328.1|REFSEQ:WP_035412819.1|GI:692238905|EMBL-CDS:KGG80461.1|GI:939700714|EMBL-CDS:CEP67634.1|REFSEQ:WP_054936853.1|GI:850320622|GI:852231082|EMBL-CDS:KMM36387.1|REFSEQ:WP_048312973.1|GI:922539051|GI:922076119|EMBL-CDS:KON68112.1|GI:926265750|GI:925179190|EMBL-CDS:ALC82156.1|REFSEQ:WP_053603936.1|GI:996042228|GI:1057173041|EMBL-CDS:KXG76317.1|REFSEQ:WP_0685…	Bacillales|Clostridiales|Thermoanaerobacterales|NA|Lactobacillales|Coprothermobacterales|Halanaerobiales|Tissierellales	Exiguobacterium sp. RIT341.|Caloranaerobacter azorensis H53214.|Moorella glycerini.|Anaerobacillus macyae.|Bacillus butanolivorans.|Bacillus gobiensis.|Thermotalea metallivorans.|Geosporobacter ferrireducens.|Tepidimicrobium xylanilyticum.|Tindallia californiensis.|Clostridium frigidicarnis.|Carnobacterium iners.|Fictibacillus aquaticus.|Anaerovirgula multivorans.|Bacillus sp. SA5d-4.|Coprothermo…	PF00753|PF02805|PF00932	Firmicutes|Coprothermobacterota	A0A031IAP7|A0A096DME9|A0A0C7N689|A0A0J6FPX0|A0A0M0ESG7|A0A0M3R9W9|A0A140L6Z2|A0A1D8GGJ9|A0A1H3DSA5|A0A1H3NVS3|A0A1I0ZEA3|A0A1X7MQD8|A0A235F6S9|A0A239JTL4|A0A263BWG8|B5Y731|D7CNF7|E9SG48|F3ZWN6|K4LKI9|L0KAE3|M1Z9E9|R4KJW8|R6THU4	198|198|198|198|198|198|198|198|198|198|198|198|198|198|198|198|198|198|198|198|198	A0A031IAP7:39:236	Exiguobacterium sp. RIT341|Caloranaerobacter azorensis H53214|Moorella glycerini|Anaerobacillus macyae|Bacillus butanolivorans|Bacillus gobiensis|Thermotalea metallivorans|Geosporobacter ferrireducens|Tepidimicrobium xylanilyticum|Tindallia californiensis|Clostridium frigidicarnis|Carnobacterium iners|Fictibacillus aquaticus|Anaerovirgula multivorans|Bacillus sp. SA5d-4|Coprothermobacter proteoly…	309798.COPRO5265_0208|643648.Slip_1479|246199.CUS_7769|697281.Mahau_1285|1089553.Tph_c22850|748449.Halha_1124|767817.Desgi_1323	Bacteria	NA	1470592|1156417|55779|157733|421767|1441095|520762|1424294|1123352|159292|84698|1073423|2021314|312168|1904753|309798|643648|246199|697281|1089553|748449|1288971|767817|1262962	TrEMBL
A0A031IC18	34.8438	A0A031IC18	1	Beta-lactamase	None	None	None	Bacilli	None	NA	BW42_02916	Exiguobacterium	None	IPR001279	None	IPR036866	None	None	NA	GI:612100250|GI:737431903|EMBL-CDS:EZP58611.1|REFSEQ:WP_035412567.1	Bacillales	Exiguobacterium sp. RIT341.	PF00753	Firmicutes	A0A031IC18	184	A0A031IC18:19:202	Exiguobacterium sp. RIT341	None	Bacteria	NA	1470592	TrEMBL
A0A031IDZ3	56.1639	A0A031IDZ3|A0A0A8X3F4|A0A0M0X9K1|A0A0M3RDS9|A0A1V2SB24|A0A268KD50|A0A2N0Z550|Q9KFK3|U2DPH6|U5LHI4	10	Zn-dependent hydrolase |Metallo-beta-lactamase family protein |Lactamase_B domain-containing protein |BH0476 protein |Metallo-beta-lactamase domain protein	None	None	None	Bacilli|Clostridia	None	NA|Bacillaceae|Clostridiaceae	BW42_02314|SAMD00020551_2651|AMS60_10290|AM500_03880|BLX87_19215|CHI06_00945|CWS01_05070|BH0476|HMPREF0262_02926|N288_25570	Exiguobacterium|Bacillus|Clostridium	0016787 hydrolase activity	IPR001279	None	IPR036866	None	bha:BH0476|bif:N288_25570	NA	GI:737430448|GI:612100838|EMBL-CDS:EZP59192.1|REFSEQ:WP_035411120.1|GI:754572984|EMBL-CDS:GAM14500.1|REFSEQ:WP_041966245.1|GI:924338769|GI:923189954|EMBL-CDS:KOP82830.1|REFSEQ:WP_053476381.1|GI:925186062|GI:926259845|EMBL-CDS:ALC89026.1|REFSEQ:WP_053598032.1|GI:1143130887|GI:1141485225|EMBL-CDS:ONK22024.1|REFSEQ:WP_077113434.1|EMBL-CDS:PAE44509.1|EMBL-CDS:PKG24633.1|GI:10173089|GI:81787992|EMBL-C…	Bacillales|Clostridiales	Exiguobacterium sp. RIT341.|Bacillus selenatarsenatis SF-1.|Bacillus sp. FJAT-21945.|Bacillus sp. FJAT-18017.|Bacillus sp. VT-16-64.|Bacillus sp. 7884-1.|Bacillus nealsonii.|Bacillus halodurans (strain ATCC BAA-125 / DSM 18197 / FERM 7344 / JCM9153 / C-125)|Clostridium sp. (strain ATCC 29733 / VPI C48-50)|Bacillus infantis NRRL B-14911.	PF00753	Firmicutes	A0A031IDZ3|A0A0A8X3F4|A0A0M0X9K1|A0A0M3RDS9|A0A1V2SB24|A0A268KD50|A0A2N0Z550|Q9KFK3|U2DPH6|U5LHI4	195|195|195|195|195|195|195	A0A031IDZ3:27:221	Exiguobacterium sp. RIT341|Bacillus selenatarsenatis SF-1|Bacillus sp. FJAT-21945|Bacillus sp. FJAT-18017|Bacillus sp. VT-16-64|Bacillus sp. 7884-1|Bacillus nealsonii|Bacillus halodurans C-125|Clostridium sp. ATCC 29733|Bacillus infantis NRRL B-14911	272558.10173089|1507.HMPREF0262_02926	Bacteria	NA	1470592|1321606|1581033|1705566|1917019|2021693|115979|272558|1507|1367477	TrEMBL
A0A031IF20	38.7333	A0A031IF20|A0A061PEI1|A0A0A1MLL4|A0A0A3J214|A0A0B4REI6|A0A0D6E057|A0A0D6ZE21|A0A0J1KZ49|A0A0J6ES76|A0A0M0KXU4|A0A0M0X9Q0|A0A172TGQ6|A0A1E3L6C7|A0A1H3NZX9|A0A1L3MTT4|A0A1Q7ST05|A0A1R1CJB9|A0A231RTZ0|A0A235F7P3|A0A285CGV2|D6TKQ9|F5LI02|F5SII2|H0E6C9|K6TVH5|R4K3P9	26	Beta-lactamase domain protein |Metallo-beta-lactamase family protein |Putative metallo-hydrolase YflN |Lactamase_B domain-containing protein |Metal-dependent hydrolase |Metal-dependent hydrolase YobT |Metallo-beta-lactamase |Glyoxylase-like metal-dependent hydrolase (Beta-lactamase superfamily II) |MBL fold hydrolase |Glyoxylase| beta-lactamase superfamily II |MBL fold metallo-hydrolase |Metallo-…	None	None	None	Bacilli|NA|Ktedonobacteria|Thermoleophilia|Clostridia	3.-.-.- {ECO:0000313|EMBL:EGK09631.1}	NA|Bacillaceae|Planococcaceae|Streptococcaceae|Paenibacillaceae|Ktedonobacteraceae|Thermoactinomycetaceae|Patulibacteraceae|Clostridiaceae	BW42_02000|JCM19039_2934|BN997_03892|CD30_08775|Plano_2247|LACPI_1915|UB32_02575|ABW02_22075|AB447_220545|AMD01_15505|AMS60_10505|SY83_07355|PTI45_02075|SAMN05421736_104274|A9C19_13940|AUF67_16290|BK133_26870|B1A99_01670|CGZ90_11305|SAMN05877753_101139|Krac_7653|HMPREF9413_4171|HMPREF9374_2914|PAI11_23790|A370_04779|Clopa_2344	Exiguobacterium|Geomicrobium|Oceanobacillus|Lysinibacillus|Planococcus|Lactococcus|Bacillus|Paenibacillus|NA|Cohnella|Fictibacillus|Ktedonobacter|Desmospora|Patulibacter|Clostridium	0016787 hydrolase activity	IPR001279	None	IPR036866	None	pln:Plano_2247|lpk:LACPI_1915|pswu:SY83_07355|bwh:A9C19_13940|cpas:Clopa_2344	NA	GI:612101264|GI:737429624|EMBL-CDS:EZP59612.1|REFSEQ:WP_035410300.1|GI:755076344|EMBL-CDS:GAK13115.1|REFSEQ:WP_042427929.1|GI:755615646|EMBL-CDS:CEI83963.1|REFSEQ:WP_042534487.1|GI:738219647|GI:704834953|EMBL-CDS:KGR90976.1|REFSEQ:WP_036175281.1|GI:740919331|GI:723612837|EMBL-CDS:AIY06212.1|REFSEQ:WP_038704578.1|GI:843252485|GI:802124283|EMBL-CDS:CEN29115.1|REFSEQ:WP_047916125.1|GI:761635997|GI:7…	Bacillales|Lactobacillales|NA|Ktedonobacterales|Solirubrobacterales|Clostridiales	Exiguobacterium sp. RIT341.|Geomicrobium sp. JCM 19039.|Oceanobacillus oncorhynchi.|Lysinibacillus massiliensis 4400831 = CIP 108448 = CCUG 49529.|Planococcus sp. PAMC 21323.|Lactococcus piscium MKFS47.|Bacillus subterraneus.|Bacillus circulans.|Bacillus glycinifermentans.|Bacillus koreensis.|Bacillus sp. FJAT-21945.|Paenibacillus swuensis.|Paenibacillus sp. TI45-13ar.|Bacillus caseinilyticus.|Ba…	PF00753	Firmicutes|Acidobacteria|Chloroflexi|Actinobacteria	A0A031IF20|A0A061PEI1|A0A0A1MLL4|A0A0A3J214|A0A0B4REI6|A0A0D6E057|A0A0D6ZE21|A0A0J1KZ49|A0A0J6ES76|A0A0M0KXU4|A0A0M0X9Q0|A0A172TGQ6|A0A1E3L6C7|A0A1H3NZX9|A0A1L3MTT4|A0A1Q7ST05|A0A1R1CJB9|A0A231RTZ0|A0A235F7P3|A0A285CGV2|D6TKQ9|F5LI02|F5SII2|H0E6C9|K6TVH5|R4K3P9	194|194|194|194|194|194|194|194|194|194|194|194	A0A031IF20:18:211	Exiguobacterium sp. RIT341|Geomicrobium sp. JCM 19039|Oceanobacillus oncorhynchi|Lysinibacillus massiliensis 4400831 = CIP 108448 =|Planococcus sp. PAMC 21323|Lactococcus piscium MKFS47|Bacillus subterraneus|Bacillus circulans|Bacillus glycinifermentans|Bacillus koreensis|Bacillus sp. FJAT-21945|Paenibacillus swuensis|Paenibacillus nuruki|Bacillus caseinilyticus|Bacillus weihaiensis|Acidobacteria…	1211035.CD30_08775|485913.Krac_7653|997346.HMPREF9374_2914|1196322.A370_04779|86416.Clopa_2344	Bacteria	NA	1470592|1460636|545501|1211035|1526927|297352|285983|1397|1664069|284581|1581033|1178515|1886670|1503961|1547283|1803438|1920422|1955714|2021314|1448271|485913|944559|997346|1097667|1196322|86416	TrEMBL
A0A031II53	390.063	A0A031II53|A0A069RLH0|A0A073K169|A0A0E4GBH9|A0A0H5SDQ9|A0A0K8J721|A0A0L6JMD3|A0A0M0L7W2|A0A1C0BIX0|A0A1D3TR39|A0A1E8F011|A0A1G8BL42|A0A1H0KM83|A0A1H0UIL4|A0A1I5RZ62|A0A1I6AMC1|A0A1J0GFY2|A0A1J0GMT6|A0A1M6FVN9|A0A1M6RTT2|A0A1V4I7R2|A0A1V4IHV1|A0A1W1VA05|A0A1Y4HAD1|A0A1Y4IFH5|A0A267MH70|A0A2C6MD31|A7GS80|A9KIP1|C0D5E3|D4KZF6|D9S2H8|D9SN32|F6B8I4|H5Y2Q3|R5E4F4|R6B654|R6NYZ5|U2FLN8|W4EYF1|W8TFZ8	41	Competence protein |ComE operon protein 3 |Competence protein ComE |Beta-lactamase-like |Lactamase_B domain-containing protein |Beta-lactamase domain protein |Beta-lactamase |Competence protein ComEC |Hydroxyacylglutathione hydrolase |ComEA protein |Competence protein ComEA helix-hairpin-helix repeat region |Lamin Tail Domain |Metal-dependent hydrolase| beta-lactamase superfamily II |DNA internal…	None	None	None	Bacilli|Clostridia|NA	3.1.2.6 {ECO:0000313|EMBL:OFI06727.1}|3.1.2.6 {ECO:0000313|EMBL:OPJ59499.1}	NA|Peptostreptococcaceae|Bacillaceae|Syntrophomonadaceae|Lachnospiraceae|Hungateiclostridiaceae|Clostridiaceae|Caldicoprobacteraceae|Peptococcaceae|Ruminococcaceae|Thermoanaerobacterales Fa|Haloplasmataceae|Planococcaceae	BW42_00890|CLIT_11c00760|BAMA_09640|2060|HHT355_0297|SD1D_1896|Bccel_2221|AMD01_06680|A7X67_08925|SAMN05421730_1003196|CLOACE_08820|SAMN05216352_1011|SAMN05421677_10664|SAMN04488529_11114|SAMN05444406_101177|SAMN05421670_3469|A7L45_09105|A7L45_13615|SAMN02745176_02125|SAMN02745883_01879|CLOTH_13460|CLORY_32470|SAMN00017405_1293|B5F36_01755|B5F29_09220|CCE28_16440|P378_14195|Bcer98_2755|Cphy_3555|…	Exiguobacterium|Peptoclostridium|Bacillus|Syntrophomonas|Herbinix|Pseudobacteroides|Clostridium|Anaerobium|Alteribacillus|Halobacillus|Caldicoprobacter|Psychrobacillus|Lutispora|Caminicella|NA|Desulfonispora|Anaerofilum|Lachnoclostridium|Anaeromicrobium|Desulfotomaculum|Roseburia|Thermosediminibacter|Desulfosporosinus|Ruminococcus|Haloplasma|Viridibacillus	0004416 hydroxyacylglutathione hydrolase activity|0003677 DNA binding|0016787 hydrolase activity	IPR001279|IPR035681|IPR001119|IPR003583|IPR004509|IPR001322	None	IPR036866|IPR035451|IPR010994|IPR036415	IPR006311	hsd:SD1D_1896|ceu:A7L45_09105|ceu:A7L45_13615|bcy:Bcer98_2755|cpy:Cphy_3555|rix:RO1_22400|toc:Toce_0843|ccb:Clocel_2155|dca:Desca_0671|eac:EAL2_c14530	NA	GI:612102894|EMBL-CDS:EZP61219.1|GI:649361106|GI:918929880|EMBL-CDS:KDR95047.1|REFSEQ:WP_052636121.1|GI:736627944|GI:659907228|EMBL-CDS:KEK21044.1|REFSEQ:WP_034635925.1|GI:919174091|EMBL-CDS:CFX86268.1|EMBL-CDS:CRZ33507.1|GI:927442160|GI:960365768|EMBL-CDS:CUH93436.1|REFSEQ:WP_058258681.1|GI:913266757|EMBL-CDS:KNY26956.1|GI:922881409|GI:922999199|EMBL-CDS:KOO47165.1|REFSEQ:WP_053400641.1|GI:10473…	Bacillales|Clostridiales|Thermoanaerobacterales|Haloplasmatales	Exiguobacterium sp. RIT341.|Peptoclostridium litorale DSM 5388.|Bacillus manliponensis.|Syntrophomonas zehnderi OL-4.|Herbinix hemicellulosilytica.|Herbinix luporum.|Pseudobacteroides cellulosolvens ATCC 35603 = DSM 2933.|Bacillus koreensis.|Clostridium sp. W14A.|Anaerobium acetethylicum.|Clostridium acetireducens DSM 10703.|Alteribacillus bidgolensis.|Halobacillus aidingensis.|Clostridium gasige…	PF00753|PF00395|PF12836|PF00932	Firmicutes|NA	A0A031II53|A0A069RLH0|A0A073K169|A0A0E4GBH9|A0A0H5SDQ9|A0A0K8J721|A0A0L6JMD3|A0A0M0L7W2|A0A1C0BIX0|A0A1D3TR39|A0A1E8F011|A0A1G8BL42|A0A1H0KM83|A0A1H0UIL4|A0A1I5RZ62|A0A1I6AMC1|A0A1J0GFY2|A0A1J0GMT6|A0A1M6FVN9|A0A1M6RTT2|A0A1V4I7R2|A0A1V4IHV1|A0A1W1VA05|A0A1Y4HAD1|A0A1Y4IFH5|A0A267MH70|A0A2C6MD31|A7GS80|A9KIP1|C0D5E3|D4KZF6|D9S2H8|D9SN32|F6B8I4|H5Y2Q3|R5E4F4|R6B654|R6NYZ5|U2FLN8|W4EYF1|W8TFZ8	195|195|195|195|195|195|195|195|195|195|195|195|195|195|195|195|195|195|195|195|195|195|195|195|195|195|195|195|195|195|195|195|195|195|195	A0A031II53:41:235	Exiguobacterium sp. RIT341|Peptoclostridium litorale DSM 5388|Bacillus manliponensis|Syntrophomonas zehnderi OL-4|Herbinix hemicellulosilytica|Herbinix luporum|Pseudobacteroides cellulosolvens ATCC 35603 = DSM |Bacillus koreensis|Clostridium sp. W14A|Anaerobium acetethylicum|Clostridium acetireducens DSM 10703|Alteribacillus bidgolensis|Halobacillus aidingensis|Clostridium gasigenes|Caldicoprobac…	1121324.CLIT_11c00760|574376.BAMA_09640|398512.JQKC01000030_gene4366|315749.Bcer98_2755|357809.Cphy_3555|555079.Toce_0843|573061.Clocel_2155|868595.Desca_0671|768710.DesyoDRAFT_1146|1033810.HLPCO_002018|1227360.C176_11174|1286171.EAL2_c14530	Bacteria	NA	1470592|1121324|574376|690567|1564487|1679721|398512|284581|1849176|1619234|1121290|930129|240303|94869|937334|126156|1552|1122184|1121266|29349|1450648|656914|1965588|1965583|1478221|1383067|315749|357809|518636|718255|555079|573061|868595|768710|1262950|1262784|1262947|1033810|1227360|1286171	TrEMBL
A0A031IJP5	94.7391	A0A031IJP5	1	Beta-lactamase	None	None	None	Bacilli	None	NA	BW42_01460	Exiguobacterium	None	IPR001279	None	IPR036866	None	None	NA	GI:612103464|GI:737428259|EMBL-CDS:EZP61789.1|REFSEQ:WP_035408946.1	Bacillales	Exiguobacterium sp. RIT341.	PF00753	Firmicutes	A0A031IJP5	218	A0A031IJP5:18:235	Exiguobacterium sp. RIT341	None	Bacteria	NA	1470592	TrEMBL
A0A031IN37	383.775	A0A031IN37|A0A1I5W4E0|R6QW76	3	Beta-lactamase |Glyoxylase| beta-lactamase superfamily II |Metallo-beta-lactamase domain protein	None	None	None	Bacilli|Clostridia|NA	None	NA|Lachnospiraceae	BW42_01571|SAMN02910358_00860|BN668_02228	Exiguobacterium|NA	None	IPR001279	None	IPR036866	None	None	NA	GI:612103575|EMBL-CDS:EZP61900.1|EMBL-CDS:SFQ14608.1|EMBL-CDS:CDC26222.1	Bacillales|Clostridiales|NA	Exiguobacterium sp. RIT341.|Lachnospiraceae bacterium XBB1006.|Firmicutes bacterium CAG:466.	PF00753	Firmicutes	A0A031IN37|A0A1I5W4E0|R6QW76	176|176	A0A031IN37:10:185	Exiguobacterium sp. RIT341|Lachnospiraceae bacterium XBB1006|Firmicutes bacterium CAG:466	None	Bacteria	NA	1470592|1520827|1263025	TrEMBL
A0A031LQI1	199.529	A0A031LQI1	1	Beta-lactamase	None	None	None	Thermoprotei	None	Sulfolobaceae	CM19_04530	Acidianus	None	IPR001279	None	IPR036866	None	None	NA	GI:851185050|GI:612173399|EMBL-CDS:EZQ10010.1|REFSEQ:WP_048099203.1	Sulfolobales	Candidatus Acidianus copahuensis.	PF00753	Crenarchaeota	A0A031LQI1	165	A0A031LQI1:15:179	Candidatus Acidianus copahuensis	None	Archaea	NA	1160895	TrEMBL
A0A031LQL5	62.9167	A0A031LQL5|A0A1W6K3S5|H2C3U7	3	Beta-lactamase |MBL fold metallo-hydrolase |Zn-dependent hydrolase| glyoxylase	None	None	None	Thermoprotei	None	Sulfolobaceae	CM19_06765|B6F84_12130|MetMK1DRAFT_00001920	Acidianus|Metallosphaera	0016787 hydrolase activity	IPR001279	None	IPR036866	None	aman:B6F84_12130	NA	GI:851186353|GI:612170429|EMBL-CDS:EZQ07050.1|REFSEQ:WP_048099654.1|GI:1188288938|EMBL-CDS:ARM77193.1|GI:373524910|GI:496360530|EMBL-CDS:EHP69690.1|REFSEQ:WP_009069706.1	Sulfolobales	Candidatus Acidianus copahuensis.|Acidianus manzaensis.|Metallosphaera yellowstonensis MK1.	PF00753	Crenarchaeota	A0A031LQL5|A0A1W6K3S5|H2C3U7	192|192|192	A0A031LQL5:9:200	Candidatus Acidianus copahuensis|Acidianus manzaensis|Metallosphaera yellowstonensis MK1	671065.MetMK1DRAFT_00001920	Archaea	NA	1160895|282676|671065	TrEMBL
A0A031LRR9	122.333	A0A031LRR9|F4B8I3|W7KKN3	3	Beta-lactamase |Beta-lactamase domain protein |Beta-lactamase domain-containing protein	None	None	None	Thermoprotei	None	Sulfolobaceae	CM19_02365|Ahos_2064|ASUL_07464	Acidianus|Candidatus Aramenus	None	IPR001279|IPR037482	None	IPR036866	None	aho:Ahos_2064	NA	GI:612174484|GI:851183982|EMBL-CDS:EZQ11062.1|REFSEQ:WP_048098793.1|GI:332695468|GI:503542774|EMBL-CDS:AEE94935.1|REFSEQ:WP_013776850.1|GI:583847090|EMBL-CDS:EWG06793.1	Sulfolobales	Candidatus Acidianus copahuensis.|Acidianus hospitalis (strain W1)|Candidatus Aramenus sulfurataquae.	PF00753	Crenarchaeota	A0A031LRR9|F4B8I3|W7KKN3	182|182|182	A0A031LRR9:20:201	Candidatus Acidianus copahuensis|Acidianus hospitalis W1|Candidatus Aramenus sulfurataquae	933801.Ahos_2064	Archaea	NA	1160895|933801|1326980	TrEMBL
A0A031LS41	72.3889	A0A031LS41	1	Beta-lactamase	None	None	None	Thermoprotei	None	Sulfolobaceae	CM19_04850	Acidianus	None	IPR001279	None	IPR036866	None	None	NA	GI:612173359|EMBL-CDS:EZQ09973.1	Sulfolobales	Candidatus Acidianus copahuensis.	PF00753	Crenarchaeota	A0A031LS41	186	A0A031LS41:8:193	Candidatus Acidianus copahuensis	None	Archaea	NA	1160895	TrEMBL
A0A031LSB3	375.742	A0A031LSB3|A0A1H8I322|A0A2H6JMC6|D7BK80|N6XDF8|V4KZG6	6	Beta-lactamase |Glyoxylase| beta-lactamase superfamily II |Beta-lactamase hydrolase-like protein |Beta-lactamase domain protein |Metallo-beta-lactamase |Lactamase_B domain-containing protein	None	None	None	Thermoprotei|Clostridia|NA|Actinobacteria|Deltaproteobacteria	None	Sulfolobaceae|Peptostreptococcaceae|NA|Actinomycetaceae|Desulfobulbaceae	CM19_03640|SAMN05216454_10713|BMS3Bbin14_00365|Arch_1358|HMPREF9004_0167|N839_18165	Acidianus|Peptostreptococcus|NA|Arcanobacterium|Schaalia|Desulfofustis	0016787 hydrolase activity	IPR001279	None	IPR036866	None	ahe:Arch_1358	NA	GI:612174122|GI:851184616|EMBL-CDS:EZQ10706.1|REFSEQ:WP_048099038.1|EMBL-CDS:SEN62525.1|EMBL-CDS:GBE51907.1|GI:502935575|GI:296932252|EMBL-CDS:ADH93060.1|REFSEQ:WP_013170551.1|GI:478777670|GI:492780262|EMBL-CDS:ENO19248.1|REFSEQ:WP_005961743.1|GI:557032664|EMBL-CDS:ESQ10493.1	Sulfolobales|Clostridiales|NA|Actinomycetales|Desulfobacterales	Candidatus Acidianus copahuensis.|Peptostreptococcus russellii.|bacterium BMS3Bbin14.|Arcanobacterium haemolyticum (strain ATCC 9345 / DSM 20595 / NBRC15585 / NCTC 8452 / 11018)|Schaalia cardiffensis F0333.|uncultured Desulfofustis sp. PB-SRB1.	PF00753	Crenarchaeota|Firmicutes|NA|Actinobacteria|Proteobacteria	A0A031LSB3|A0A1H8I322|A0A2H6JMC6|D7BK80|N6XDF8|V4KZG6	175|175|175|175	A0A031LSB3:9:183	Candidatus Acidianus copahuensis|Peptostreptococcus russellii|bacterium BMS3Bbin14|Arcanobacterium haemolyticum DSM 20595|Schaalia cardiffensis F0333|uncultured Desulfofustis sp. PB-SRB1	644284.Arch_1358|888050.HMPREF9004_0167	Archaea|Bacteria	NA	1160895|215200|2005737|644284|888050|1385624	TrEMBL
A0A031LUJ7	84.52	A0A031LUJ7	1	Lactamase_B domain-containing protein	None	None	None	Thermoprotei	None	Sulfolobaceae	CM19_01560	Acidianus	None	IPR001279	None	IPR036866	None	None	NA	GI:851183546|GI:612174871|EMBL-CDS:EZQ11445.1|REFSEQ:WP_048098639.1	Sulfolobales	Candidatus Acidianus copahuensis.	PF00753	Crenarchaeota	A0A031LUJ7	195	A0A031LUJ7:38:232	Candidatus Acidianus copahuensis	None	Archaea	NA	1160895	TrEMBL
A0A031LW57	140.713	A0A031LW57	1	Beta-lactamase	None	None	None	Thermoprotei	None	Sulfolobaceae	CM19_00645	Acidianus	None	IPR001279	None	IPR036866	None	None	NA	GI:612175156|GI:851183174|EMBL-CDS:EZQ11724.1|REFSEQ:WP_048098501.1	Sulfolobales	Candidatus Acidianus copahuensis.	PF00753	Crenarchaeota	A0A031LW57	215	A0A031LW57:14:228	Candidatus Acidianus copahuensis	None	Archaea	NA	1160895	TrEMBL
A0A031LYG0	61.3902	A0A031LYG0|A0A089YQE5|A0A0D6S8Y7|A0A0K1XHG8|A0A1H0ZSA3|A0A239A810|K8WPK7	7	Metallo-beta-lactamase |Beta-lactamase |Metallo-beta-lactamase superfamily protein |Glyoxylase| beta-lactamase superfamily II |Lactamase_B domain-containing protein	None	None	None	Gammaproteobacteria	None	Moraxellaceae|Pseudomonadaceae|Xanthomonadaceae|Morganellaceae	CL42_01485|LT40_10740|SZ55_4274|AKN88_07815|SAMN05216569_0529|SAMN05444352_101240|OO7_05404	Acinetobacter|Pseudomonas|Oblitimonas|Pseudoxanthomonas|Providencia	None	IPR001279|IPR024724	None	IPR036866	None	prh:LT40_10740	NA	GI:612175635|EMBL-CDS:EZQ12188.1|GI:759468410|GI:692344223|EMBL-CDS:AIS17839.1|REFSEQ:WP_043189726.1|GI:764536714|GI:758826371|EMBL-CDS:KIV65018.1|REFSEQ:WP_044411211.1|GI:915644287|GI:921155883|EMBL-CDS:AKX60613.1|REFSEQ:WP_053101980.1|EMBL-CDS:SDQ29896.1|GI:754758668|EMBL-CDS:SNR91451.1|REFSEQ:WP_042123086.1|GI:496191490|GI:414097739|EMBL-CDS:EKT59392.1|REFSEQ:WP_008914941.1	Pseudomonadales|Xanthomonadales|Enterobacterales	Acinetobacter sp. Ver3.|Pseudomonas rhizosphaerae.|Pseudomonas sp. FeS53a.|Oblitimonas alkaliphila.|Pseudoxanthomonas sp. CF125.|Pseudomonas japonica.|Providencia sneebia DSM 19967.	PF00753|PF10703	Proteobacteria	A0A031LYG0|A0A089YQE5|A0A0D6S8Y7|A0A0K1XHG8|A0A1H0ZSA3|A0A239A810|K8WPK7	187|187|187|187|187|187	A0A031LYG0:49:235	Acinetobacter sp. Ver3|Pseudomonas rhizosphaerae|Pseudomonas sp. FeS53a|Oblitimonas alkaliphila|Pseudoxanthomonas sp. CF125|Pseudomonas japonica|Providencia sneebia DSM 19967	466088.CL42_01485|216142.LT40_10740	Bacteria	NA	466088|216142|1604022|1697053|1855303|256466|1141660	TrEMBL
A0A031M7F0	198.401	A0A031M7F0|A0A077L9V5|A0A081NEY6|A0A183CMZ6|A0A1B4VD96|A0A1E5Q3R6|A0A1F4GXI3|A0A1I3QA79|A0A1Q9DG26|A0A1R3VMV6|A0A1T4W0B5|A0A1W6L353|A0A1X1QHB1|A0A257SQ88|A0A2A5GDL4|B4MQJ5|B7J7V8|C3Z8H4|I8I1W6|Q21IC4|Q3JAY0|S9QKR1|W5MEW0	23	Glyoxylase| beta-lactamase superfamily II |Zn-dependent hydrolase |Smr domain-containing protein |Persulfide dioxygenase ETHE1| mitochondrial |MBL fold metallo-hydrolase |Sulfurtransferase |GK21885 |Metallo-beta-lactamase family protein |Lactamase_B domain-containing protein |Rhodanese domain protein |Beta-lactamase-like protein |Hydroxyacylglutathione hydrolase	None	None	None	Gammaproteobacteria|Chromadorea|Alphaproteobacteria|Betaproteobacteria|Dinophyceae|Insecta|Acidithiobacillia|NA|Deltaproteobacteria|Actinopteri	3.1.2.6 {ECO:0000313|EMBL:ABA58016.1}	Pseudomonadaceae|Endozoicomonadaceae|Heteroderidae|Acidiferrobacteraceae|Rhodospirillaceae|NA|Burkholderiaceae|Symbiodiniaceae|Ectothiorhodospiraceae|Thiotrichaceae|Piscirickettsiaceae|Porticoccaceae|Drosophilidae|Acidithiobacillaceae|Branchiostomidae|Sinobacteraceae|Cellvibrionaceae|Chromatiaceae|Archangiaceae|Lepisosteidae	CF98_08475|PSCI_0030|GZ78_20550|SVA_0968|BEN30_16800|A2X72_10540|SAMN05192543_106291|AK812_SmicGene23884|SAMN05216526_0378|SAMN02745130_00674|A4W93_00960|A6F71_06255|B7Z66_13605|COA46_11225|Dwil_GK21885|AFE_2644|BRAFLDRAFT_90177|WQQ_33680|Sde_2295|Noc_1532|D187_006807	Pseudomonas|Endozoicomonas|Globodera|Sulfurifustis|Magnetovibrio|NA|Paraburkholderia|Symbiodinium|Ectothiorhodosinus|Thiothrix|Rhizobacter|Cycloclasticus|Drosophila|Acidithiobacillus|Branchiostoma|Hydrocarboniphaga|Saccharophagus|Nitrosococcus|Cystobacter|Lepisosteus	0016787 hydrolase activity|0051213 dioxygenase activity|0016740 transferase activity|0016788 hydrolase activity acting on ester bonds|0050313 sulfur dioxygenase activity|0004416 hydroxyacylglutathione hydrolase activity	IPR001279|IPR002625|IPR001763	IPR002654	IPR036866|IPR036063|IPR029021|IPR036873|IPR036034	None	pses:PSCI_0030|sva:SVA_0968|rgu:A4W93_00960|dwi:6640651|afr:AFE_2644|bfo:BRAFLDRAFT_90177|sde:Sde_2295|noc:Noc_1532	NA|Metazoa	GI:612180016|GI:917004660|EMBL-CDS:EZQ15976.1|EMBL-CDS:SES31693.1|EMBL-CDS:SFM31793.1|REFSEQ:WP_051611372.1|GI:780121804|GI:676254486|EMBL-CDS:BAP40732.1|REFSEQ:WP_045481191.1|GI:736838214|GI:662311712|EMBL-CDS:KEQ17009.1|REFSEQ:WP_034839424.1|GI:985798700|EMBL-CDS:BAU47547.1|GI:1070439749|GI:1072769356|EMBL-CDS:OEJ64336.1|REFSEQ:WP_069959320.1|GI:1082772464|EMBL-CDS:OGA90422.1|EMBL-CDS:SFJ31023.…	Pseudomonadales|Oceanospirillales|Rhabditida|Acidiferrobacterales|Rhodospirillales|Burkholderiales|Suessiales|Chromatiales|Thiotrichales|Cellvibrionales|Diptera|Acidithiobacillales|NA|Nevskiales|Myxococcales|Semionotiformes	Pseudomonas bauzanensis.|Pseudomonas sp. StFLB209.|Endozoicomonas numazuensis.|Globodera pallida |Sulfurifustis variabilis.|Magnetovibrio blakemorei.|Burkholderiales bacterium GWF1_66_17.|Paraburkholderia megapolitana.|Symbiodinium microadriaticum |Ectothiorhodosinus mongolicus.|Thiothrix eikelboomii.|Rhizobacter gummiphilus.|Cycloclasticus sp. symbiont of Poecilosclerida sp. M.|Chromatiales bact…	PF00753|PF01713|PF01755|PF00581	Proteobacteria|Nematoda|NA|Arthropoda|Chordata	A0A031M7F0|A0A077L9V5|A0A081NEY6|A0A183CMZ6|A0A1B4VD96|A0A1E5Q3R6|A0A1F4GXI3|A0A1I3QA79|A0A1Q9DG26|A0A1R3VMV6|A0A1T4W0B5|A0A1W6L353|A0A1X1QHB1|A0A257SQ88|A0A2A5GDL4|B4MQJ5|B7J7V8|C3Z8H4|I8I1W6|Q21IC4|Q3JAY0|S9QKR1|W5MEW0	164|164|164|164|164|164|164|164|164|164|164|164|164|164|164|164|164	A0A031M7F0:12:175	Pseudomonas bauzanensis|Pseudomonas sp. StFLB209|Endozoicomonas numazuensis|Globodera pallida|Sulfurifustis variabilis|Magnetovibrio blakemorei|Burkholderiales bacterium GWF1_66_17|Paraburkholderia megapolitana|Symbiodinium microadriaticum|Ectothiorhodosinus mongolicus|Thiothrix eikelboomii|Rhizobacter gummiphilus|Cycloclasticus sp. symbiont of Poecilosclerida sp.|Chromatiales bacterium 21-64-14|…	1137799.GZ78_20550|7260.FBpp0251028|243159.AFE_2644|7739.XP_002595068.1|203122.Sde_2295|1242864.D187_006807|7918.ENSLOCP00000006919	Bacteria|Eukaryota	NA	653930|1028989|1137799|36090|1675686|28181|1797551|420953|2951|233100|92487|946333|1840537|1970504|2026782|7260|243159|7739|1172194|203122|323261|1242864|7918	TrEMBL
A0A037UQC9	0	A0A037UQC9	1	Competence protein ComEC	None	None	None	Mollicutes	None	Spiroplasmataceae	SPM_001615	Spiroplasma	None	IPR001279	None	IPR036866	None	None	NA	GI:490127410|GI:617265671|EMBL-CDS:KAI92748.1|REFSEQ:WP_004027860.1	Entomoplasmatales	Spiroplasma melliferum KC3.	PF00753	Tenericutes	A0A037UQC9	165	A0A037UQC9:83:247	Spiroplasma melliferum KC3	None	Bacteria	NA	570509	TrEMBL
A0A037Z661	90.0652	A0A037Z661|A0A0D3LGN4|A0A0Q3SWV9|A0A1G7LPC6|A0A1H8XSG0|A0A1M6F851|A0A1Q3RR05|A0A1X7J368|A0A239F7H3|A0A268SL81|A6LZ38|A8MLA0|A9KSD3|M8E611|U2NPP2	15	Metal dependent hydrolase |Metallo-beta-lactamase |Metal-dependent hydrolase |Glyoxylase| beta-lactamase superfamily II |Lactamase_B domain-containing protein |MBL fold metallo-hydrolase |Beta-lactamase domain protein	None	None	None	Clostridia|Cytophagia|Bacilli|Negativicutes	None	Clostridiaceae|Flammeovirgaceae|Paenibacillaceae|Sporomusaceae|NA|Lachnospiraceae	CTM_10726|D770_13015|AN963_10805|SAMN04488542_11212|SAMN04490178_12845|SAMN02745163_01061|BGO41_03425|SAMN06295960_1154|SAMN05446037_101250|CHI14_03080|Cbei_3495|Clos_0355|Cphy_1796|I532_19881|CINTURNW_2407	Clostridium|NA|Brevibacillus|Fontibacillus|Propionispora|Paenibacillus|Anaerovirgula|Alkaliphilus|Lachnoclostridium	0016787 hydrolase activity	IPR001279	None	IPR036866	None	fbt:D770_13015|cbe:Cbei_3495|aoe:Clos_0355|cpy:Cphy_1796	NA	GI:618852732|GI:618852447|EMBL-CDS:KAJ51674.1|EMBL-CDS:KAJ51954.1|GI:595617214|GI:1011032216|EMBL-CDS:AHM60857.1|REFSEQ:WP_061988489.1|GI:944281893|GI:944533106|EMBL-CDS:KQL45553.1|REFSEQ:WP_055744613.1|EMBL-CDS:SDF51224.1|EMBL-CDS:SEP42702.1|GI:1120115195|EMBL-CDS:SHI93860.1|REFSEQ:WP_072985626.1|GI:1113302002|EMBL-CDS:OJV66488.1|EMBL-CDS:SMG22058.1|EMBL-CDS:SNS52879.1|EMBL-CDS:PAF33408.1|GI:149…	Clostridiales|Cytophagales|Bacillales|Selenomonadales	Clostridium tetanomorphum DSM 665.|Flammeovirgaceae bacterium 311.|Brevibacillus choshinensis.|Fontibacillus panacisegetis.|Propionispora vibrioides.|Clostridium cavendishii DSM 21758.|Clostridiales bacterium 38-18.|Paenibacillus aquistagni.|Anaerovirgula multivorans.|Paenibacillus sp. 7516.|Clostridium beijerinckii (strain ATCC 51743 / NCIMB 8052)|Alkaliphilus oremlandii (strain OhILAs)|Lachnocl…	PF00753	Firmicutes|Bacteroidetes	A0A037Z661|A0A0D3LGN4|A0A0Q3SWV9|A0A1G7LPC6|A0A1H8XSG0|A0A1M6F851|A0A1Q3RR05|A0A1X7J368|A0A239F7H3|A0A268SL81|A6LZ38|A8MLA0|A9KSD3|M8E611|U2NPP2	202|202|202|202|202|202|202|202|202	A0A037Z661:23:224	Clostridium tetanomorphum DSM 665|Flammeovirgaceae bacterium 311|Brevibacillus choshinensis|Fontibacillus panacisegetis|Propionispora vibrioides|Clostridium cavendishii DSM 21758|Clostridiales bacterium 38-18|Paenibacillus aquistagni|Anaerovirgula multivorans|Paenibacillus sp. 7516|Clostridium beijerinckii NCIMB 8052|Alkaliphilus oremlandii OhILAs|Lachnoclostridium phytofermentans ISDg|Brevibacil…	1230342.CTM_11755|290402.Cbei_3495|350688.Clos_0355|357809.Cphy_1796|1294142.CINTURNW_2407	Bacteria	NA	1230342|1257021|54911|670482|112903|1121302|1895746|1852522|312168|2022549|290402|350688|357809|1300222|1294142	TrEMBL
A0A037Z7L9	180.483	A0A037Z7L9|A0A084JIH9|A0A099S6K2|A0A0M0C0J4|A0A1M6EST1|A0A239EBH5|G4Q4S3|H1G757|Q24PU9|Q6ALC7|R7LBH4|R7RQR7|S0FVW1|S6ESJ8	14	Flavodoxin |Lactamase |Flavorubredoxin |Metallo-beta-lactamase |Rubredoxin:oxygen oxidoreductase| putative |Flavodoxin-like domain-containing protein |Probable flavoprotein |Beta-lactamase domain protein |Anaerobic nitric oxide reductase flavorubredoxin |Putative Flavo-diiron protein FprA1	None	None	None	Clostridia|NA|Negativicutes|Gammaproteobacteria|Deltaproteobacteria	1.7.2.5 {ECO:0000313|EMBL:EMS77254.1}	Clostridiaceae|NA|Acidaminococcaceae|Ectothiorhodospiraceae|Peptococcaceae|Desulfobulbaceae|Desulfobacteraceae	CTM_09166|IO99_00945|DP68_09410|AC477_00635|SAMN02745163_00936|SAMN05446037_1009164|Acin_0753|ECTPHS_13310|DSY4154|DP2119|BN581_00361|TCEL_00568|Dpo_19c00290|CCH01_18270	Clostridium|NA|Anaerovirgula|Acidaminococcus|Ectothiorhodospira|Desulfitobacterium|Desulfotalea|Thermobrachium|Desulfotignum	0009055 electron transfer activity|0010181 FMN binding|0046872 metal ion binding|0016966 nitric oxide reductase activity	IPR001279|IPR008254	IPR016440	IPR029039|IPR036866	IPR001226	ain:Acin_0753|dsy:DSY4154|dps:DP2119	NA	GI:618852938|EMBL-CDS:KAJ52157.1|GI:666993408|GI:737141948|EMBL-CDS:KEZ88763.1|REFSEQ:WP_035129154.1|GI:737326070|GI:695881684|EMBL-CDS:KGK87508.1|GI:921074148|EMBL-CDS:KON34264.1|GI:1120115079|EMBL-CDS:SHI88574.1|REFSEQ:WP_072985510.1|EMBL-CDS:SNS41996.1|GI:350278796|EMBL-CDS:AEQ21986.1|GI:496219173|GI:373943099|EMBL-CDS:EHQ53644.1|REFSEQ:WP_008933210.1|GI:499780895|GI:89336348|EMBL-CDS:BAE85943…	Clostridiales|NA|Acidaminococcales|Chromatiales|Desulfobacterales	Clostridium tetanomorphum DSM 665.|Clostridium sulfidigenes.|Clostridium sp. HMP27.|miscellaneous Crenarchaeota group-1 archaeon SG8-32-1.|Clostridium cavendishii DSM 21758.|Anaerovirgula multivorans.|Acidaminococcus intestini (strain RyC-MR95)|Ectothiorhodospira sp. PHS-1.|Desulfitobacterium hafniense (strain Y51)|Desulfotalea psychrophila (strain LSv54 / DSM 12343)|Clostridium sp. CAG:273.|Ther…	PF00258|PF00753	Firmicutes|Candidatus Bathyarchaeota|Proteobacteria	A0A037Z7L9|A0A084JIH9|A0A099S6K2|A0A0M0C0J4|A0A1M6EST1|A0A239EBH5|G4Q4S3|H1G757|Q24PU9|Q6ALC7|R7LBH4|R7RQR7|S0FVW1|S6ESJ8	130|130|130|130|130|130|130|130|130|130	A0A037Z7L9:35:164	Clostridium tetanomorphum DSM 665|Clostridium sulfidigenes|Clostridium sp. HMP27|miscellaneous Crenarchaeota group-1 archaeon SG8-3|Clostridium cavendishii DSM 21758|Anaerovirgula multivorans|Acidaminococcus intestini RyC-MR95|Ectothiorhodospira sp. PHS-1|Desulfitobacterium hafniense Y51|Desulfotalea psychrophila LSv54|Clostridium sp. CAG:273|Thermobrachium celere DSM 8682|Desulfotignum phosphito…	1230342.CTM_09166|318464.IO99_00945|1487921.DP68_09410|568816.Acin_0753|519989.ECTPHS_13310|138119.DSY4154|177439.DP2119|941824.TCEL_00568	Bacteria|Archaea	NA	1230342|318464|1487921|1685124|1121302|312168|568816|519989|138119|177439|1262789|941824|1286635|1351755	TrEMBL
A0A037Z8A6	335.498	A0A037Z8A6|A0A0B4R7V9|A0A0L6ZE99|A0A0Q3RTX2|A0A150YIE3|A0A1G4W6R5|A0A1H3WYE3|A0A1H4EIK5|A0A1I0V7K0|A0A1I4ZP24|A0A1M6P7Z5|A0A1M6QCW0|A0A1M6TUN9|A0A1M6TXK6|A0A1S2LQF0|A0A1S2LVC1|A0A1S2MG26|A0A1S9CE69|A0A2M7AZR4|A0Q250|A5N6T2|A6NPV2|B2TMT0|R5GJR8|R5NCG6|R5T380|R6DCL8|R6NLG4|R7F623|R9KH98	30	Competence protein ComE |Beta-lactamase domain-containing protein |Ribonuclease BN |Uncharacterized protein |Competence protein |Metal binding domain of Ada |Metal-dependent hydrolase| beta-lactamase superfamily II |Competence protein ComEC |Lactamase_B domain-containing protein |TPR_REGION domain-containing protein |Metallo beta-lactamase superfamily hydrolase |Predicted hydrolase |Metallo-beta-…	None	None	None	Clostridia|Bacilli|NA	3.1.26.11 {ECO:0000313|EMBL:KOA21309.1}	Clostridiaceae|Planococcaceae|Bacillaceae|Lachnospiraceae|Eubacteriaceae|Peptococcaceae|NA|Ruminococcaceae	CTM_10903|Plano_0254|CLHOM_04390|AN959_17435|A0U40_07005|SAMN02910339_02456|SAMN04515656_101144|SAMN05421743_10990|SAMN04488528_1001212|SAMN04488695_10271|SAMN05444401_0452|SAMN02745248_01975|SAMN02745243_03327|SAMN02745123_02493|BKP37_07090|BKP35_01800|AWH56_04165|ATN36_08870|COS68_05365|NT01CX_0198|CKL_0971|BACCAP_00219|CLL_A1884|BN782_01450|BN786_00529|BN775_01052|BN547_01217|BN649_01324|BN822…	Clostridium|Planococcus|Psychrobacillus|Lysinibacillus|NA|Eubacterium|Thalassobacillus|Proteiniclasticum|Hathewaya|Hespellia|Desulfotomaculum|Anaerobacillus|Epulopiscium|Pseudoflavonifractor|Bacillus	0016787 hydrolase activity|0003677 DNA binding|0008168 methyltransferase activity|0008270 zinc ion binding	IPR001279|IPR035681|IPR008613|IPR001322|IPR004026|IPR013026|IPR004477|IPR025405	IPR004797	IPR036866|IPR010994|IPR036415|IPR035451|IPR011990	IPR019734	pln:Plano_0254|cno:NT01CX_0198|ckl:CKL_0971|cbk:CLL_A1884	NA	GI:618852546|EMBL-CDS:KAJ51771.1|GI:723610844|GI:740917022|EMBL-CDS:AIY04219.1|REFSEQ:WP_038702269.1|GI:917666200|GI:914329694|EMBL-CDS:KOA21309.1|REFSEQ:WP_052220037.1|GI:944269148|GI:948174596|EMBL-CDS:KQL33344.1|GI:1054140348|GI:1005923428|EMBL-CDS:KYG90714.1|REFSEQ:WP_066167288.1|EMBL-CDS:SCX17618.1|EMBL-CDS:SDZ92129.1|EMBL-CDS:SEA84865.1|EMBL-CDS:SFA72305.1|EMBL-CDS:SFN51730.1|GI:1120142521|…	Clostridiales|Bacillales|NA	Clostridium tetanomorphum DSM 665.|Planococcus sp. PAMC 21323.|Clostridium homopropionicum DSM 5847.|Psychrobacillus sp. FJAT-21963.|[Bacillus] sp. KCTC 13219.|Lachnospiraceae bacterium YSD2013.|Eubacterium aggregans.|Thalassobacillus cyri.|Clostridium frigidicarnis.|Proteiniclasticum ruminis.|Clostridium amylolyticum.|Hathewaya proteolytica DSM 3090.|Hespellia stercorisuis DSM 15480.|Desulfotoma…	PF00753|PF12836|PF05901|PF00932|PF02805|PF13181|PF13414|PF03772|PF13567	Firmicutes|Elusimicrobia	A0A037Z8A6|A0A0B4R7V9|A0A0L6ZE99|A0A0Q3RTX2|A0A150YIE3|A0A1G4W6R5|A0A1H3WYE3|A0A1H4EIK5|A0A1I0V7K0|A0A1I4ZP24|A0A1M6P7Z5|A0A1M6QCW0|A0A1M6TUN9|A0A1M6TXK6|A0A1S2LQF0|A0A1S2LVC1|A0A1S2MG26|A0A1S9CE69|A0A2M7AZR4|A0Q250|A5N6T2|A6NPV2|B2TMT0|R5GJR8|R5NCG6|R5T380|R6DCL8|R6NLG4|R7F623|R9KH98	193|193|193|193|193|193|193|193|193|193|193|193|193|193|193|193|193|193|193|193|193|193|193|193|193|193|193|193|193|193	A0A037Z8A6:72:264	Clostridium tetanomorphum DSM 665|Planococcus sp. PAMC 21323|Clostridium homopropionicum DSM 5847|Psychrobacillus sp. FJAT-21963|[Bacillus] sp. KCTC 13219|Lachnospiraceae bacterium YSD2013|Eubacterium aggregans|Thalassobacillus cyri|Clostridium frigidicarnis|Proteiniclasticum ruminis|Clostridium amylolyticum|Hathewaya proteolytica DSM 3090|Hespellia stercorisuis DSM 15480|Desulfotomaculum aeronau…	1230342.CTM_10903|1526927.Plano_0254|386415.NT01CX_0198|431943.CKL_0971|411467.BACCAP_00219|1235793.C809_02865	Bacteria	NA	1230342|1526927|1121318|1712028|1811976|1520828|81409|571932|84698|398199|1121298|1121331|1121950|1121421|393763|85682|1532552|1764963|2014307|386415|431943|411467|935198|1262893|1262840|1262837|1262782|1262803|1262708|1235793	TrEMBL
A0A037ZHD9	314.039	A0A037ZHD9|A0A058ZLY3|A0A0B1YCI8|A0A0M7AWE5|A0A0Q8QS09|D1AR94|V2KI71|W4HLM9	8	Lactamase_B domain-containing protein |Beta-lactamase |N-acyl homoserine lactonase |MBL fold metallo-hydrolase |Beta-lactamase domain protein |Beta-lactamase domain containing protein	None	None	None	Alphaproteobacteria|Betaproteobacteria|Fusobacteriia	3.1.1.81 {ECO:0000313|EMBL:CTQ75966.1}	Rhodobacteraceae|Burkholderiaceae|Oxalobacteraceae|Leptotrichiaceae	ACMU_08765|ATO10_10685|PI87_11090|LA5096_04597|ASE07_22455|Sterm_0914|B551_0201905|ATO8_06426	Actibacterium|Ralstonia|Labrenzia|Noviherbaspirillum|Sebaldella|Cupriavidus|Roseivivax	0102007 acyl-L-homoserine-lactone lactonohydrolase activity|0016787 hydrolase activity	IPR001279	None	IPR036866	IPR006311	str:Sterm_0914	NA	GI:619156878|GI:737273966|EMBL-CDS:KAJ55855.1|REFSEQ:WP_035257845.1|GI:737267393|GI:628969307|EMBL-CDS:KCV81806.1|REFSEQ:WP_035251302.1|GI:746567801|GI:733381277|EMBL-CDS:KHK56255.1|REFSEQ:WP_039597756.1|GI:941317128|EMBL-CDS:CTQ75966.1|REFSEQ:WP_055118302.1|GI:950254972|GI:946132725|EMBL-CDS:KRB84841.1|REFSEQ:WP_057291490.1|GI:502623597|GI:268613414|EMBL-CDS:ACZ07782.1|REFSEQ:WP_012860378.1|GI:5…	Rhodobacterales|Burkholderiales|Fusobacteriales	Actibacterium mucosum KCTC 23349.|Actibacterium atlanticum.|Ralstonia sp. A12.|Labrenzia alba.|Noviherbaspirillum sp. Root189.|Sebaldella termitidis (strain ATCC 33386 / NCTC 11300)|Cupriavidus sp. HPC|Roseivivax marinus.	PF00753	Proteobacteria|Fusobacteria	A0A037ZHD9|A0A058ZLY3|A0A0B1YCI8|A0A0M7AWE5|A0A0Q8QS09|D1AR94|V2KI71|W4HLM9	196|196|196|196|196|196|196	A0A037ZHD9:89:284	Actibacterium mucosum KCTC 23349|Actibacterium atlanticum|Ralstonia sp. A12|Labrenzia alba|Noviherbaspirillum sp. Root189|Sebaldella termitidis ATCC 33386|Cupriavidus sp. HPC(L)|Roseivivax marinus	1461693.ATO10_10685|526218.Sterm_0914|1317118.ATO8_06426	Bacteria	NA	1454373|1461693|1217052|311410|1736487|526218|1217418|1379903	TrEMBL
A0A037ZI61	185.8	A0A037ZI61	1	Lactamase_B domain-containing protein	None	None	None	Alphaproteobacteria	None	Rhodobacteraceae	ACMU_08460	Actibacterium	None	IPR001279	None	IPR036866	None	None	NA	GI:619156821|EMBL-CDS:KAJ55798.1	Rhodobacterales	Actibacterium mucosum KCTC 23349.	PF00753	Proteobacteria	A0A037ZI61	147	A0A037ZI61:60:206	Actibacterium mucosum KCTC 23349	None	Bacteria	NA	1454373	TrEMBL
A0A037ZID2	73.9651	A0A037ZID2|A0A251WVQ3	2	Metallo-beta-lactamase |Lactamase_B domain-containing protein	None	None	None	Alphaproteobacteria	None	Rhodobacteraceae	ACMU_08785|BVC71_14870	Actibacterium|Marivivens	None	IPR001279|IPR041516	None	IPR036388|IPR036866	None	None	NA	GI:619156881|EMBL-CDS:KAJ55858.1|GI:1194697778|EMBL-CDS:OUD08235.1	Rhodobacterales	Actibacterium mucosum KCTC 23349.|Marivivens niveibacter.	PF00753|PF17778	Proteobacteria	A0A037ZID2|A0A251WVQ3	175|175	A0A037ZID2:25:199	Actibacterium mucosum KCTC 23349|Marivivens niveibacter	None	Bacteria	NA	1454373|1930667	TrEMBL
A0A037ZIZ4	332.183	A0A037ZIZ4|A0A0L1JRB2|A0A0P1J869|A0A0Q1ES67|A0A1G4U390|A0A1G8IAF5|A0A1H3RNN0|A0A1K2I0C8|A0A1M5MUC3|A8LPN5	10	Metallo-beta-lactamase |Ribonuclease Z |Glyoxylase| beta-lactamase superfamily II |Beta-lactamase domain protein	None	None	None	Alphaproteobacteria	None	Rhodobacteraceae|Xanthobacteraceae|Hyphomicrobiaceae	ACMU_05425|ATO11_08550|TA5114_02002|AL073_12980|SAMN05660859_3459|SAMN04487993_1001333|SAMN05444004_10947|SAMN02983003_2817|SAMN05443551_0652|Dshi_0612	Actibacterium|Pseudaestuariivita|Thalassobius|Loktanella|Ancylobacter|Salipiger|Jannaschia|Devosia|Marivita|Dinoroseobacter	None	IPR001279	None	IPR036866	IPR006311	dsh:Dshi_0612	NA	GI:737272491|GI:619157425|EMBL-CDS:KAJ56385.1|REFSEQ:WP_035256377.1|GI:910303615|GI:914214160|EMBL-CDS:KNG94252.1|REFSEQ:WP_050530405.1|GI:960423202|EMBL-CDS:CUK26195.1|REFSEQ:WP_058315122.1|GI:942093438|GI:941330504|EMBL-CDS:KQB96152.1|REFSEQ:WP_055295847.1|EMBL-CDS:SCW88143.1|EMBL-CDS:SDI15968.1|EMBL-CDS:SDZ27364.1|EMBL-CDS:SFZ85651.1|GI:1119890240|EMBL-CDS:SHG80752.1|REFSEQ:WP_072776056.1|GI:5…	Rhodobacterales|Rhizobiales	Actibacterium mucosum KCTC 23349.|Pseudaestuariivita atlantica.|Thalassobius activus.|Loktanella sp. 1ANDIMAR09.|Ancylobacter rudongensis.|Salipiger marinus.|Jannaschia faecimaris.|Devosia enhydra.|Marivita hallyeonensis.|Dinoroseobacter shibae (strain DSM 16493 / NCIMB 14021 / DFL 12)	PF00753	Proteobacteria	A0A037ZIZ4|A0A0L1JRB2|A0A0P1J869|A0A0Q1ES67|A0A1G4U390|A0A1G8IAF5|A0A1H3RNN0|A0A1K2I0C8|A0A1M5MUC3|A8LPN5	169|169|169|169|169|169|169|169	A0A037ZIZ4:97:265	Actibacterium mucosum KCTC 23349|Pseudaestuariivita atlantica|Thalassobius activus|Loktanella sp. 1ANDIMAR09|Ancylobacter rudongensis|Salipiger marinus|Jannaschia faecimaris|Devosia enhydra|Marivita hallyeonensis|Dinoroseobacter shibae DFL 12 = DSM 16493	398580.Dshi_0612	Bacteria	NA	1454373|1317121|1715691|1700845|177413|555512|1244108|665118|996342|398580	TrEMBL
A0A037ZJ18	215.503	A0A037ZJ18|A0A1G7N8B6|A0A238LDW7|U4UW35	4	Metallo-beta-lactamase |Ribonuclease J |Ribonuclease J 1 |Putative hydrolase of the metallo-beta-lactamase superfamily	None	None	None	Alphaproteobacteria	3.1.-.- {ECO:0000313|EMBL:SMY07808.1}	Rhodobacteraceae|Rhodospirillaceae	ACMU_12705|SAMN05216241_10259|LOM8899_01948|HIMB11_01346	Actibacterium|Limimonas|Flavimaricola|NA	0016787 hydrolase activity	IPR001279|IPR011108	None	IPR036866|IPR042173	IPR001587	None	NA	GI:619156553|GI:737275615|EMBL-CDS:KAJ55547.1|REFSEQ:WP_035259399.1|EMBL-CDS:SDF70137.1|EMBL-CDS:SMY07808.1|GI:548324006|GI:549975445|EMBL-CDS:ERL98034.1|REFSEQ:WP_022572438.1	Rhodobacterales|Rhodospirillales	Actibacterium mucosum KCTC 23349.|Limimonas halophila.|Flavimaricola marinus.|Rhodobacteraceae bacterium HIMB11.	PF00753|PF07521	Proteobacteria	A0A037ZJ18|A0A1G7N8B6|A0A238LDW7|U4UW35	166|166|166|166	A0A037ZJ18:20:185	Actibacterium mucosum KCTC 23349|Limimonas halophila|Flavimaricola marinus|Rhodobacteraceae bacterium HIMB11	1366046.HIMB11_01346	Bacteria	NA	1454373|1082479|1819565|1366046	TrEMBL
A0A037ZKP1	179.764	A0A037ZKP1|A0A1I2JDU5|A0A1N6HKM5|A0A257JPI6|A0A2G2HWA4|A8LL70	6	Metallo-beta-lactamase |Glyoxylase| beta-lactamase superfamily II |MBL fold metallo-hydrolase |Metallo-beta-lactamase family protein	None	None	None	Alphaproteobacteria|Gammaproteobacteria	None	Rhodobacteraceae|Sinobacteraceae|NA|Hyphomonadaceae	ACMU_10225|SAMN04488120_10723|SAMN05444002_3472|CFE32_07780|COA64_08330|Dshi_3086	Actibacterium|Fontimonas|Oceanicola|NA|Henriciella|Dinoroseobacter	0016787 hydrolase activity	IPR001279	None	IPR036866	None	dsh:Dshi_3086	NA	GI:916981470|GI:619157145|EMBL-CDS:KAJ56122.1|REFSEQ:WP_051588182.1|EMBL-CDS:SFF52724.1|GI:1123552322|EMBL-CDS:SIO20404.1|REFSEQ:WP_074257373.1|GI:1232142585|EMBL-CDS:OYU76986.1|EMBL-CDS:PHR78090.1|GI:157913386|GI:501130896|EMBL-CDS:ABV94819.1|REFSEQ:WP_012179747.1	Rhodobacterales|Nevskiales|NA	Actibacterium mucosum KCTC 23349.|Fontimonas thermophila.|Oceanicola litoreus.|Alphaproteobacteria bacterium PA3.|Henriciella sp.|Dinoroseobacter shibae (strain DSM 16493 / NCIMB 14021 / DFL 12)	PF00753	Proteobacteria	A0A037ZKP1|A0A1I2JDU5|A0A1N6HKM5|A0A257JPI6|A0A2G2HWA4|A8LL70	206|206|206|206|206|206	A0A037ZKP1:41:246	Actibacterium mucosum KCTC 23349|Fontimonas thermophila|Oceanicola litoreus|Alphaproteobacteria bacterium PA3|Henriciella sp.|Dinoroseobacter shibae DFL 12 = DSM 16493	398580.Dshi_3086	Bacteria	NA	1454373|1076937|1217970|2015571|1968823|398580	TrEMBL
A0A044VI72	94.5098	A0A044VI72|A0A0L8HDL9	2	Lactamase_B domain-containing protein	None	None	None	Chromadorea|Cephalopoda	None	Onchocercidae|Octopodidae	OCBIM_22016891mg	Onchocerca|Octopus	None	IPR001279	None	IPR036866	None	obi:106871303	Metazoa	EMBL-CDS:-|GI:961094396|GI:918318607|EMBL-CDS:KOF87403.1|REFSEQ:XP_014773173.1	Rhabditida|Octopoda	Onchocerca volvulus.|Octopus bimaculoides	PF00753	Nematoda|Mollusca	A0A044VI72|A0A0L8HDL9	157|157	A0A044VI72:39:195	Onchocerca volvulus|Octopus bimaculoides	None	Eukaryota	NA	6282|37653	TrEMBL
[truncated: 15,053 more rows]
