# Supplementary material for: Visualizing the superfamily of metallo-β-lactamases through sequence similarity network neighborhood connectivity analysis
Source: Heliyon. 2021 Jan 2;7(1):e05867. doi: 10.1016/j.heliyon.2020.e05867 (PMC7785958; doi:10.1016/j.heliyon.2020.e05867)
Supplement: Supplementary Spreadsheet S2.xlsx — Detailed list of Protein Data Bank (PDB) entries present in the MBL superfamily SSN (as shown in Figure 3). The 292 PDB entries can be mapped to 100 UniProt entries. [file mmc4.xlsx]

## Sheet: PDB entries in PF00753
Supplementary Spreadsheet S2. Detailed list of Protein Data Bank (PDB) entries present in the MBL superfamily SSN (as shown in Figure 3). The 292 PDB entries can be mapped to 100 UniProt entries.
PDB entries (292 total)	Entry	Entry name	Protein names	Gene names	Organism
1A7T, 1A8T, 1HLK, 1KR3, 1ZNB, 2BMI, 2ZNB, 3ZNB, 4ZNB	P25910	BLAB_BACFG	Metallo-beta-lactamase type 2 (EC 3.5.2.6) (B2 metallo-beta-lactamase) (Beta-lactamase II) (Carbapenem and cephamycin resistance) (CCRA) (Cephalosporinase) (Imipenem-cefoxitin hydrolyzing enzyme) (Metallo-beta-lactamase type II) (Penicillinase) (Zinc-requiring beta-lactamase)	ccrA cfiA	Bacteroides fragilis
1BC2, 1BMC, 1BVT, 1DXK, 1MQO, 2BC2, 2BFK, 2BFL, 2BFZ, 2BG2, 2BG6, 2BG7, 2BG8, 2BGA, 2M5C, 2M5D, 2NXA, 2NYP, 2NZE, 2NZF, 2UYX, 3BC2, 3FCZ, 3I0V, 3I11, 3I13, 3I14, 3I15, 3KNR, 3KNS, 4C09, 4C1C, 4C1H, 4NQ4, 4NQ5, 4NQ6, 4TYT, 5FQA, 5FQB, 5JMX, 5W8W, 6EUM, 6EWE, 6F2N	P04190	BLA2_BACCE	Metallo-beta-lactamase type 2 (EC 3.5.2.6) (B2 metallo-beta-lactamase) (Beta-lactamase II) (Cephalosporinase) (Metallo-beta-lactamase type II) (Metallothioprotein beta-lactamase II) (Penicillinase) (Zinc-requiring beta-lactamase II)	blm	Bacillus cereus
1E5D	Q9F0J6	ROO_DESGG	Rubredoxin-oxygen oxidoreductase (ROO) (Rubredoxin oxidase) (EC 1.-.-.-)	roo	Desulfovibrio gigas (strain ATCC 19364 / DSM 1382 / NCIMB 9332 / VKM B-1759)
1P9E	Q841S6	Q841S6_PSEWB	Methyl parathion hydrolase	mpd	Pseudomonas sp. (strain WBC-3)
1QH3, 1QH5, 2F50	Q16775	GLO2_HUMAN	Hydroxyacylglutathione hydrolase, mitochondrial (EC 3.1.2.6) (Glyoxalase II) (Glx II)	HAGH GLO2 HAGH1	Homo sapiens (Human)
1SML, 2AIO, 2FM6, 2FU6, 2FU7, 2FU8, 2FU9, 2GFJ, 2GFK, 2H6A, 2HB9, 2QDT, 2QIN, 2QJS, 5DPX, 5EVB, 5EVD, 5EVK, 5HH5, 5HH6	P52700	BLA1_STEMA	Metallo-beta-lactamase L1 type 3 (EC 3.5.2.6) (B3 metallo-beta-lactamase) (Beta-lactamase type III) (Metallo-beta-lactamase L1 type III) (Penicillinase)		Stenotrophomonas maltophilia (Pseudomonas maltophilia) (Xanthomonas maltophilia)
1VJN	Q9WY50	Q9WY50_THEMA	Uncharacterized protein	TM_0207	Thermotoga maritima (strain ATCC 43589 / MSB8 / DSM 3109 / JCM 10099)
1VME, 4DIK, 4DIL, 5V8S	Q9WZL4	Q9WZL4_THEMA	Flavodoxin-like domain-containing protein	TM_0755	Thermotoga maritima (strain ATCC 43589 / MSB8 / DSM 3109 / JCM 10099)
1WRA, 2BIB	Q8DQ62	Q8DQ62_STRR6	Teichoic acid phosphorylcholine esterase/choline binding protein E (CbpE)	lytD spr0831	Streptococcus pneumoniae (strain ATCC BAA-255 / R6)
1WW1, 2E7Y	Q9WZW8	Q9WZW8_THEMA	Lactamase_B domain-containing protein	TM_0864	Thermotoga maritima (strain ATCC 43589 / MSB8 / DSM 3109 / JCM 10099)
1X8G, 1X8H, 1X8I, 2GKL, 2QDS, 3F9O, 3FAI, 3IOF, 3IOG, 3SW3, 3T9M	P26918	BLAB_AERHY	Metallo-beta-lactamase type 2 (EC 3.5.2.6) (B2 metallo-beta-lactamase) (Beta-lactamase II) (Carbapenem-hydrolyzing metallo-beta-lactamase) (Metallo-beta-lactamase type II)	cphA	Aeromonas hydrophila
1XM8, 2Q42	Q9SID3	GLO2N_ARATH	Hydroxyacylglutathione hydrolase 2, mitochondrial (EC 3.1.2.6) (Glyoxalase II) (Glx II)	At2g31350 T28P16.16	Arabidopsis thaliana (Mouse-ear cress)
1Y44, 2FK6, 4GCW	P54548	RNZ_BACSU	Ribonuclease Z (RNase Z) (EC 3.1.26.11) (tRNA 3 endonuclease) (tRNase Z)	rnz yqjK BSU23840	Bacillus subtilis (strain 168)
1YCF, 1YCG, 1YCH	Q9FDN7	FPRA_MOOTA	Nitric oxide reductase (EC 1.-.-.-) (FMN protein FprA) (Flavoprotein A) (Type A flavoprotein FprA)	fprA Moth_1287	Moorella thermoacetica (strain ATCC 39073 / JCM 9320)
1ZKP	A0A1T3V201	A0A1T3V201_BACAN	Lactamase_B domain-containing protein	GBAA_1088	Bacillus anthracis
6KNS, 6KNT	E0TYN8	E0TYN8_BACPZ	Putative metal-dependent hydrolase	yhfI BSUW23_05180	Bacillus subtilis subsp. spizizenii (strain ATCC 23059 / NRRL B-14472 / W23)
1ZTC	Q9WZZ6	Q9WZZ6_THEMA	Lactamase_B domain-containing protein	TM_0894	Thermotoga maritima (strain ATCC 43589 / MSB8 / DSM 3109 / JCM 10099)
2A7M, 2BR6, 2BTN, 3DHA, 3DHB, 3DHC, 5EH9	P0CJ63	AHLLA_BACTK	N-acyl homoserine lactonase AiiA (AHL-lactonase AiiA) (EC 3.1.1.81)	aiiA	Bacillus thuringiensis subsp. kurstaki
2AZ4	Q82ZZ3	Q82ZZ3_ENTFA	Lactamase_B domain-containing protein	EF_2904	Enterococcus faecalis (strain ATCC 700802 / V583)
2CBN	P0A8V0	RBN_ECOLI	Ribonuclease BN (RNase BN) (EC 3.1.-.-) (Ribonuclease Z homolog) (RNase Z homolog)	rbn elaC rnz b2268 JW2263	Escherichia coli (strain K12)
2DKF, 3A4Y, 3IDZ, 3IE0, 3IE1, 3IE2, 3IEK, 3IEL, 3IEM	Q5SLP1	RNSE_THET8	Ribonuclease TTHA0252 (EC 3.1.-.-)	TTHA0252	Thermus thermophilus (strain HB8 / ATCC 27634 / DSM 579)
2GCU	Q9C8L4	ETHE1_ARATH	Persulfide dioxygenase ETHE1 homolog, mitochondrial (EC 1.13.11.18) (Glyoxalase II) (Glx II) (Sulfur dioxygenase ETHE1)	GLY3 At1g53580 F22G10.9 T3F20.11	Arabidopsis thaliana (Mouse-ear cress)
2GMN, 3LVZ, 5NGG, 5NJW, 5WCM	Q89GW5	Q89GW5_BRADU	Blr6230 protein	blr6230	Bradyrhizobium diazoefficiens (strain JCM 10833 / BCRC 13528 / IAM 13628 / NBRC 14792 / USDA 110)
2I7T, 2I7V	Q9UKF6	CPSF3_HUMAN	Cleavage and polyadenylation specificity factor subunit 3 (EC 3.1.27.-) (Cleavage and polyadenylation specificity factor 73 kDa subunit) (CPSF 73 kDa subunit) (mRNA 3'-end-processing endonuclease CPSF-73)	CPSF3 CPSF73	Homo sapiens (Human)
2I7X	Q12102	CFT2_YEAST	Cleavage factor two protein 2 (105 kDa protein associated with polyadenylation factor I)	CFT2 YDH1 YLR115W L2946	Saccharomyces cerevisiae (strain ATCC 204508 / S288c) (Baker's yeast)
2MS3, 4D02, 5LLD, 5LMC, 6ETB	Q46877	NORV_ECOLI	Anaerobic nitric oxide reductase flavorubredoxin (FlRd) (FlavoRb)	norV flrD ygaI ygaJ ygaK b2710 JW2680	Escherichia coli (strain K12)
2OHH, 2OHI, 2OHJ	Q50497	FPRA_METTM	Type A flavoprotein FprA (EC 1.-.-.-) (FMN protein FprA) (Flavoprotein A)	fprA fpaA fprA3 MTBMA_c17400	Methanothermobacter marburgensis (strain ATCC BAA-927 / DSM 2133 / JCM 14651 / NBRC 100331 / OCM 82 / Marburg) (Methanobacterium thermoautotrophicum)
2P18, 2P1E	Q2PYN0	Q2PYN0_LEIIN	Glyoxalase II (Glyoxalase_II_-_putative) (Putative glyoxalase II) (EC 3.1.2.6)	Glo2 LINF_120007300 LINJ.12.0200	Leishmania infantum
2P4Z	Q8R8V2	Q8R8V2_CALS4	Metal-dependent hydrolases of the beta-lactamase superfamily II	TTE1889	Caldanaerobacter subterraneus subsp. tengcongensis (strain DSM 15242 / JCM 11007 / NBRC 100824 / MB4) (Thermoanaerobacter tengcongensis)
2P97	Q3M8K9	Q3M8K9_TRIV2	Uncharacterized protein	Ava_3068	Trichormus variabilis (strain ATCC 29413 / PCC 7937) (Anabaena variabilis)
2Q0I, 2Q0J, 2VW8, 3DH8, 5HIO, 5HIP, 5HIQ, 5HIS	P20581	PQSE_PSEAE	2-aminobenzoylacetyl-CoA thioesterase (EC 3.1.2.32)	pqsE PA1000	Pseudomonas aeruginosa (strain ATCC 15692 / DSM 22644 / CIP 104116 / JCM 14847 / LMG 12228 / 1C / PRS 101 / PAO1)
2Q9U	Q86QZ1	Q86QZ1_GIAIN	A-type flavoprotein	fprA	Giardia intestinalis (Giardia lamblia)
2QED	Q8ZRM2	GLO2_SALTY	Hydroxyacylglutathione hydrolase (EC 3.1.2.6) (Glyoxalase II) (Glx II)	gloB STM0261	Salmonella typhimurium (strain LT2 / SGSC1412 / ATCC 700720)
2R2D	A9CKY2	AHLLB_AGRFC	N-acyl homoserine lactonase AiiB (AHL-lactonase AiiB) (EC 3.1.1.81)	aiiB Atu6071 AGR_pTi_140	Agrobacterium fabrum (strain C58 / ATCC 33970) (Agrobacterium tumefaciens (strain C58))
2WYL, 2WYM	P39300	ULAG_ECOLI	Probable L-ascorbate-6-phosphate lactonase UlaG (EC 3.1.1.-) (L-ascorbate utilization protein G)	ulaG yjfR b4192 JW5868	Escherichia coli (strain K12)
2XR1	Q8PZ03	Q8PZ03_METMA	Cleavage and polyadenylation specificity factor 100 kD subunit	MM_0695	Methanosarcina mazei (strain ATCC BAA-159 / DSM 3647 / Goe1 / Go1 / JCM 11833 / OCM 88) (Methanosarcina frisia)
2YCB	O27271	O27271_METTH	Cleavage and polyadenylation specificity factor	MTH_1203	Methanothermobacter thermautotrophicus (strain ATCC 29096 / DSM 1053 / JCM 10044 / NBRC 100330 / Delta H) (Methanobacterium thermoautotrophicum)
2YHE, 4AV7, 4AXH	F8KAY7	F8KAY7_9PSED	Sec-alkylsulfatase	pisa1	Pseudomonas sp. DSM 6611
2ZO4	Q5SIE5	Q5SIE5_THET8	Metallo-beta-lactamase family protein	TTHA1429	Thermus thermophilus (strain HB8 / ATCC 27634 / DSM 579)
2ZWR, 2ZZI	Q5SHV7	Q5SHV7_THET8	Metallo-beta-lactamase superfamily protein	TTHA1623	Thermus thermophilus (strain HB8 / ATCC 27634 / DSM 579)
3ADR	Q970L2	MBLFP_SULTO	Metallo-beta-lactamase fold-containing protein ST1585 (Putative quorum sensing signal protein STK_15850)	STK_15850 ST1585	Sulfurisphaera tokodaii (strain DSM 16993 / JCM 10545 / NBRC 100140 / 7) (Sulfolobus tokodaii)
3AF5, 3AF6	O50112	O50112_PYRHO	Uncharacterized protein	PH1404	Pyrococcus horikoshii (strain ATCC 700860 / DSM 12428 / JCM 9974 / NBRC 100139 / OT-3)
3AJ3, 4KEP, 4KEQ	Q988B9	PDLA_RHILO	4-pyridoxolactonase (EC 3.1.1.27)	mlr6805	Mesorhizobium japonicum (strain LMG 29417 / CECT 9101 / MAFF 303099) (Mesorhizobium loti (strain MAFF 303099))
3BK1, 3BK2, 3T3N, 3T3O	Q72JJ7	RNJ_THET2	Ribonuclease J (RNase J) (EC 3.1.-.-)	rnj TT_C0775	Thermus thermophilus (strain HB27 / ATCC BAA-163 / DSM 7039)
3BUA	Q15554	TERF2_HUMAN	Telomeric repeat-binding factor 2 (TTAGGG repeat-binding factor 2) (Telomeric DNA-binding protein)	TERF2 TRBF2 TRF2	Homo sapiens (Human)
3BUA, 5AHO	Q9H816	DCR1B_HUMAN	5' exonuclease Apollo (EC 3.1.-.-) (DNA cross-link repair 1B protein) (SNM1 homolog B) (SNMIB) (hSNM1B)	DCLRE1B SNM1B	Homo sapiens (Human)
3BV6	Q9KMS2	Q9KMS2_VIBCH	Uncharacterized protein	VC_A0248	Vibrio cholerae serotype O1 (strain ATCC 39315 / El Tor Inaba N16961)
3ESH	A0A0H3JZW1	A0A0H3JZW1_STAAM	Similar to metal-dependent hydrolase	SAV1747	Staphylococcus aureus (strain Mu50 / ATCC 700699)
3G1P, 3P2U	P16692	PHNP_ECOLI	Phosphoribosyl 1, 2-cyclic phosphate phosphodiesterase (EC 3.1.4.55) (Phosphoribosyl cyclic phosphodiesterase)	phnP b4092 JW4053	Escherichia coli (strain K12)
3H3E	Q9X207	Q9X207_THEMA	Lactamase_B domain-containing protein	TM_1679	Thermotoga maritima (strain ATCC 43589 / MSB8 / DSM 3109 / JCM 10099)
3KL7	A6LC72	A6LC72_PARD8	Putative metal-dependent hydrolase	BDI_1531	Parabacteroides distasonis (strain ATCC 8503 / DSM 20701 / CIP 104284 / JCM 5825 / NCTC 11152)
3MD7, 3PY5, 3PY6, 3QH8	Q2YQ74	Q2YQ74_BRUA2	Beta-lactamase-like	BAB1_1016	Brucella abortus (strain 2308)
3R2U	A0A0H2X0Y8	A0A0H2X0Y8_STAAC	Metallo-beta-lactamase family protein	SACOL0046	Staphylococcus aureus (strain COL)
3TP9	C8WS08	C8WS08_ALIAD	Beta-lactamase domain protein	Aaci_0383	Alicyclobacillus acidocaldarius subsp. acidocaldarius (strain ATCC 27009 / DSM 446 / JCM 5260 / NBRC 15652 / NCIMB 11725 / NRRL B-14509 / 104-1A) (Bacillus acidocaldarius)
3VPE, 3VQZ, 5AXO, 5AXR, 5AYA, 5B15, 5B1U, 6K4T, 6K4X	G5ELM3	G5ELM3_SERMA	Metallo-beta-lactamase	SMB-1	Serratia marcescens
3X2X, 3X2Y, 3X2Z, 3X30	Q9X0P5	Y1162_THEMA	UPF0173 metal-dependent hydrolase TM_1162	TM_1162	Thermotoga maritima (strain ATCC 43589 / MSB8 / DSM 3109 / JCM 10099)
3ZQ4	Q45493	RNJ1_BACSU	Ribonuclease J1 (RNase J1) (EC 3.1.-.-)	rnjA ykqC BSU14530	Bacillus subtilis (strain 168)
3ZWF	Q9H777	RNZ1_HUMAN	Zinc phosphodiesterase ELAC protein 1 (EC 3.1.26.11) (Deleted in Ma29) (ElaC homolog protein 1) (Ribonuclease Z 1) (RNase Z 1) (tRNA 3 endonuclease 1) (tRNase Z 1)	ELAC1 D29	Homo sapiens (Human)
4AD9	Q53H82	LACB2_HUMAN	Endoribonuclease LACTB2 (EC 3.1.27.-) (Beta-lactamase-like protein 2)	LACTB2 CGI-83	Homo sapiens (Human)
4AWY, 4AWZ, 4AX0, 4AX1, 4P62	B5DCA0	B5DCA0_PSEAI	Metallo-beta-lactamase AIM-1	blaAIM-1	Pseudomonas aeruginosa
4CHL	O95571	ETHE1_HUMAN	Persulfide dioxygenase ETHE1, mitochondrial (EC 1.13.11.18) (Ethylmalonic encephalopathy protein 1) (Hepatoma subtracted clone one protein) (Sulfur dioxygenase ETHE1)	ETHE1 HSCO	Homo sapiens (Human)
4EFZ	Q3JRV4	Y2304_BURP1	Probable metallo-hydrolase BURPS1710b_2304 (EC 3.-.-.-)	BURPS1710b_2304	Burkholderia pseudomallei (strain 1710b)
4FEK	Q8Z0C1	DFA5_NOSS1	Putative diflavin flavoprotein A 5 (EC 1.-.-.-)	dfa5 all0177	Nostoc sp. (strain PCC 7120 / SAG 25.82 / UTEX 2576)
4JO0, 5KIK, 5KIL	F2RB80	CMLA_STRVP	4-amino-L-phenylalanyl-[CmlP-peptidyl-carrier-protein] 3-hydroxylase (EC 1.14.99.65)	cmlA SVEN_0921	Streptomyces venezuelae (strain ATCC 10712 / CBS 650.69 / DSM 40230 / JCM 4526 / NBRC 13096 / PD 04745)
4NUR	F2WP51	F2WP51_9PSED	PSdsA	psdsA	Pseudomonas sp. S9
4O98	A0A0B4J186	A0A0B4J186_PSEOL	Organophosphorus hydrolase	OPHC	Pseudomonas oleovorans
4LE6	Q5W503	Q5W503_PSEOL	Organophosphorus hydrolase (EC 3.1.8.1)	ophc2	Pseudomonas oleovorans
4OJV, 4OJX	P22434	PDE1_YEAST	3', 5'-cyclic-nucleotide phosphodiesterase 1 (PDEase 1) (EC 3.1.4.17) (3':5'-CNP) (Low-affinity cAMP phosphodiesterase)	PDE1 YGL248W NRB369	Saccharomyces cerevisiae (strain ATCC 204508 / S288c) (Baker's yeast)
4PDX	P32717	YJCS_ECOLI	Putative alkyl/aryl-sulfatase YjcS (EC 3.1.6.-)	yjcS b4083 JW5721	Escherichia coli (strain K12)
2CFU, 2CFZ, 2CG2, 2CG3, 5A23, 5AIJ, 5AJL	Q9I5I9	Q9I5I9_PSEAE	SDS hydrolase SdsA1	sdsA1 PA0740	Pseudomonas aeruginosa (strain ATCC 15692 / DSM 22644 / CIP 104116 / JCM 14847 / LMG 12228 / 1C / PRS 101 / PAO1)
4QN9	Q6IQ20	NAPEP_HUMAN	N-acyl-phosphatidylethanolamine-hydrolyzing phospholipase D (N-acyl phosphatidylethanolamine phospholipase D) (NAPE-PLD) (NAPE-hydrolyzing phospholipase D) (EC 3.1.4.54)	NAPEPLD C7orf18	Homo sapiens (Human)
4V0H	A4D2B0	MBLC1_HUMAN	Metallo-beta-lactamase domain-containing protein 1 (EC 3.-.-.-)	MBLAC1	Homo sapiens (Human)
4XUK	G7GD18	G7GD18_9GAMM	Putative hydrolase	ACT4_021_01090	Acinetobacter sp. NBRC 100985
4XWT, 4XWW	H9CZL7	H9CZL7_DEIRD	Ribonuclease J (RNase J) (EC 3.1.-.-)	rnj	Deinococcus radiodurans
4YSB	Q1D4C9	Q1D4C9_MYXXD	Metallo-beta-lactamase family protein	MXAN_4319	Myxococcus xanthus (strain DK 1622)
4YSK, 4YSL	A5VWI3	A5VWI3_PSEP1	Beta-lactamase domain protein	Pput_0068	Pseudomonas putida (strain ATCC 700007 / DSM 6899 / BCRC 17059 / F1)
4ZO2, 4ZO3	I7HB71	I7HB71_9FLAO	Acylhomoserine lactonase (N-acylhomoserine lactonase, AidC)	aidC CHSO_3121	Chryseobacterium sp. StRB126
5A0T, 5A0V	O86842	O86842_STRCO	Ribonuclease J (RNase J) (EC 3.1.-.-)	rnj SCO5745	Streptomyces coelicolor (strain ATCC BAA-471 / A3(2) / M145)
5AEB	B5L5V5	B5L5V5_9BACT	LRA-12	blaLRA-12 AKSOIL_0006	uncultured bacterium BLR12
5K0W	Q4JRB6	Q4JRB6_ELIME	Class B carbapenemase GOB-18		Elizabethkingia meningoseptica (Chryseobacterium meningosepticum)
1JT1, 1K07, 1L9Y, 5W90, 5WCK	Q9K578	Q9K578_9GAMM	FEZ-1 protein (Metallo-beta-lactamase L1) (EC 3.5.2.6)	blaFEZ-1 NCTC11401_02334	Fluoribacter gormanii
5IQK	A0A059Q5E8	A0A059Q5E8_9BACT	Beta-lactamase		uncultured bacterium
5U8O	A0A0H3KRR5	A0A0H3KRR5_BURM1	Zn-dependent hydrolase	BMULJ_02874	Burkholderia multivorans (strain ATCC 17616 / 249)
5I0P	B1YNR3	B1YNR3_BURA4	Beta-lactamase domain protein	BamMC406_2837	Burkholderia ambifaria (strain MC40-6)
6AO1	B2JKI6	B2JKI6_PARP8	Beta-lactamase domain protein	Bphy_0182	Paraburkholderia phymatum (strain DSM 17167 / CIP 108236 / LMG 21445 / STM815) (Burkholderia phymatum)
5VE3, 5VE4, 5VE5	B2TEQ2	B2TEQ2_PARPJ	Beta-lactamase domain protein	Bphyt_4191	Paraburkholderia phytofirmans (strain DSM 17436 / LMG 22146 / PsJN) (Burkholderia phytofirmans)
6AUF	G6EHN2	G6EHN2_9SPHN	Beta-lactamase-like protein	NSU_3853	Novosphingobium pentaromativorans US6-1
6B9V	Q1INB9	Q1INB9_KORVE	Beta-lactamase-like protein	Acid345_2630	Koribacter versatilis (strain Ellin345)
6CGY, 6CGZ, 6CH0	T0BMH6	T0BMH6_ALIAG	Beta-lactamase	N007_09425	Alicyclobacillus acidoterrestris (strain ATCC 49025 / DSM 3922 / CIP 106132 / NCIMB 13137 / GD3B)
6CQS	E1R245	E1R245_SEDSS	Beta-lactamase (EC 3.5.2.6)	Spirs_2827	Sediminispirochaeta smaragdinae (strain DSM 11293 / JCM 15392 / SEBR 4228) (Spirochaeta smaragdinae)
6DN4, 6DQ2, 6DQH, 6DR8	A0A384EQ66	A0A384EQ66_CROSK	Beta-lactamase	CSK29544_03680	Cronobacter sakazakii (Enterobacter sakazakii)
6FRM, 6FRN	A0A452CSW8	A0A452CSW8_METTL	Coenzyme F420H2 oxidase (FprA) (F420H2 oxidase (FprA))		Methanothermococcus thermolithotrophicus (Methanococcus thermolithotrophicus)
6H0C, 6H0D	P74373	DFA3_SYNY3	Putative diflavin flavoprotein A 3 (EC 1.-.-.-)	dfa3 sll1521	Synechocystis sp. (strain PCC 6803 / Kazusa)
6I1D	P35728	MPE1_YEAST	Protein MPE1	MPE1 YKL059C YKL316	Saccharomyces cerevisiae (strain ATCC 204508 / S288c) (Baker's yeast)
6I1D	Q06224	YSH1_YEAST	Endoribonuclease YSH1 (EC 3.1.27.-) (Yeast 73 kDa homolog 1) (mRNA 3'-end-processing protein YSH1)	YSH1 BRR5 YLR277C	Saccharomyces cerevisiae (strain ATCC 204508 / S288c) (Baker's yeast)
6N36	C7PJE6	C7PJE6_CHIPD	Beta-lactamase (EC 3.5.2.6)	Cpin_4572	Chitinophaga pinensis (strain ATCC 43595 / DSM 2588 / NCIB 11800 / UQM 2034)
6N9I, 6N9Q, 6N9R	A0A023DFE8	A0A023DFE8_9BACI	Putative hydrolase	GCA01S_030_00190	Parageobacillus caldoxylosilyticus NBRC 107762
6QNM, 6R9N	M2CWM4	M2CWM4_TREDN	Lactamase_B domain-containing protein	HMPREF9721_01162	Treponema denticola ATCC 35404
6QRQ, 6QWO	Q9S5W7	Q9S5W7_THEMA	Lactamase_B domain-containing protein	TM_0013	Thermotoga maritima (strain ATCC 43589 / MSB8 / DSM 3109 / JCM 10099)
6U0Y, 6U0Z, 6U10, 6U13, 6U2Y, 6U2Z, 6UA1, 6UAF, 6UAH	B2FTM1	B2FTM1_STRMK	Putative metallo-beta-lactamase l1 (Beta-lactamase type ii) (Ec 3.5.2.6) (Penicillinase) (EC 3.5.2.6)	Smlt2667	Stenotrophomonas maltophilia (strain K279a)
